# Supplementary material for: Genetic background modifies phenotypic and transcriptional responses in a C. elegans model of α-synuclein toxicity
Source: BMC Genomics. 2019 Mar 20;20:232. doi: 10.1186/s12864-019-5597-1 (PMC6427842; doi:10.1186/s12864-019-5597-1)
Supplement: Supplementary file 1 — Markers used in the genotyping of the α-synuclein ILs. (XLSX 22 kb) [file 12864_2019_5597_MOESM1_ESM.xlsx]

## Sheet: Sheet1
	Number	232	233	146	153	147	154	563	564	149	156	150	157	151	158	277	278	160	167	279	280	162	169	281	282	579	580	173	179	174	180	175	181	176	182	177	183	283	284	271	272	133	134	135	136	137	138	273	274
	Name	P_JVC_CI_402221_F	P_JVC_CI_402221_R	P_JVC_CI_2433916_F	P_JVC_CI_2433916_R	P_JVC_CI_4056395_F	P_JVC_CI_4056395_R	P_MGS_CI_7958952_F	P_MGS_CI_7958952_R	P_JVC_CI_11980168_F	P_JVC_CI_11980168_R	P_JVC_CI_13305192_F	P_JVC_CI_13305192_R	P_JVC_CI_14736162_F	P_JVC_CI_14736162_R	P_MGS_CII_302942_F	P_MGS_CII_302942_R	P_JVC_CII_2585279_F	P_JVC_CII_2585279_R	P_MGS_CII_4045676_F	P_MGS_CII_4045676_R	P_JVC_CII_7377379_F	P_JVC_CII_7377379_R	P_MGS_CII_10939643_F	P_MGS_CII_10939643_R	P_MGS_CII_12828781_F	P_MGS_CII_12828781_R	P_JVC_CIII_177972_F	P_JVC_CIII_177972_R	P_JVC_CIII_1802657_F	P_JVC_CIII_1802657_R	P_JVC_CIII_6040733_F	P_JVC_CIII_6040733_R	P_JVC_CIII_9593415_F	P_JVC_CIII_9593415_R	P_JVC_CIII_10796723_F	P_JVC_CIII_10796723_R	P_JVC_CIII_12230059_F	P_JVC_CIII_12230059_R	P_MGS_CIV_877609_F	P_MGS_CIV_877609_R	P_JVC_CIV_2504885_1_F	P_JVC_CIV_2504885_1_R	P_JVC_CIV_4189786_3_F	P_JVC_CIV_4189786_3_R	P_JVC_CIV_7404336_1_F	P_JVC_CIV_7404336_1_R	P_MGS_CIV_10272653_F	P_MGS_CIV_10272653_R
	NT	19	20	20	20	20	20	22	24	20	20	20	20	20	20	20	20	20	20	20	21	20	20	20	20	20	20	20	20	20	20	21	20	19	20	20	20	20	20	20	20	20	20	20	20	20	21	20	24
	description	Amplifies region containing gap at 402221bp on Chromosome I of CB4856, length N2 product (350), length CB product (283), primer number (547)	Amplifies region containing gap at 402221bp on Chromosome I of CB4856, length N2 product (350), length CB product (283), primer number (547)	Amplifies region containing gap at 2433916bp on Chromosome I of CB4856, length N2 product (311), length CB product (247), primer number (562)	Amplifies region containing gap at 2433916bp on Chromosome I of CB4856, length N2 product (311), length CB product (247), primer number (562)	Amplifies region containing gap at 4056407bp on Chromosome I of CB4856, length N2 product (515), length CB product (461), primer number (1516)	Amplifies region containing gap at 4056407bp on Chromosome I of CB4856, length N2 product (515), length CB product (461), primer number (1516)	Amplifies region containing gap at 7958952bp on Chromosome I of CB4856, length N2 product (200), length CB product (135), primer number (105), Tm=59.1	Amplifies region containing gap at 7958952bp on Chromosome I of CB4856, length N2 product (200), length CB product (135), primer number (105), Tm=58.7	Amplifies region containing gap at 11980170bp on Chromosome I of CB4856, length N2 product (722), length CB product (626), primer number (2514)	Amplifies region containing gap at 11980170bp on Chromosome I of CB4856, length N2 product (722), length CB product (626), primer number (2514)	Amplifies region containing gap at 13305192bp on Chromosome I of CB4856, length N2 product (234), length CB product (172), primer number (155)	Amplifies region containing gap at 13305192bp on Chromosome I of CB4856, length N2 product (234), length CB product (172), primer number (155)	Amplifies region containing gap at 14736165bp on Chromosome I of CB4856, length N2 product (450), length CB product (398), primer number (1085)	Amplifies region containing gap at 14736165bp on Chromosome I of CB4856, length N2 product (450), length CB product (398), primer number (1085)	Amplifies region containing gap at 302942bp on Chromosome II of CB4856, length N2 product (318), length CB product (252), primer number (602), Tm=59.8	Amplifies region containing gap at 302942bp on Chromosome II of CB4856, length N2 product (318), length CB product (252), primer number (602), Tm=59.7	Amplifies region containing gap at 2585282bp on Chromosome II of CB4856, length N2 product (234), length CB product (172), primer number (194)	Amplifies region containing gap at 2585282bp on Chromosome II of CB4856, length N2 product (234), length CB product (172), primer number (194)	Amplifies region containing gap at 4045676bp on Chromosome II of CB4856, length N2 product (249), length CB product (165), primer number (173), Tm=59.5	Amplifies region containing gap at 4045676bp on Chromosome II of CB4856, length N2 product (249), length CB product (165), primer number (173), Tm=58.4	Amplifies region containing gap at 7377379bp on Chromosome II of CB4856, length N2 product (336), length CB product (264), primer number (660)	Amplifies region containing gap at 7377379bp on Chromosome II of CB4856, length N2 product (336), length CB product (264), primer number (660)	Amplifies region containing gap at 10939643bp on Chromosome II of CB4856, length N2 product (146), length CB product (89), primer number (21), Tm=59.5	Amplifies region containing gap at 10939643bp on Chromosome II of CB4856, length N2 product (146), length CB product (89), primer number (21), Tm=59.3	Amplifies region containing gap at 12828781bp on Chromosome II of CB4856, length N2 product (205), length CB product (126), Tm=59.6	Amplifies region containing gap at 12828781bp on Chromosome II of CB4856, length N2 product (205), length CB product (126), Tm=60.0	Amplifies region containing gap at 177972bp on Chromosome III of CB4856, length N2 product (203), length CB product (154), primer number (249)	Amplifies region containing gap at 177972bp on Chromosome III of CB4856, length N2 product (203), length CB product (154), primer number (249)	Amplifies region containing gap at 1802658bp on Chromosome III of CB4856, length N2 product (747), length CB product (652), primer number (2635)	Amplifies region containing gap at 1802658bp on Chromosome III of CB4856, length N2 product (747), length CB product (652), primer number (2635)	Amplifies region containing gap at 6040736bp on Chromosome III of CB4856, length N2 product (500), length CB product (436), primer number (1677)	Amplifies region containing gap at 6040736bp on Chromosome III of CB4856, length N2 product (500), length CB product (436), primer number (1677)	Amplifies region containing gap at 9593415bp on Chromosome III of CB4856, length N2 product (246), length CB product (148), primer number (278)	Amplifies region containing gap at 9593415bp on Chromosome III of CB4856, length N2 product (246), length CB product (148), primer number (278)	Amplifies region containing gap at 10796723bp on Chromosome III of CB4856, length N2 product (622), length CB product (542), primer number (2173)	Amplifies region containing gap at 10796723bp on Chromosome III of CB4856, length N2 product (622), length CB product (542), primer number (2173)	Amplifies region containing gap at 12230059bp on Chromosome III of CB4856, length N2 product (308), length CB product (241), primer number (727)	Amplifies region containing gap at 12230059bp on Chromosome III of CB4856, length N2 product (308), length CB product (241), primer number (727)	Amplifies region containing gap at 877609bp on Chromosome IV of CB4856, length N2 product (246), length CB product (187), primer number (281), Tm=59.4	Amplifies region containing gap at 877609bp on Chromosome IV of CB4856, length N2 product (246), length CB product (187), primer number (281), Tm=58.9	Amplifies region containing gap at 2504885bp on Chromosome IV of CB4856, length N2 product (314), length CB product (233), primer number (780)	Amplifies region containing gap at 2504885bp on Chromosome IV of CB4856, length N2 product (314), length CB product (233), primer number (780)	Amplifies region containing gap at 41898046bp on Chromosome IV of CB4856, length N2 product (814), length CB product (743), primer number (3203)	Amplifies region containing gap at 41898046bp on Chromosome IV of CB4856, length N2 product (814), length CB product (743), primer number (3203)	Amplifies region containing gap at 7404336bp on Chromosome IV of CB4856, length N2 product (235), length CB product (185), primer number (341)	Amplifies region containing gap at 7404336bp on Chromosome IV of CB4856, length N2 product (235), length CB product (185), primer number (341)	Amplifies region containing gap at 10272653bp on Chromosome IV of CB4856, length N2 product (250), length CB product (201), primer number (332), Tm=59.5	Amplifies region containing gap at 10272653bp on Chromosome IV of CB4856, length N2 product (250), length CB product (201), primer number (332), Tm=59.5
	Sequence	tcttcacgccgcatcgtta	attgcttcttttctggcgcc	caaaatcggctgaatcgcgt	atgagttgttgggcgatcga	tctccaccaaagagcccaac	ctctttggcttgtcgtcagc	ttgtcttctgtactctgagctgt	aaccccattagagatcttttgcaa	aggcttgtaaggttggtgca	gtttgtaagaacaggcgccc	ccgcgaacatttacgaccac	gtccccataagaggcagtcc	gctcagctcttcacttccca	gtgcaattcggcaggtaagg	tagagccgttcaccgtgatg	ccaatagatggccacaccca	ccaggtgtgcataatgcctt	tggttttccaggtggggttt	ggagatccggtgagctttga	ggcaggacctgataatatcgc	gccacattcatgcgagatca	tcggaaaacattgacgcaga	aattcgtgtctccgagccat	ggtgagaagaagccccaaga	ccgatcagcacgacttgttg	attttcctggtggccatcgt	aaaagtcccatgcacttgcg	ggggaggcggattcctaatc	gctcattcaccgggatttgc	aatctggctccgatcgtgtc	gtttgcatacaccaatggcga	tggaagacgtgctgagatgg	tggctgggcatggcttaaa	cggggtactacactatgggg	gtagcagcatgtgattcggc	tgattgacgagaagcctgca	ttttggcgcctaggcttaca	aggcttaggttcaggctgag	gccgagagcttcaaaatgca	caatttcgctgcgagatcca	gcattgtatagggcagtgcg	gggcattcccgaccaaaaat	cacgtgaatcatggatggcg	atgaaaacgaggagccccaa	aaacgagaggagagctgtga	acaccagacagctttagcaca	tcgtgttcgcatggctctat	tgaccgcaaagattttcaatacca
	Organism	C. elegans		C. elegans		C. elegans		C. elegans		C. elegans		C. elegans		C. elegans		C. elegans		C. elegans		C. elegans		C. elegans		C. elegans		C. elegans		C. elegans		C. elegans		C. elegans		C. elegans		C. elegans		C. elegans		C. elegans		C. elegans		C. elegans		C. elegans		C. elegans
	Chromosome	I		I		I		I		I		I		I		II		II		II		II		II		II		III		III		III		III		III		III		IV		IV		IV		IV		IV
	Location	402221		2433916		4056395		7958952		11980168		13305192	13305192	14736162	14736162	302942	302942	2585279	2585279	4045676	4045676	7377379	7377379	10939643	10939643	12828781	12828781	177972	177972	1802657	1802657	6040733	6040733	9593415	9593415	10796723	10796723	12230059	12230059	877609	877609	2504885	2504885	4189786	4189786	7404336	7404336	10272653	10272653
Strains
CBN93		0		0		0		0		0		0		0		0		0		0		0		0		0		0		0		0		0		0		0		0		0	2	2		2		2
N2		2		2		2		2		2		2		2		2		2		2		2		2		2		2		2		2		2		2		2		2		2		2		2		2
NL5901		2		2		2		2		2		2		2		2		2		2		2		2		2		2		2		2		2		2		2		2		2		2		2		2
CB4856		0		0		0		0		0		0		0		0		0		0		0		0		0		0		0		0		0		0		0		0		0		0		0		0
SCH4856		0		0				0		0		0		0		0		0		0		0		0				0		0		0		0		0		0		0		1		0		1		1
JU1511																																								2		0		0		2		2
SCH1511																																								2		0		1		2		0
JU1926																																								2		2		0		2		2
SCH1926																																								2				1		2		2
JU1931																																								2		2		0		2		2
SCH1931																																								2		2		2		2		2
JU1941																																								2		2		0		2
SCH1941																																								2		2		1		2		2
[truncated: 32 more columns]
