# Supplementary material for: Genetic background modifies phenotypic and transcriptional responses in a C. elegans model of α-synuclein toxicity
Source: BMC Genomics. 2019 Mar 20;20:232. doi: 10.1186/s12864-019-5597-1 (PMC6427842; doi:10.1186/s12864-019-5597-1)
Supplement: Supplementary file 3 — A matrix containing the microarray data and significance values from the linear model (TXT 3344 kb) [file 12864_2019_5597_MOESM3_ESM.txt]

AGID	WBID	Public_name	Seq.name	CHR	pos.bp.	CumBP	age.ave	aS	geno	aS.geno	MAX	X109SCH193148Cy3	X103JU192648Cy3	X107SCH151148Cy3	X101N248Cy3	X114JU193148Cy3	X113JU192648Cy3	X118SCH1926Cy3	X105JU194148Cy3	X144JU1931	X142JU1511	X148SCH1926	X146NL5901	X119SCH1931	X115JU1941	X150SCH1941	X150SCH1941.48	X106NL590148Cy5	X110SCH194148Cy5	X108SCH192648Cy5	X104JU193148Cy5	X116NL590148Cy5	X111N248Cy5	X120PD194148Cy5	X102JU151148Cy5	X147PD1511	X149PD1931	X112JU1511	X143JU1926	X145JU1941	X141N2	X117PD1511	X141N2.48	X109SCH193148Cy3.1	X103JU192648Cy3.1	X107SCH151148Cy3.1	X101N248Cy3.1	X114JU193148Cy3.1	X113JU192648Cy3.1
AGIWUR15055	WBGene00018335	F42A9.6	F42A9.6	IV	8609261	52731061	16.04	18.17	16.04	14.25	18.17	0.37	-2.4	0.14	0.67	-2.49	-2.14	0.87	-2.6	-2.56	-2.52	0.43	0.6	0.5	-2.28	0.78	0.63	0.49	0.3	0.39	-2.24	0.57	0.83	0.69	-2.72	0.18	0.29	-2.44	-2.35	-2.2	0.97	0.2	1.05	2552.68	375.09	2180.14	3143.03	352.09	447.53
AGIWUR42073	WBGene00016324	C32E8.6	C32E8.6	I	3774709	3774708	18.38	18.12	0.48	1.22	18.38	0.82	-3.33	0.88	-3.39	-2.97	-3.76	1.23	-3.43	-3.36	-3.62	0.86	0.31	0.66	-3.28	0.93	0.84	0.88	1.17	1.12	-2.81	0.66	-3.76	0.29	-3.88	1.16	0.82	-3.05	-3.54	-3.55	-3.37	1.63	-3.38	2151.88	121.04	2247.42	115.84	155.11	89.67
AGIWUR31946	WBGene00044646	B0205.14	B0205.14	I	10726907	10726907	17.82	17.99	12.42	12.69	17.99	-0.45	-1.98	1.2	-1.76	-2.3	-2.13	1.61	-1.67	-1.9	-1.92	1.54	-1.28	-0.65	-1.83	0.86	0.87	-1.24	1.47	1.71	-1.96	-1.47	-1.95	0.71	-1.85	1.48	-0.58	-1.94	-2.06	-1.81	-1.96	1.13	-1.97	280.07	97.04	878.57	113.33	77.74	87.59
AGIWUR26793	WBGene00044646	B0205.14	B0205.14	I	10726907	10726907	18.33	17.93	12.3	12.35	18.33	-0.38	-2.05	1.19	-1.69	-2.29	-2.19	1.58	-1.69	-2	-1.89	1.59	-1.36	-0.86	-2.03	0.87	0.87	-1.27	1.41	1.66	-2.05	-0.88	-1.97	1.26	-1.86	1.28	-0.69	-1.93	-2	-1.98	-2.19	1.05	-1.87	336.11	106.2	997.68	136.24	89.51	95.92
AGIWUR23491	WBGene00014734	F11A3.3	F11A3.3	V	9512482	71121001	17.24	16.69	0.59	2.72	17.24	0.94	-1.49	0.52	-1.57	-1.45	-1.58	1.08	-1.69	-1.4	-1.42	0.64	0.07	0.56	-1.62	0.92	0.87	0.48	1.03	0.74	-1.67	0.59	-1.25	1.05	-1.37	0.51	0.42	-1.38	-1.67	-1.86	-1.54	0.82	-1.67	237.93	44.15	178.12	41.91	45.39	41.5
AGIWUR40165	WBGene00017705	F22E5.6	F22E5.6	II	2649875	17714696	14.58	16.28	13.63	13.09	16.28	-1.18	-2.11	1.44	-2.32	-1.79	-2.09	1.92	-2.06	-1.82	-2.06	1.75	-2.24	-0.91	-2.26	1.06	1.01	-2.63	1.26	1.86	-2.18	-2.6	-2.86	0.44	-2.34	1.43	-1.16	-1.79	-2.26	-2.18	-2.46	1.29	-2.41	143.33	75.08	879.52	64.94	93.61	76.09
AGIWUR14354	WBGene00001132	alp-1	T11B7.4	IV	8852485	52974067	14.28	16.04	0.28	1.15	16.04	-1.89	1.2	-2.76	0.92	0.28	0.38	-2.21	1.1	0.92	0.87	-2.67	-2.58	-2.37	1.02	-3.18	-3.15	-1.99	-2.69	-2.73	1.31	-2.27	0.63	-2.39	1.31	-2.84	-2.65	0.6	0.66	0.79	0.81	-3.55	0.7	1374.04	11638.86	748.21	9622.42	6169.79	6628.43
AGIWUR29668	WBGene00044646	B0205.14	B0205.14	I	10726907	10726907	15.81	15.69	10.41	10.6	15.81	-0.31	-1.93	1.35	-1.54	-2.36	-2.05	1.5	-1.63	-1.99	-1.9	1.57	-1.28	-0.79	-1.95	0.89	0.93	-1.27	1.53	1.77	-1.94	-1.48	-2.24	0.65	-2.11	1.31	-0.63	-1.99	-1.92	-1.9	-1.92	1.09	-1.91	326.82	106.28	1035.28	139.03	79.05	97.65
AGIWUR42563	WBGene00044646	B0205.14	B0205.14	I	10726907	10726907	15.56	15.63	10.65	11.4	15.63	-0.38	-1.77	1.15	-1.48	-1.78	-1.96	1.54	-1.37	-1.72	-1.74	1.55	-1.24	-0.66	-1.88	0.85	0.91	-1.27	1.4	1.62	-1.71	-1.66	-1.89	0.66	-2.01	1.48	-0.56	-1.72	-1.87	-1.67	-1.85	1.13	-1.82	241.12	91.74	695.36	112.16	91	80.16
AGIWUR19150	WBGene00044646	B0205.14	B0205.14	I	10726907	10726907	15.91	15.51	10.31	9.94	15.91	-0.41	-2.07	1.3	-1.83	-3.03	-2.34	1.55	-1.77	-2.08	-1.95	1.6	-1.3	-0.8	-2	0.83	0.84	-1.2	1.48	1.7	-2.04	-1.28	-1.81	1.26	-1.7	1.35	-0.74	-2.01	-2.12	-2.03	-2.16	0.97	-2.03	355.8	112.31	1164.19	132.61	57.72	92.84
AGIWUR40030	WBGene00000468	ces-1	F43G9.11	I	8633919	8633942	13.7	15.29	1.21	0.85	15.29	0.74	-2.62	0.83	-2.78	-2.33	-2.85	1.32	-3.04	-2.32	-2.45	1.3	0.4	0.61	-2.68	1.15	1.09	0.53	0.86	0.79	-2.76	-0.38	-3.14	0.33	-3.04	1.23	0.65	-1.83	-2.48	-2.25	-2.67	1.47	-2.33	558.17	54.47	595.65	48.72	66.59	46.54
AGIWUR42489	WBGene00016772	nhr-166	C49D10.2	II	3880247	18945063	14.01	15.23	2.4	2.1	15.23	0.66	-2.9	1.26	-2.95	-3.23	-3.14	1.41	-2.87	-2.63	-2.65	1.23	0.2	0.8	-3.14	1.09	1	0.2	1.1	1.45	-3.2	-1.36	-3.46	0.2	-3.05	1.15	0.58	-2.65	-2.89	-2.94	-2.93	1.42	-2.8	663.16	55.98	1003.77	54.15	44.54	47.5
AGIWUR36477	WBGene00022570	sdz-35	ZC239.12	II	3207871	18272688	13.84	14.89	11.43	12.05	14.89	-0.77	-1.84	1.43	-1.94	-2.39	-1.98	1.72	-2.04	-1.91	-1.92	1.69	-1.85	-0.78	-2.28	1.06	0.98	-2.1	1.26	1.83	-1.99	-2.49	-1.43	0.71	-2.03	1.19	-0.88	-1.46	-2.02	-2.17	-2.17	1.22	-2.04	136.3	64.88	624.79	60.5	44.22	58.74
AGIWUR39041	WBGene00022815	asic-1	ZK770.1	I	3769684	3769683	15.01	14.85	0.47	0.13	15.01	1.09	-3.53	1.41	-3.65	-3.24	-4.09	1.17	-3.69	-3.57	-3.55	1.14	0.56	0.67	-3.91	1.05	1.02	1.02	1.32	1.48	-3.52	0.31	-4.55	-0.15	-4.24	0.64	0.42	-2.97	-3.4	-3.72	-4.11	0.96	-3.5	3448.88	140.21	4303.31	128.59	170.58	95
AGIWUR16408	WBGene00012776	Y42A5A.1	Y42A5A.1	V	11088136	72696654	13.38	13.97	0.58	0.98	13.97	0.55	-2.31	1.02	-2.57	-1.91	-2.69	1.11	-2.3	-2.2	-2.23	1.44	1.12	0.3	-2.29	1.18	1.24	0.59	0.73	1.05	-2.18	-0.49	-2.72	0.4	-2.37	0.91	0.6	-2.09	-2.17	-2.77	-2.37	0.81	-2.24	1685.61	233.14	2335.44	194.26	307.51	178.27
AGIWUR11362	WBGene00005456	srh-250	C49D10.3	II	3878632	18943448	13.89	13.83	2.36	2.74	13.89	0.66	-2.4	0.78	-2.73	-2.42	-2.58	1.39	-2.75	-2.55	-2.48	1.06	-0.42	0.09	-2.77	0.67	0.61	0.01	1.27	1.15	-2.62	-0.79	-2.34	1.81	-2.75	0.66	0.65	-2.32	-2.88	-2.87	-2.79	1.84	-2.75	371.36	44.41	402.6	35.24	43.76	39.33
AGIWUR34415	WBGene00004092	ppt-1	F44C4.5	V	6624684	68233206	10.2	13.81	12.97	8.82	13.81	-0.42	0.17	-2.57	-1.12	2.3	-0.28	-2.48	0.33	2.34	-0.05	-2.39	-1.2	0.27	0.07	-2.49	-2.41	-0.86	-2.41	-2.46	2.37	-0.87	-1.66	-2.72	-0.13	-2.12	-0.26	-0.31	-0.28	0.2	-1	-2.98	-0.95	305.09	461.78	68.85	187.82	2020.52	337.45
AGIWUR29192	WBGene00000190	arf-1.1	F45E4.1	IV	7634821	51756401	10.69	13.41	6.47	10.31	13.41	-0.95	-1.97	1.37	-1.2	-1.14	-1.52	2.01	-2.44	-2.13	-1.9	1.63	-1.24	-1.1	-2.46	0.78	0.79	-1.45	0.89	1.68	-2.49	-1.52	-1.44	0.51	-2.68	1.42	-0.94	-1.84	-2.18	-2.3	-1.29	1.27	-1.12	1991.03	980.78	9958.46	1667.09	1737.81	1338.71
AGIWUR6776	WBGene00011390	T02G6.7	T02G6.7	I	11827540	11827539	11.05	13.27	10.64	10.52	13.27	-0.89	-0.74	0.89	-1.06	-0.93	-1.03	0.75	-1.15	-0.63	-0.64	0.93	-0.66	-0.75	-0.86	0.91	0.8	-0.83	1.02	1.11	-1.06	-0.81	-0.94	1.37	-0.68	0.91	-0.67	-0.7	-0.71	-1	-0.82	0.92	-0.81	42.87	47.6	147.14	37.96	41.73	38.95
AGIWUR44382	WBGene00006539	tbb-6	T04H1.9	V	12261785	73870304	12.09	12.71	5.91	9.76	12.71	-0.5	-3.41	1.93	-2.13	-3.62	-3.96	1.46	-3.37	-3.53	-3.69	1.79	-2.72	-0.88	-3.78	1.24	1.3	-2.73	1.76	2	-3.52	-3.88	-3.39	0.24	-3.92	1.24	-1.07	-3.02	-3.69	-3.72	-2.56	1.29	-2.42	1319.75	174.85	7079.99	424.17	151.19	119.22
AGIWUR5652	WBGene00014734	F11A3.3	F11A3.3	V	9512482	71121001	12.85	12.6	0.14	0.89	12.85	0.72	-1.92	0.25	-2.05	-2.09	-2.05	1.07	-2.21	-1.93	-1.95	0.74	-0.02	0.55	-2.11	0.9	0.88	0.29	0.86	0.43	-2.11	1.35	-2	1.96	-2.03	0.44	0.51	-1.77	-2.15	-2.39	-2.02	0.82	-2.06	286	45.78	205.9	41.79	40.74	41.81
AGIWUR13979	WBGene00005644	srp-3	Y32G9A.4	V	1908895	63517418	9.68	12.35	10.58	8.38	12.35	0.93	0.75	-2.57	-0.17	0.93	-0.01	-2.12	0.14	1.2	0.7	-2.19	-0.42	0.52	0.08	-2.91	-2.54	0.04	-2.67	-2.46	1.6	-0.25	-0.16	-2.53	0.82	-2.08	0.38	-0.03	0.4	0.24	0.15	-2.9	0.14	806.64	713.22	71.42	377.87	808.23	422.03
AGIWUR14381	WBGene00018668	bath-2	F52C6.11	II	1921453	16986275	11.84	12.21	4.03	7.66	12.21	0.25	-0.84	0.75	-0.62	-0.83	-0.95	1.25	-0.8	-0.67	-1.13	0.93	-0.38	0.1	-0.95	0.49	0.4	-0.16	0.62	1.1	-0.91	-0.22	-0.44	0.52	-0.87	0.44	-0.24	-0.83	-0.7	-0.6	-0.49	0.66	-0.36	1880.61	884.47	2666.91	1025.28	887.89	816.72
AGIWUR35478	WBGene00004092	ppt-1	F44C4.5	V	6624684	68233206	6.8	12.08	10.27	5.2	12.08	-0.23	0.52	-2.27	-0.51	2.17	-0.3	-2.27	0.35	2.12	-0.23	-2.57	-1.26	0.11	-0.09	-2.5	-2.41	-0.73	-2.14	-2.38	2.79	-1.58	-1.41	-2.84	-0.21	-2.46	-0.5	-0.72	-0.33	-0.14	-1.24	-3.13	-1.1	317.38	535.11	77.43	262.1	1684.1	302.65
AGIWUR23849	WBGene00015067	B0238.1	B0238.1	V	5240754	66849276	2.86	11.96	8.01	6.92	11.96	-0.15	0.15	-0.59	-0.6	1.37	-0.06	-0.51	0.55	1.45	0.02	-0.68	-0.72	-0.33	0.33	-0.72	-0.67	-0.33	-0.5	-0.49	1.83	-0.62	-0.34	-0.64	0.24	-0.81	-1.01	-0.05	-0.27	0.14	-0.74	-1.11	-0.69	812.82	999.05	596.56	591.47	2329.8	862.42
AGIWUR27539	WBGene00019533	K08D10.10	K08D10.10	IV	4154391	48275976	8.9	11.8	8.1	5.15	11.8	-0.33	-2.85	0.3	-0.2	-2.06	-2.69	-0.04	-3.11	-2.53	-2.62	0.84	1.08	0.02	-2.4	0.86	0.99	0.76	0.46	0.35	-2.8	1.05	-0.15	0.18	-2.98	0.83	0.55	-1.94	-2.75	-2.99	1.06	0.81	0.92	260.66	45.45	403.1	284.76	78.49	50.78
AGIWUR13968	WBGene00016324	C32E8.6	C32E8.6	I	3774709	3774708	11.39	11.68	0.88	0.03	11.68	1.08	-1.32	1.18	-1.85	-2.07	-1.67	0.62	-1.52	-1.21	-1.3	0.93	0.35	0.53	-1.75	0.89	0.7	0.7	0.78	1.09	-1.65	-0.03	-2.08	0.34	-1.78	0.62	0.41	-1.01	-1.42	-1.41	-1.69	0.89	-1.27	349.77	66.28	373.35	45.84	39.28	51.71
AGIWUR21823	WBGene00012686	Y39B6A.27	Y39B6A.27	V	19031713	80640229	12.12	11.58	6.33	6.2	12.12	0.52	-1.27	0.22	-1.01	-2	-0.78	0.69	0.54	-1.6	-1.27	0.41	0.56	0.75	0.13	0.59	0.57	0.41	0.54	0.24	-1.5	0.71	-0.77	0.62	-1.46	0.26	0.42	-1.13	-1.31	0.04	-1.05	0.55	-1.02	406.23	117.81	329.49	140.95	70.72	164.9
AGIWUR18044	WBGene00012757	Y41C4A.11	Y41C4A.11	III	11719800	42058903	9.77	11.52	4.65	9.41	11.52	-2.85	-4.28	1.75	-1.9	-1.88	-4.13	2.19	-4.77	-4.2	-4.57	1.46	-1.77	-2.75	-4.7	1.23	1.09	-2.38	1.4	1.75	-4.91	-2.53	-2.58	1.45	-4.16	1.41	-3.31	-3.33	-4.74	-4.94	-2.3	1.43	-2.12	919.4	340.73	22299.97	1767.13	1792.95	377.93
AGIWUR36184	WBGene00022674	ZK177.9	ZK177.9	II	5517140	20582068	11.7	11.47	11.96	11.22	11.96	-1.22	-1.26	1.21	-1.14	-1.62	-1.51	1.7	-0.6	-1.19	-1.31	1.41	-1.21	-1.12	-0.8	0.88	0.73	-1.43	1.3	1.59	-1.12	-1.72	-1.25	0.62	-1.02	0.99	-1.14	-1.23	-1.46	-0.72	-1.42	0.74	-1.38	49.18	47.75	264.1	51.79	37.3	40.29
AGIWUR39171	WBGene00019532	K08D10.9	K08D10.9	IV	4158184	48279769	8.31	11.36	5.14	5.24	11.36	0.29	-1.45	0.5	0.38	-1.6	-1.58	0.83	-1.8	-1.55	-1.46	0.64	0.78	0.3	-1.44	0.79	0.79	0.47	0.47	0.39	-1.86	-0.05	-0.52	0.02	-1.93	0.62	0.57	-1.34	-1.84	-1.76	0.52	0.87	0.44	161.61	48.34	187.17	172.26	43.63	44.3
AGIWUR34671	WBGene00010891	M18.6	M18.6	IV	12121355	56242931	6.4	11.24	6.16	4.74	11.24	0.31	-0.83	0.19	0.1	-0.7	-0.81	0.55	-0.78	-0.55	-0.54	0.45	0.52	0.51	-0.7	0.4	0.36	0.18	0.1	0.18	-0.93	0.32	0.07	-0.23	-1.05	0.45	0.38	-0.69	-0.63	-0.57	0.39	0.21	0.44	1168.85	530.04	1079.44	1014.81	582	540.34
AGIWUR30336	WBGene00003605	nhr-6	C48D5.1	III	3573572	33912687	10.38	11.22	4.61	1.94	11.22	0.41	-1.96	1.51	-1.84	-1.46	-1.69	0.53	-2.03	-1.87	-1.94	0.98	-0.48	0.54	-1.46	0.82	0.86	-0.48	1.22	0.96	-1.72	-1.25	-2.37	0.81	-2.05	1.4	0.26	-0.42	-2.03	-2.09	-2.27	1.56	-2.46	747.25	144.09	1598.34	156.46	204.68	174.51
AGIWUR31789	WBGene00010202	F57E7.1	F57E7.1	V	16481559	78090075	6.37	10.97	10.24	8.74	10.97	0.28	-0.25	0.13	-0.47	-2.29	-0.57	0.39	-0.17	-2.04	-0.16	0.45	-0.27	0.05	-0.06	0.76	0.75	-0.31	1.05	0.22	-2.47	-0.56	-0.53	0.51	-0.21	0.64	0.13	0	-0.45	0.1	-0.15	0.36	-0.29	278.69	193.3	250.23	165.94	46.72	153.92
AGIWUR1034	WBGene00001090	drh-1	F15B10.2	IV	6607366	50728946	9.1	10.87	7.92	7.11	10.87	0.46	-3.32	0.7	0.21	-2.74	-4.13	0.66	-3.38	-2.93	-2.93	0.56	0.75	0.59	-3.27	0.4	0.31	0.16	0.13	0.45	-3.45	0.6	1.56	1.56	-2.46	0.23	0.14	-2.81	-2.69	-3.02	0.59	0.2	0.72	950.19	69.11	1120.37	796.6	103.14	39.19
AGIWUR15174	WBGene00017264	F08F3.8	F08F3.8	V	5431300	67039822	8.67	10.58	1.26	4.82	10.58	0.41	-0.72	0.83	-0.31	-1.12	-0.63	0.66	-0.67	-0.67	-0.57	0.8	0.12	0.35	-0.59	0.42	0.41	0.05	0.31	0.88	-0.78	-0.61	-0.38	0.17	-0.76	0.52	0.24	-0.71	-0.6	-0.69	-0.4	0.51	-0.16	379.79	172.73	508.39	230.55	131.38	184.87
AGIWUR26743	WBGene00003763	nlp-25	Y43F8C.1	V	19607481	81215997	0.16	10.58	14.43	8.78	14.43	-1.27	-0.85	0.34	1.19	-2.22	-0.47	1.24	-3	-2.44	-0.34	1.01	0.18	-0.88	-2.62	-1.16	-1.03	0.15	-1.33	1.02	-2.39	0.21	0.83	-0.59	-1.18	0.43	-0.65	-1.05	-0.15	-2.84	1.64	-0.12	1.58	563.15	753.91	1721.69	3105.14	291.64	983.75
AGIWUR32846	WBGene00013884	ZC412.3	ZC412.3	V	14870057	76478573	1.49	10.48	5.48	6.04	10.48	0.99	1.02	-0.59	0.43	0.23	-0.06	-0.68	0.71	-0.23	0.09	-0.26	-0.17	-0.15	0.04	-1.41	-1.46	0.78	-0.55	-0.29	1.19	0.23	0.01	-1.36	0.35	-0.95	-0.06	0.08	-0.5	-0.15	-0.78	-0.94	-0.54	3775.9	3854.86	1260.96	2568.41	2225.91	1827.74
AGIWUR16786	WBGene00018666	bath-6	F52C6.9	II	1918324	16983146	9.69	10.43	1.11	5.21	10.43	0.43	-0.89	0.59	-0.34	-0.81	-0.99	0.92	-0.74	-0.34	-0.94	0.62	0.19	0.36	-0.71	0.3	0.32	0.24	0.46	0.85	-0.56	-0.03	-0.49	0.28	-1.09	0.39	-0.06	-1.03	-0.72	-0.42	-0.1	0.49	0.01	1097.69	441.23	1232.67	647.58	466.61	411
AGIWUR32645	WBGene00015935	C17H12.10	C17H12.10	IV	6806755	50928335	11.81	10.36	8.16	8.3	11.81	-0.47	-0.92	1.16	-0.88	-1.79	-1.69	1.52	-1.25	-1.57	-1.36	1.44	-1.33	-1.02	-1.45	1.11	1.1	-0.86	1.4	1.41	-0.93	-1.26	-1.72	0.55	-1.74	0.88	-1.02	-1.46	-1.24	-1.48	-1.38	0.97	-1.33	702.51	512.59	2169.21	529.21	280.38	300.34
AGIWUR24160	WBGene00006678	twk-25	M04B2.5	IV	11504742	55626331	8.55	10.35	0.23	0.04	10.35	-1.06	1.04	-1.55	0.34	0.77	0.48	-0.33	0.85	0.54	0.41	-1.45	-1.35	-1.12	0.91	-1.3	-1.27	-1.49	-1.36	-1.57	1.21	-1	0.9	-0.99	0.67	-1.4	-1.39	0.64	0.38	0.44	0.04	-0.99	0.14	288.31	1232.15	204.95	759.97	1025.42	836.9
AGIWUR18924	WBGene00018020	F33H12.6	F33H12.6	II	1970839	17658878	11.22	10.25	1.72	5.1	11.22	1.15	-0.69	0.07	-0.82	-1.97	-0.78	0.26	-0.17	-1.37	-0.97	0.68	0.65	0.91	-0.36	0.43	0.52	0.84	0.48	0.05	-1.38	0.22	-1.13	0.46	-0.89	0.17	0.55	-0.83	-1.05	-0.15	-1.07	0.55	-1.08	336.69	93.98	159.01	85.47	38.64	88.16
AGIWUR30795	WBGene00007901	C33D9.8	C33D9.8	IV	8783309	52907331	10.34	10.22	3.95	5.2	10.34	0.72	-1.2	0.69	0.3	-1.23	-1.45	0.99	-1.65	-1.42	-1.21	0.8	0.16	0.18	-1.39	0.62	0.59	0.35	0.58	0.88	-1.09	0.45	-0.35	0.17	-1.83	0.17	0.17	-0.83	-1.33	-1.67	-0.06	0.66	0.04	546.41	144.43	535.55	408.16	141.1	121.54
AGIWUR39130	WBGene00022445	Y110A2AL.9	Y110A2AL.9	II	2843354	17930799	2.6	10.14	6.98	5.2	10.14	-0.7	-0.48	-1.56	0.68	0.58	-0.76	-1.42	1.46	1.16	-1.06	-1.24	0.16	-0.95	0.77	-1.13	-0.75	0.24	-1.18	-1.44	1.96	-0.34	0.46	-1.33	-0.57	-1.05	-1.24	-1.48	-1.06	1.05	0.42	-1.27	0.39	202.68	236.73	111.71	527.36	491.15	194.6
AGIWUR33005	WBGene00017595	F19C7.5	F19C7.5	IV	4595950	48717534	7.32	10.02	6.07	7.48	10.02	0.41	-2.47	0.7	1.29	-2.43	-2.92	0.95	-2.65	-2.6	-2.35	0.53	0.63	0.73	-2.4	0.62	0.59	0.44	0.24	0.94	-2.63	-1.22	-0.12	-0.07	-2.8	0.28	0.91	-2.46	-2.82	-2.69	0.99	0.09	1.06	325.94	44.44	398.84	601.77	45.64	32.57
AGIWUR24968	WBGene00017618	F20A1.6	F20A1.6	V	7024614	68633136	9.11	9.93	2.37	4.78	9.93	-0.17	0.43	-0.75	-0.11	0.87	0.45	-0.49	0.5	0.64	0.5	-0.49	-0.35	-0.15	0.55	-0.83	-0.89	-0.38	-0.99	-0.67	0.42	0.1	-0.29	-0.89	0.39	-0.93	-0.64	0.31	0.36	0.61	0.13	-0.94	0.22	310.16	470.37	206.85	321.79	635.61	476.92
AGIWUR10713	WBGene00007864	C32H11.1	C32H11.1	IV	12912766	57034343	8.21	9.84	6.73	5.01	9.84	-2.43	1.17	-2.52	-2.52	0.49	1.88	-1.67	1.3	0.32	0.73	-2.54	-2.69	-2.35	0.88	-2.75	-2.73	-3.05	-2.85	-2.41	1.2	-2.32	-1.55	-1.34	2.12	-2.54	-2.49	1.88	0.81	0.62	-2.87	-2.86	-2.85	64.86	787.88	60.77	61.09	490.79	1282.91
AGIWUR4101	WBGene00016941	C55B6.5	C55B6.5	X	7204699	89728664	5.02	9.81	1.37	1.49	9.81	-0.33	-0.49	0.36	-0.76	-1.16	-0.44	0.8	-0.89	-0.82	-0.5	0.49	0.28	0.44	-0.88	0.48	0.51	-0.17	0.2	0.5	-1.08	-0.13	-0.65	1.28	-0.07	0.65	0.62	-0.6	-0.42	-0.71	-0.49	0.16	-0.44	72.63	64.91	116.66	53.8	40.77	67.26
AGIWUR2270	WBGene00019932	R07C12.2	R07C12.2	IV	4148128	48269713	8.97	9.8	6.59	5.42	9.8	-0.1	-4.57	0.19	0.28	-3.71	-3.54	0.35	-4.75	-4.3	-4.23	0.11	-0.02	-0.51	-4.19	0.75	0.56	0.45	0.68	0.24	-4.1	1.65	1.6	1.85	-4.9	0.5	0.09	-2.9	-4.33	-4.51	0.07	1.41	-0.47	1229.38	55.46	1507.51	1598.63	101.06	113.5
AGIWUR16977	WBGene00015986	C18G1.8	C18G1.8	V	4764252	66372774	0.09	9.77	12	12.86	12.86	-1.06	-0.99	-0.98	-0.85	2.66	-1.45	-1.3	-0.91	2.41	-1.06	-0.88	-1.03	-1.13	-0.84	-0.86	-0.85	-1.05	-0.94	-0.83	2.61	-0.6	-1.45	-1.45	-1.07	-0.72	-1.16	-1.1	-1.18	-0.99	-1.22	-1.07	-1.09	78.99	82.65	83.46	91.59	1041.58	60.44
AGIWUR20118	WBGene00016316	C32D5.8	C32D5.8	II	6342637	21407830	7.76	9.76	5.49	7.29	9.76	-0.34	-0.47	0.55	-0.43	-0.39	-0.46	0.55	-0.41	-0.3	-0.37	0.73	-0.29	-0.14	-0.26	0.57	0.67	-0.29	0.31	0.57	-0.43	-0.02	-0.23	0.33	-0.59	0.68	-0.49	-0.47	-0.41	-0.28	-0.28	0.41	-0.21	10858.2	9967.9	20107.51	10242.35	10501.62	9979.06
AGIWUR15915	WBGene00022445	Y110A2AL.9	Y110A2AL.9	II	2843354	17930799	1.53	9.76	6.26	5.22	9.76	-0.75	-0.39	-1.97	-0.26	0.86	-1.39	-1.32	1.66	1.39	-1.07	-1.33	-0.31	-1.21	1.19	-1.14	-1.03	-0.15	-1.22	-1.65	1.93	-0.09	0.74	-0.74	-0.41	-1.3	-1.22	-1.68	-1.26	1.36	-0.1	-1.34	-0.07	480.84	616.04	206.5	676.79	1465.31	309.07
AGIWUR22737	WBGene00013884	ZC412.3	ZC412.3	V	14870057	76478573	1.07	9.74	5.04	7.96	9.74	0.67	0.62	-1.02	-0.23	0.34	-0.02	-0.96	0.86	0.08	0.31	-0.29	0.16	0.17	0.41	-1.49	-1.36	0.39	-1.08	-0.81	0.7	0.68	0.33	-1.3	0.9	-0.76	0	-0.02	-0.31	0.07	-0.53	-1.08	-0.36	7736.99	7492.21	2394.09	4140.39	6174.67	4810.35
AGIWUR18981	NA	#N/A	#N/A	#N/A	#N/A	NA	2.26	9.6	4.96	8.54	9.6	0.41	0.08	0.26	0.09	-2.79	1.01	-0.2	-2.37	-2.11	0.14	0.21	0.31	0.41	-2.25	0.76	0.7	-0.02	0.64	-0.05	-2.57	-0.82	-0.59	0.26	-0.48	0.4	0.51	0.11	0.12	-2.41	-0.14	0.74	0.03	376.25	300.34	339.93	302.65	40.95	573.96
AGIWUR42669	WBGene00001537	gcy-11	C30G4.3	X	17046188	99570149	8.55	9.58	1.85	0.77	9.58	0.2	-1.24	0.45	-1.33	-0.98	-0.93	0.84	-1.17	-1.18	-1.17	0.6	-0.21	0.52	-0.61	1.14	0.93	-0.1	0.88	0.71	-0.88	0.05	-1.63	0.29	-1.98	0.74	0.39	-0.64	-1.28	-1	-1.28	1.48	-1.31	828	305	985.8	285.43	364.95	378.59
AGIWUR40341	WBGene00010849	M04B2.7	M04B2.7	IV	11530590	55652167	11.49	9.56	0.86	0.57	11.49	0.97	-1.31	0.16	-1.24	-1.54	-1.8	1.01	-1.18	-1.34	-1.46	0.65	-0.18	0.12	-1.48	1.36	1.24	0.73	1.22	0.61	-0.96	0.24	-2.13	0.52	-1.4	0.51	0.12	-1.41	-1.38	-1.32	-1.26	0.77	-1.35	785.23	161.7	447.53	169.75	138.16	115.55
AGIWUR3106	WBGene00019531	scrm-5	K08D10.8	IV	4162510	48284095	6.25	9.55	7.81	6.81	9.55	-0.33	-2.64	0.52	0.97	-2.92	-2.8	0.1	-2.28	-2.22	-2.18	-0.06	0.77	0.66	-2.35	0.54	0.51	0.07	-0.22	0.41	-2.41	0.17	1.15	1.19	-1.24	0.62	0.61	-2.53	-2.09	-2.35	1.07	-0.08	1.12	844.44	170.4	1518.87	2077.09	139.75	151.73
AGIWUR20884	WBGene00022445	Y110A2AL.9	Y110A2AL.9	II	2843354	17930799	1.27	9.5	6.74	5.32	9.5	-0.68	-0.49	-2.1	-0.33	0.96	-1.59	-1.73	1.47	1.41	-1.07	-1.24	-0.34	-1.08	1.22	-1.08	-0.98	-0.14	-1.27	-1.73	1.91	0.24	0.73	-0.85	-0.63	-1.23	-1.27	-1.63	-1.33	1.52	-0.13	-1.26	-0.02	596.66	677.98	222.88	761.11	1859.16	316.56
AGIWUR21779	WBGene00016808	C50D2.5	C50D2.5	II	98151	15162976	9.33	9.47	2.41	0.37	9.47	0.41	-0.53	0.19	-0.45	-0.43	-0.57	0.85	-0.59	-0.57	-0.65	0.72	0.57	0.49	-0.6	0.51	0.43	0.25	0.21	0.34	-0.67	0.77	-0.15	0.08	-1.1	0.29	0.15	-0.94	-0.69	-0.65	-0.49	0.09	-0.49	19873.97	10365.84	17087.96	10999.39	11124.58	10137.3
AGIWUR41774	WBGene00013884	ZC412.3	ZC412.3	V	14870057	76478573	0.01	9.42	5.05	6.56	9.42	0.89	0.94	-0.71	0.4	0.32	0.01	-0.75	0.87	-0.02	0.27	-0.33	0	0.06	0.31	-1.42	-1.34	0.56	-0.78	-0.55	1.1	0.3	-0.33	-1.75	0.23	-0.81	0.04	-0.03	-0.39	-0.02	-0.55	-1.05	-0.49	5154.84	5333.16	1697.5	3659.48	3469.56	2795.41
AGIWUR28440	WBGene00000841	cul-6	K08E7.7	IV	12586462	56708039	7.2	9.41	2.36	3.67	9.41	0.01	-0.42	0.32	-0.23	-0.52	-0.28	0.77	-0.86	-0.49	-0.35	0.59	0.13	-0.07	-0.65	0.43	0.51	0.15	0.44	0.57	-0.46	0.1	-0.3	0.06	-0.92	0.35	-0.1	-0.29	-0.48	-0.67	-0.11	0.61	-0.04	845.49	625.7	1044.02	711.55	583.21	690.49
AGIWUR24174	WBGene00017677	F21F8.2	F21F8.2	V	8274599	69883120	6.69	9.33	0.65	0.34	9.33	0.57	-0.88	0.64	-1.62	-1.68	-0.93	0.76	-1.6	-0.38	-0.42	0.93	0.45	0.31	-1.2	0.72	0.73	0.52	0.63	0.48	-1.24	0.35	-1.53	0.63	-1.33	0.57	-0.02	-1	0.03	-1.06	-0.87	0.59	-0.78	320.4	117.75	337.74	70.49	67.7	113.41
AGIWUR39524	WBGene00017873	F28A10.5	F28A10.5	II	849685	15914509	9.17	9.32	2.31	3.35	9.32	0.58	-0.52	0.18	-0.68	-1.55	-0.66	0.4	0.08	-0.89	-0.62	0.4	0.57	0.44	-0.19	0.64	0.41	0.72	0.45	0.26	-1.11	0.27	-1.08	0.06	-0.61	0.32	0.29	-0.55	-0.57	-0.07	-0.66	0.59	-0.7	191.69	89.91	145.26	79.97	43.77	81.44
AGIWUR16709	WBGene00010124	F55G11.4	F55G11.4	IV	12973612	57095189	8.33	9.31	6	9.11	9.31	0.1	-1.89	1.5	-0.09	-1.9	-1.73	1.63	-3.1	-1.55	-1.89	1.78	-1.14	-0.03	-2.8	-0.67	-0.62	-1.16	0.1	2.4	-1.66	-0.71	0.45	0.12	-1.97	0.28	-0.05	-1.4	-2.17	-3.05	-0.28	0.19	-0.14	1697.5	427.17	4477.31	1485.19	423.8	475.78
AGIWUR20527	WBGene00001770	gst-22	F21H7.1	V	16231014	77839530	4.12	9.27	12.58	12.04	12.58	0.38	0.04	0.16	0.28	-3.49	-0.04	0.29	0.49	-3.08	-0.2	0.3	0.17	-0.14	-0.07	0.37	0.46	-0.02	0.3	0.21	-3.65	-0.11	0.27	0.16	0.22	0.15	-0.1	-0.28	-0.38	-0.03	0.03	0.16	0.22	834.59	663.05	716.1	781.76	57.33	626.53
AGIWUR22839	WBGene00012225	W03G11.3	W03G11.3	X	12100124	94624086	6.52	9.22	3.51	6	9.22	0.13	0.2	-0.53	0.05	0.16	0.12	-0.36	0.59	0.35	0.27	-0.52	0.1	0.16	0.43	-0.68	-0.61	0.24	-0.64	-0.42	0.34	-0.05	0.28	-0.83	0.23	-0.73	-0.3	0.03	0.14	0.6	0.09	-0.94	0.19	546.18	575.92	346.04	517.53	556.76	543.18
AGIWUR37977	WBGene00022445	Y110A2AL.9	Y110A2AL.9	II	2843354	17930799	2.08	9.22	6.06	5.75	9.22	-0.69	-0.36	-1.86	-0.13	0.9	-1.59	-1.3	1.67	1.48	-0.85	-1.1	-0.2	-1.05	1.16	-0.88	-0.83	-0.17	-1.18	-1.49	1.88	-0.64	0.11	-1.52	-0.69	-1.07	-1.01	-1.4	-1.18	1.48	-0.01	-1.05	0.04	364.43	458.11	161.61	537.06	1094.81	195.6
AGIWUR24051	WBGene00016474	C36C5.5	C36C5.5	V	3157093	64765616	1.79	9.09	9.95	4.25	9.95	0.72	0.04	-1.9	-0.27	1.82	-0.23	-0.71	-0.07	1.47	-0.25	-0.14	-0.98	0.62	-0.32	-2.61	-2.46	-0.54	-1.89	-0.63	2.19	-0.04	-0.13	-2.19	-0.02	-1.14	0.37	-0.22	-1.18	-0.27	-0.66	-2.4	-0.72	13853.08	8686.32	2266.16	6973.77	29873.39	7169.2
AGIWUR23522	WBGene00021877	Y54G2A.12	Y54G2A.12	IV	2777218	46898802	0.08	9.07	9.05	9.39	9.39	0.27	-0.04	0.12	0.3	-2.05	0.09	-0.01	-2.93	-2.87	0.78	0.07	0.64	0.49	-2.63	0	0.06	0.32	-0.45	0.02	-2.87	0	0.06	-0.43	0.15	0	0.29	0.22	0.9	-2.95	0.95	-0.54	0.98	840.11	680.41	757.34	858.5	169.16	741.96
AGIWUR9450	WBGene00019530	scrm-8	K08D10.7	IV	4164685	48286282	4.36	9.03	6.22	6.9	9.03	-0.4	-2.49	0.8	0.99	-3.59	-2.72	0.27	-2.31	-2.15	-2.04	0.04	0.81	0.87	-2.07	0.54	0.54	-0.02	-0.15	0.42	-2.44	-1.1	0.97	0.88	-1.82	0.36	0.69	-2.43	-1.99	-2.22	1.39	0.05	1.21	1032.88	242.47	2377.37	2719.62	113.11	208.09
AGIWUR12883	WBGene00012686	Y39B6A.27	Y39B6A.27	V	19031713	80640229	10.91	8.99	4.45	3.9	10.91	0.77	-1.37	0.44	-1.02	-2.85	-1.19	0.88	0.38	-2.11	-1.87	0.39	0.39	0.48	-0.09	0.64	0.42	0.69	0.73	0.42	-1.73	0.29	-0.65	1.28	-1.4	0.05	0.46	-1.49	-1.67	-0.34	-1.2	0.79	-1.46	887.89	201.77	707.48	256.98	72.09	228.79
AGIWUR33228	WBGene00019934	R07C12.4	R07C12.4	IV	4150746	48272331	4.76	8.94	2.35	4.39	8.94	0.29	-0.67	0.37	0.08	-0.06	-1.13	0.66	-1.5	-0.38	-0.61	0.53	0.23	0.34	-1.2	0.42	0.44	0.03	0.3	0.3	-1.09	-0.07	-0.54	0.1	-0.92	0.62	0.4	-0.78	-0.64	-1.54	0.38	0.82	0.39	121.94	63.02	128.94	105.69	96.12	45.66
AGIWUR35516	WBGene00044644	B0205.13	B0205.13	I	10727740	10727740	8.99	8.85	3.61	1.43	8.99	0.56	-2.78	-0.23	-0.16	-1.37	-1.78	0.49	-1.46	-2.18	-2.36	0.39	0.42	0	-1.17	1.02	1.06	0.42	1.26	0.28	-2.39	1.49	-0.42	0.46	-2.76	0.86	0.74	-1.83	-2.38	-1.49	-0.75	0.88	-0.72	1773.85	175.73	1031.52	1081.36	466.84	351.57
AGIWUR13014	WBGene00016863	C52A10.2	C52A10.2	V	5234780	66843302	3.7	8.76	5.67	3.85	8.76	-0.3	0.16	-0.39	-0.62	1.37	0.2	-0.38	0.35	1.41	0.21	-0.55	-0.9	-0.48	0.05	-0.74	-0.69	-0.8	-0.8	-0.45	1.6	-0.83	-0.05	0.1	0.47	-0.93	-0.85	0.06	-0.01	-0.01	-0.53	-0.91	-0.62	294.2	406.16	276.56	235.17	934.68	417.79
AGIWUR22457	WBGene00020382	T09B4.8	T09B4.8	I	6164717	6164717	0.19	8.71	5.97	6.33	8.71	0.61	0.33	-0.23	-0.22	0.22	0.12	-0.31	0.54	0.18	0.19	-0.03	-0.04	0.34	0.07	-0.84	-0.77	0.1	-0.4	-0.33	0.76	0.18	0.08	-0.7	0.34	-0.44	0.01	0.02	-0.15	0.1	-0.52	-0.51	-0.36	7714.26	6364.94	4294.08	4324.58	5902.27	5507.45
AGIWUR26775	WBGene00013884	ZC412.3	ZC412.3	V	14870057	76478573	1.61	8.71	5.33	7.89	8.71	0.59	0.7	-1.05	-0.28	0.18	-0.16	-0.94	0.58	0.11	0.37	-0.25	0.13	0.23	0.38	-1.42	-1.47	0.37	-1.02	-0.81	0.75	0.68	0.11	-1.48	0.74	-0.54	0.24	0.21	-0.43	0.37	-0.2	-0.89	-0.33	6882.54	7402.72	2199.8	3754.27	5171.92	4071.87
AGIWUR44787	WBGene00021121	W09G12.7	W09G12.7	IV	1229080	45350665	4	8.69	3.2	3.03	8.69	-0.7	-1.29	0.65	-1.42	-1.11	-0.87	1.09	-1.8	-2.24	-1.12	1.06	-0.32	-0.58	-1.95	0.99	0.98	-0.63	0.4	1.17	-2.06	-0.67	-1.66	0.27	-1.33	1.39	-0.6	-0.46	-0.74	-1.58	-0.06	1.7	0	333.36	222.63	853.43	202.68	252.23	296.78
AGIWUR39051	WBGene00017705	F22E5.6	F22E5.6	II	2649875	17714696	4.78	8.67	5.66	6.19	8.67	-0.41	-0.4	0.88	-0.5	-0.28	-0.53	1.02	-0.5	-0.2	-0.33	0.83	-0.34	0.07	-0.33	0.4	0.43	-0.53	0.32	1.01	-0.55	-0.61	-0.74	0.18	-0.69	0.68	-0.4	-0.32	-0.47	-0.19	-0.4	0.1	-0.48	44.2	44.61	107.79	41.55	48.51	40.69
AGIWUR40531	WBGene00044438	Y51F10.11	Y51F10.11	I	1961618	1961617	9.06	8.63	1.33	0.88	9.06	0.71	-1.2	0.47	-0.31	-0.78	-0.89	1.05	-1.14	-1.33	-1.4	0.14	0.24	0.29	-1.16	0.5	0.46	0.98	0.64	0.72	-0.78	0.62	-0.58	0.07	-1.95	0.53	0.44	-0.86	-1.25	-1.1	-0.56	0.73	-0.5	529.55	140.23	446.88	260.13	188.41	174.37
AGIWUR24845	WBGene00013037	Y49E10.18	Y49E10.18	III	12442535	42781638	1.62	8.62	10.02	1.74	10.02	0.11	0.16	-0.48	0.72	0.18	-0.4	-0.67	0.26	-0.05	-0.21	-0.51	0.47	-0.51	-0.01	-0.15	-0.02	0.72	-0.02	-0.59	0.55	0.52	0.75	-0.27	-0.41	-0.65	-0.4	-0.57	-0.37	-0.31	0.32	-0.64	0.3	4114.37	4261.45	2742.44	6293.14	4331.61	2896.86
AGIWUR1731	WBGene00004092	ppt-1	F44C4.5	V	6624684	68233206	4.91	8.59	5.78	3.01	8.59	-0.55	0.13	-2.69	-0.96	1.75	-0.61	-2.18	0.36	2.04	-0.05	-2.51	-1.11	0.06	-0.28	-2.5	-2.59	-1.02	-2.45	-2.6	2.28	-0.34	0.09	-1.87	1.78	-1.97	-0.4	-0.43	0.06	-0.2	-0.88	-2.77	-1.04	242.71	388.09	54.96	183.18	1196.93	233.14
AGIWUR35661	WBGene00020870	T28A11.3	T28A11.3	V	3275331	64883854	0.29	8.58	11.68	1.03	11.68	1.1	-0.44	-0.84	0.18	1.33	-0.48	-0.59	0.4	0.96	-0.51	-0.96	-0.46	0.66	-0.02	-0.68	-0.68	-0.73	-0.64	-0.67	1.72	-0.78	-0.32	-1.07	-0.37	-0.96	0.8	-0.36	-0.54	0.05	-0.5	-1.03	-0.44	193.7	66.43	50.29	102.47	226.9	64.55
AGIWUR36274	WBGene00044073	tag-244	C34H4.3	IV	1550928	45672512	1.55	8.56	14.48	6.72	14.48	-0.16	0.38	1.51	-0.5	-2.16	0.63	0.92	-2.07	-2.01	0.85	1.23	-1.16	-0.42	-2.02	-2	-1.81	-1.14	-1.61	1.22	-2.08	-1.76	-0.98	-1.55	0.32	1.36	-0.28	0.86	-0.13	-2.06	-0.37	1.24	-0.42	450.29	658.15	1433.06	355.9	112.84	779.73
AGIWUR19965	WBGene00007579	C14B1.8	C14B1.8	III	3718716	34057831	7.95	8.49	0.21	0.46	8.49	0.28	-0.35	0.19	-0.38	-0.21	-0.28	0.4	-0.46	-0.29	-0.28	0.34	0	0.17	-0.36	0.23	0.23	0.22	0.28	0.33	-0.35	0.37	-0.08	0.16	-0.52	0.32	0.11	-0.29	-0.3	-0.12	-0.27	0.17	-0.15	1566.4	1014.81	1468.3	993.11	1112.84	1062.01
AGIWUR18333	WBGene00022445	Y110A2AL.9	Y110A2AL.9	II	2843354	17930799	1.9	8.48	6.82	3.53	8.48	-0.79	-0.64	-1.98	0.27	0.42	-0.69	-1.58	1.12	1.07	-1.22	-1.4	0.2	-1.01	0.78	-1.19	-0.74	0.29	-1.28	-1.62	1.67	0.56	1.4	-1.03	-0.38	-1.21	-1.33	-1.69	-1.16	1.18	0.48	-1.34	0.49	248.08	274.56	108.9	516.62	573.82	265.16
AGIWUR14928	NA	#N/A	#N/A	#N/A	#N/A	NA	10.5	8.47	12.2	13.01	13.01	1.81	-0.96	-1.03	-1.32	-1.01	-1.13	-1.07	-0.66	-0.94	-0.88	-0.91	1.66	1.35	-0.79	-0.89	-0.84	2	-0.94	-1.04	-1.2	1.55	-1.15	-1.19	-1.09	-1.04	1.41	-1.24	-1.11	-0.79	-0.83	-0.81	-0.79	312.92	45.86	43.81	35.83	44.53	40.96
AGIWUR36541	WBGene00044082	D1086.12	D1086.12	V	14101239	75709755	6.23	8.46	6.14	6.24	8.46	-0.04	0.59	-1.73	-0.11	0.6	0.4	-0.64	0.55	0.31	0.26	-0.64	0.33	-0.11	0.24	-1.25	-1.37	0.47	-1.34	-1.14	0.5	0.7	0.57	-1.44	-0.1	-1.18	0.07	0.38	-0.15	0.56	0.31	-1.39	0.31	1071.15	1663.46	331.42	1021.7	1665.18	1458.61
AGIWUR17568	WBGene00021205	Y17G9B.8	Y17G9B.8	IV	4757171	48878755	11.88	8.46	12.2	11.88	12.2	0.57	-2.76	0.33	0.09	1.11	-2.4	0.16	-3.12	1.49	-2.79	0.22	0.18	0.27	-2.51	0.39	0.22	0.44	0.07	0.27	1.34	0.56	-0.1	-0.13	-3.13	0.11	-0.12	-2.19	-2.6	-2.83	-0.09	0.44	-0.05	1377.91	136.96	1168.01	982.5	1998.85	175.2
AGIWUR843	WBGene00009892	scl-11	F49E11.6	IV	13051353	57172930	9.22	8.45	5.32	4.51	9.22	-1.23	0.81	-0.88	-0.92	0.12	1.16	-0.92	0.79	0.88	0.92	-1.39	-0.96	-0.88	0.55	-1.03	-0.87	-1.23	-1.01	-0.87	0.05	-0.94	-0.51	-0.83	1.68	-1.21	-1.42	0.61	1.19	0.84	-0.93	-0.92	-0.84	39.08	159.95	49.58	48.43	99.59	204.92
AGIWUR42241	WBGene00044644	B0205.13	B0205.13	I	10727740	10727740	8.54	8.36	3.43	1.5	8.54	0.56	-2.6	-0.22	0.02	-1.35	-1.67	0.55	-1.3	-2.07	-2.24	0.27	0.32	-0.07	-1.16	0.95	0.94	0.44	1.28	0.23	-2.18	1.46	-0.55	0.3	-2.61	0.93	0.72	-1.86	-2.15	-1.27	-0.55	0.96	-0.59	1316.72	147.32	766.19	905.11	350.27	280.87
AGIWUR24446	WBGene00013481	Y69H2.3	Y69H2.3	V	18656071	80264587	0.18	8.35	16.01	14.03	16.01	-0.17	0.2	-0.12	-0.54	-4.07	0.45	-0.1	0.65	-4.06	0.37	-0.29	-1.14	-0.24	0.91	0.95	1	-0.87	0.61	-0.37	-3.76	-0.9	-0.41	0.35	0.37	-0.06	-0.67	0.51	0.4	0.57	-0.5	0.16	-0.46	2505.61	3255.12	2606.39	1939.73	167.86	3851.76
AGIWUR25441	WBGene00000019	abt-1	C24F3.5	IV	10206171	54327749	0.08	8.35	3.77	4.27	8.35	-0.52	-0.92	0.57	0.73	-0.89	-0.61	0.52	-0.91	-0.58	-0.49	-0.07	0.62	0.57	-0.51	0.51	0.5	-0.01	-0.1	0.41	-1.68	-0.76	0.08	0.03	-1.23	0.24	0.45	-0.55	-0.42	-0.76	0.76	-0.2	0.84	682.5	517.81	1447.11	1619.38	528.43	639.41
AGIWUR27635	WBGene00014759	F46A8.1	F46A8.1	I	11250131	11250131	6.91	8.29	5.65	4.47	8.29	-0.05	-0.41	0.46	-0.11	-0.93	-0.92	0.23	-1.83	-0.55	-0.69	0.61	0.55	-0.32	-1.35	0.38	0.44	0.46	0.22	0.4	-0.31	0.78	-0.1	0.35	-0.94	0.33	0.25	-0.76	-0.59	-1.71	0.37	0.57	0.49	318.6	248.2	451.22	304.45	172.17	173.81
AGIWUR10928	WBGene00004013	pha-4	F38A6.1	V	20752905	82361421	10.85	8.27	0.22	0.3	10.85	0.75	-0.88	0.86	-1.02	-1.19	-1.28	0.82	-1.48	-1.55	-1.34	0.65	0.46	0.54	-1.13	0.69	0.54	0.68	1.07	0.69	-0.9	-0.04	-0.84	1.17	-0.91	-0.04	0.1	-1.53	-1.81	-1.81	-1.71	1.12	-2.07	2633.36	851.5	2841.43	773.26	689.18	644.45
AGIWUR9982	WBGene00000190	arf-1.1	F45E4.1	IV	7634821	51756401	6.94	8.26	4.84	6.98	8.26	-1.12	-1.69	1.08	-1.39	-1.82	-1.81	1.83	-1.94	-1.82	-1.94	1.29	-1.52	-1.24	-2.28	0.45	0.35	-1.75	0.87	1.4	-2.2	-1.85	-0.35	2.19	-0.97	1.14	-1.06	-1.63	-1.96	-1.89	-1.28	1.22	-1.43	281.99	189.16	1289.35	233.61	173.07	174.24
AGIWUR34320	WBGene00044238	C30H6.12	C30H6.12	IV	17383399	61504975	6.82	8.25	8.34	6.6	8.34	-0.75	-0.62	1.07	-0.75	-1.37	-0.62	1.12	-0.41	-0.57	-0.63	1.22	-0.84	-0.67	-0.88	0.82	0.68	-1.02	1.09	1.34	-0.96	-1.44	-1.14	0.41	-0.95	0.8	-0.69	-0.46	-0.69	-0.82	-0.95	0.72	-0.79	75.12	81.97	265.31	74.94	48.76	81.98
AGIWUR17710	WBGene00044291	C25F9.10	C25F9.10	V	19405697	81014213	0.14	8.23	15.15	7.69	15.15	0.46	0.47	0.41	0.42	-2.37	0.62	0.85	-2.97	-3.15	0.22	0.61	0.14	-0.21	-3.08	-2.53	-2.55	0.54	-2.04	0.59	-2.41	0.95	0.5	-1.67	0.04	0.5	0.48	0	0.26	-3.23	0.57	0.53	0.64	1910.11	1923.68	1842.45	1863.76	268.75	2135.78
AGIWUR12180	WBGene00016483	C36C5.14	C36C5.14	V	3164716	64773239	0	8.19	8.08	2.83	8.19	0.96	0.01	-2.17	-0.65	1.98	-1.01	-0.58	-0.33	1.29	-0.96	0.09	-2.37	0.19	-1.07	-3.63	-3.62	-1.42	-2.74	-0.23	2.92	-0.9	0.14	-1.89	0.94	-2.49	0.25	-0.7	-2.1	-0.97	-1.57	-2.91	-1.64	6698.67	3453.95	761.41	2186.7	13548.78	1710.18
AGIWUR2657	WBGene00020782	T24H7.3	T24H7.3	II	6246323	21311135	0.85	8.15	14.51	8.58	14.51	0.72	-4.73	-4.69	0.79	0.92	-4.96	-2.9	1.03	0.48	-4.6	-4.54	0.61	0.39	0.83	-4.88	-4.56	0.72	-4.97	-4.9	0.91	1.78	2.08	-4.27	-3.45	-4.68	0.71	-4.27	-4.57	0.58	0.78	-4.4	0.91	2667.39	61.33	62.71	2805.45	3069.08	52.13
AGIWUR26514	WBGene00016834	sre-50	C50E10.11	II	12303461	27368265	1.43	8.08	0.94	3.8	8.08	-0.11	-0.38	0.24	0	-0.12	-0.39	0.45	-0.24	-0.08	-0.08	0.24	0.27	0.32	-0.18	0.01	0.11	0.01	-0.11	0.38	-0.52	-0.01	-0.25	0.04	-0.18	0.3	0.21	-0.25	-0.39	-0.23	0.22	-0.11	0.19	62.56	52.06	79.73	67.44	62.25	51.57
AGIWUR28203	WBGene00011736	T12D8.9	T12D8.9	III	13617004	43956107	5.32	8.08	3.92	6.6	8.08	0.14	0.29	-0.36	-0.05	0.25	0.28	-0.33	0.51	0.26	0.5	-0.36	0	0.17	0.41	-1.18	-0.93	0.33	-0.72	-0.16	0.58	-0.15	-0.36	-1.28	0.41	-0.62	-0.37	0.52	0.33	0.28	-0.14	-0.57	-0.13	6129.07	6818.42	4329.16	5379.82	6626.29	6766.41
AGIWUR27586	WBGene00044249	F55B11.6	F55B11.6	IV	14416338	58537915	1.38	8.05	8.14	9.92	9.92	-2.21	-2.5	3.2	-1.53	-2	-2.35	-1	-2.65	-0.66	-2.67	-1.29	-1.25	-2.67	-2.34	-2.38	-2.33	-1.35	-2.64	-0.61	-2.48	-1.66	-1.78	-1.72	-2.54	3.37	-2.74	-2.34	-2.67	-2.74	-1.37	2.11	-1.41	48.33	39.48	2061.33	77.55	56.05	43.77
AGIWUR4855	WBGene00044041	F57G9.6	F57G9.6	II	12402370	27467174	5.12	8.02	6.23	3.72	8.02	0.03	0.98	-2.11	-1.94	1.01	0.7	-1.36	1.51	0.48	0.43	-2.02	-2.43	-0.11	0.97	-1.86	-1.94	-2.47	-1.95	-2.2	0.97	-1.66	-1	-0.41	2.13	-2.06	-0.17	0.68	0.36	0.75	-1.87	-2.34	-1.72	626.69	1204.1	141.34	159.3	1230.99	997.08
AGIWUR9666	WBGene00021577	Y46B2A.2	Y46B2A.2	II	1970839	15916487	10.75	8.01	1.23	3.15	10.75	1.07	-0.55	-0.09	-0.69	-1.41	-0.96	0.29	0	-1.35	-0.86	0.52	0.47	0.51	-0.54	0.22	0.22	0.77	0.54	0.11	-1.39	0.65	-0.62	1.19	-0.73	-0.02	0.52	-0.67	-1.02	-0.57	-1.04	0.52	-1.03	281.41	91.28	126.18	83	50.47	68.68
AGIWUR23135	WBGene00020860	nspd-10	T27C10.7	I	10878040	10878040	11.58	7.98	3.49	2.05	11.58	-1.82	-0.59	-0.36	-0.06	0.32	0.62	0.29	-0.86	0.21	0.34	-0.68	-0.26	0.45	0.31	0.39	0.25	-1.14	-0.57	-0.49	-1.85	-0.96	-0.31	0.25	-0.82	0.29	0.49	0.17	0.66	0.3	0.67	-0.39	0.71	1487.25	3473.74	4085.33	5034.58	6565.78	8070.28
AGIWUR25495	WBGene00018652	F49F1.12	F49F1.12	IV	4141736	48263321	0.96	7.94	2.28	4.63	7.94	-0.37	-1.25	0.44	0.62	-0.54	0.11	0.44	-1.34	-1.04	-0.92	0.06	0.24	0.35	-0.68	0.39	0.46	-0.16	0.07	0.75	-1.58	-0.61	0.06	0.42	-1.42	0.51	0.41	-0.67	-1.02	-0.78	0.71	0.64	0.65	826.59	451.08	1447.93	1644.84	735.78	1153.27
AGIWUR40958	WBGene00000191	arl-7	F20D1.5	X	14980884	97504845	2.24	7.88	2.23	6.35	7.88	-0.46	-1.12	0.75	0	-0.87	-0.47	1.49	-1.17	-0.89	-0.94	1.13	-0.3	-0.38	-1.26	0.47	0.46	-0.77	0.25	0.93	-1.22	-1.95	-0.97	0.21	-1.04	1.25	-0.19	-0.83	-0.82	-1.18	0.29	0.92	0.18	138.04	87.65	320.35	189.7	104.19	137.43
AGIWUR29915	WBGene00017780	F25E2.2	F25E2.2	X	806994	83330966	11.88	7.86	6.55	6.36	11.88	-0.69	0.21	-1.16	0.58	0.28	0.45	-0.65	0.38	0.8	0.71	-1.16	0.55	0.28	0.23	-2.16	-2.07	0.16	-2.36	-1.08	0.01	-0.52	0.02	-2.13	0.22	-1.27	-0.52	0.71	0.47	0.74	0.86	-1.91	0.88	726.23	1354.7	526.7	1762.08	1425.08	1606.08
AGIWUR42481	WBGene00044291	C25F9.10	C25F9.10	V	19405697	81014213	2.25	7.83	12.92	6.38	12.92	0.24	0.27	0.17	0.44	-2.92	0.49	0.97	-3.62	-3.31	0.38	0.89	0.35	0.1	-3.05	-3.68	-3.15	0.41	-3.45	0.48	-3.44	0.31	0.04	-1.85	-0.36	0.68	0.66	0.31	0.44	-3.37	1.03	0.51	1.05	526.09	535.63	500.69	601.18	58.59	624
AGIWUR26760	WBGene00018259	F41B4.3	F41B4.3	X	6835445	89359410	10.29	7.72	3.11	4.79	10.29	0.11	-0.51	0.22	0.12	-0.33	-0.85	0.51	-0.58	-0.65	-0.63	0.95	0.27	-0.17	-0.51	0.35	0.43	0.21	0.49	0.63	-0.46	0.41	-0.24	0.03	-0.57	0.54	-0.11	-0.89	-1.03	-0.71	-0.07	0.33	-0.05	1525.17	990.65	1647.48	1530.36	1121.35	782.68
AGIWUR30496	WBGene00018257	F41B4.1	F41B4.1	X	6823851	89347816	6.31	7.67	3.16	6.67	7.67	0.23	0.41	-0.48	0.06	0.18	0.65	-0.28	0.26	0.15	0.28	-0.41	-0.11	0.04	0.28	-0.71	-0.66	0.19	-0.55	-0.73	0.3	0.23	-0.2	-0.72	0.26	-0.43	-0.13	0.27	0.38	0.14	-0.08	-0.29	0	766.79	863.65	465.96	679.75	739.41	1024.42
AGIWUR33489	WBGene00012886	Y45F10D.6	Y45F10D.6	IV	13796230	57917807	2.99	7.67	4.04	4.74	7.67	-1.01	-0.82	-0.16	-0.22	-1.53	-0.02	1.31	-0.94	-0.69	-0.19	0.85	-0.07	0.11	-0.32	-0.24	-0.13	-0.76	-0.54	0.29	-1.46	-0.42	0.12	-0.1	-0.8	0.8	-0.17	0.02	0	0.15	0.85	0.45	0.87	127.33	144.81	228.51	218.87	88.59	251.56
AGIWUR15388	WBGene00020784	tat-4	T24H7.5	II	6234452	21299261	10.28	7.66	3.04	3.95	10.28	0.45	-0.17	0.66	-0.32	-0.64	-0.7	0.75	-0.25	-0.7	-0.54	0.72	-0.39	-0.11	-0.6	0.69	0.65	-0.02	0.51	0.45	-0.37	-0.14	-0.56	0.36	-0.67	0.31	-0.12	-0.76	-0.46	-0.66	-0.47	0.47	-0.33	6663.47	4346.34	7707.35	3915.89	3139.87	2998.59
AGIWUR28291	WBGene00013843	fbxa-49	ZC47.12	III	1289739	31628855	6.29	7.61	1.36	1.77	7.61	0.24	-0.56	0.79	-0.88	-1.27	-1.04	1.3	-1.46	-0.52	-0.47	0.74	0.32	0.25	-1.28	0.85	0.8	0.37	0.71	0.94	-0.55	-1	-1	0.09	-0.9	0.42	-0.09	-0.64	-0.62	-1.45	-0.84	0.57	-0.86	113.95	65.53	167.53	52.62	39.97	47.04
AGIWUR18822	WBGene00044644	B0205.13	B0205.13	I	10727740	10727740	8.47	7.6	3.79	0.86	8.47	0.59	-2.8	-0.3	-0.13	-1.25	-1.64	0.39	-1.5	-2.17	-2.47	0.27	0.36	-0.03	-1.18	0.83	0.91	0.44	1.13	0.12	-2.42	2.01	0.06	0.84	-2.4	0.69	0.42	-2.12	-2.39	-1.59	-0.82	0.62	-0.8	1705.96	162.91	920.43	1032.37	474.44	362.1
AGIWUR18725	WBGene00017744	fbxc-54	F23F1.3	II	31768	15096593	10.43	7.56	4.23	4	10.43	0.16	-0.2	0.37	-0.38	-0.28	-0.25	0.94	-0.47	-0.48	-0.38	0.67	-0.18	-0.27	-0.56	0.4	0.38	0	0.52	0.6	-0.21	0.29	-0.36	0.39	-0.63	0.22	-0.32	-0.35	-0.55	-0.69	-0.58	0.44	-0.48	678.19	529.21	782.05	466.04	499.86	509.09
AGIWUR11706	WBGene00044238	C30H6.12	C30H6.12	IV	17383399	61504975	8.19	7.55	7.34	6.28	8.19	-0.53	-0.69	0.83	-0.92	-1.55	-0.94	0.9	-0.71	-0.79	-0.74	1.04	-1.11	-0.91	-1.12	0.55	0.45	-0.86	1.22	1.21	-1.07	-1.16	-0.74	1.47	-0.69	0.58	-0.72	-0.76	-0.9	-0.99	-1	1.42	-0.95	108.91	97.19	278.29	82.85	53.58	81.56
AGIWUR16699	WBGene00013845	fbxa-37	ZC47.14	III	1285008	31624124	5.27	7.5	10.98	10.03	10.98	0.34	-0.1	0.1	0.37	-0.27	0.15	0.74	-2.13	-0.27	-0.19	0.28	0.02	0.08	-2.02	-0.02	0.17	0.25	0.1	0.42	0.05	0.3	0.28	-0.13	-0.47	-0.07	0.01	-0.26	-0.32	-2.08	0.41	0.01	0.46	604.86	444.29	512.85	614.74	395.64	527.36
AGIWUR21646	WBGene00016484	C36C5.15	C36C5.15	V	3167966	64776489	0.31	7.49	8.26	2.9	8.26	1.15	-0.15	-1.97	-0.39	2.18	-0.85	-0.61	-0.21	1.21	-0.9	0.09	-2.01	0.6	-1.09	-3.5	-3.24	-0.94	-2.47	-0.26	2.69	-0.08	-0.09	-2.09	0.15	-1.76	0.17	-0.67	-2.12	-0.75	-1.59	-2.86	-1.5	7308.7	2963.63	837.61	2502.46	14901.67	1827.99
AGIWUR40649	WBGene00044249	F55B11.6	F55B11.6	IV	14416338	58537915	1.13	7.46	7.1	8.55	8.55	-1.74	-2.12	3.28	-1.05	-1.49	-2.2	-0.69	-2.13	-0.29	-1.99	-1.11	-1.08	-1.8	-1.97	-1.74	-1.88	-1.06	-2.06	-0.19	-2.01	-1.05	-2.24	-2.03	-1.95	3.02	-1.96	-1.91	-1.92	-1.89	-1.16	1.88	-1.23	48.59	37.36	1572.18	78.47	57.66	35.38
AGIWUR15054	WBGene00017258	F08F1.4	F08F1.4	X	8411645	90935609	0.06	7.42	6.75	5.7	7.42	-0.91	-0.52	0.38	-0.7	-0.46	0.01	0.52	-0.72	-0.02	-0.2	0.28	-0.51	-0.45	-0.35	0.72	0.64	-1.02	0.62	0.5	-0.8	-0.58	-0.79	1.13	-0.53	0.49	-0.59	-0.21	0.24	0.06	0.03	0.29	0.03	60.34	79.25	148.2	69.88	82.75	114.01
AGIWUR18410	WBGene00023246	C33E10.4	C33E10.4	X	17280687	99804647	7.78	7.41	2.11	2.05	7.78	1.06	-0.71	0.88	-0.86	-1.1	-0.59	-0.06	-0.47	-0.21	-0.71	0.54	0.34	0.97	-0.35	0.21	0.13	0.12	0.18	0.57	-0.29	-0.18	-0.87	-0.22	-1.03	0.47	0.55	-0.71	-0.53	-0.4	-1	0.74	-0.98	409.55	120.5	362.53	108.46	91.98	130.82
AGIWUR18091	WBGene00013275	btb-14	Y57A10B.3	II	12383405	27448209	2.08	7.39	4.28	4.4	7.39	0.11	0.2	-0.45	0.25	0.21	0.24	-0.27	0.42	0.09	0.02	-0.35	0.12	0.13	0.31	-0.75	-0.71	0.35	-0.46	-0.46	0.25	0.57	0.5	-0.5	0.18	-0.54	-0.3	-0.06	-0.24	0.21	0.01	-0.54	0.06	2741.35	2912.78	1862.83	3031.45	2937.36	3005.45
AGIWUR42620	WBGene00020143	T01C8.2	T01C8.2	X	16786371	99310332	11.81	7.39	2.29	1.23	11.81	1	-0.51	0.58	-0.85	-0.83	-1.26	0.96	-0.6	-1.01	-1.06	1.19	0.1	0.4	-1.15	0.3	0.22	0.64	0.41	0.9	-0.01	0.65	-1.27	-0.55	-0.82	0.53	0.22	-1.07	-1.03	-0.8	-1.12	0.17	-1.18	11849.49	4187.51	8876.34	3286.54	3351.7	2489.35
AGIWUR17666	WBGene00003842	1-Oct	F52F12.1	I	9888348	9888347	6.51	7.36	7.23	6.89	7.36	0.19	0.14	-0.47	-0.08	0.32	0.01	-0.18	0.08	0.51	0.24	-0.17	0.22	0.29	0.08	-0.65	-0.66	0.22	-0.64	-0.34	0.34	0.15	-0.05	-0.65	0.26	-0.47	-0.07	0.05	0.11	0.33	0.11	-0.56	0.14	407.74	394.54	258.7	338.26	446.13	361
AGIWUR21086	WBGene00044249	F55B11.6	F55B11.6	IV	14416338	58537915	1.51	7.33	8.03	9.63	9.63	-1.7	-2.31	3.24	-1.24	-1.32	-2.22	-0.65	-2.43	-0.47	-2.31	-1.22	-1.24	-2.48	-2.33	-2.08	-2.17	-1	-2.34	-0.4	-2.35	-0.93	-1.63	-2.54	-2.49	3.14	-2.63	-2.14	-2.3	-2.38	-1.28	2.11	-1.3	61.87	40.56	1896.2	85.07	80.4	43.08
AGIWUR28184	NA	#N/A	#N/A	IV	13401282	NA	0.79	7.33	2.86	2.49	7.33	0.1	-1.7	0.47	0.24	-2.64	-1.55	0.64	-1.71	-0.39	-0.49	0.2	0.66	0.78	-1.11	0.41	0.5	0.11	-0.05	0.25	-1.9	-0.07	0.07	-0.06	-1.45	0.5	0.44	-1.16	-0.13	-0.48	0.99	-0.1	0.98	435.75	125.31	565.93	480.92	65.39	139.38
AGIWUR32112	WBGene00022693	ZK250.10	ZK250.10	II	1970839	17035660	7.88	7.32	0.39	2.54	7.88	1.06	-0.56	0.04	-0.73	-1.62	-0.57	0.52	-0.04	-1.11	-0.75	0.76	0.65	0.71	-0.31	0.51	0.49	0.75	0.46	0.3	-1.18	-0.2	-1.49	-0.13	-0.71	0.21	0.66	-0.64	-1.01	-0.49	-0.91	0.58	-0.91	255.84	83.1	126.26	74	40.08	82.77
AGIWUR25250	WBGene00013481	Y69H2.3	Y69H2.3	V	18656071	80264587	0.07	7.3	15.02	13.1	15.02	-0.17	0.31	-0.05	-0.29	-4.1	0.45	-0.05	0.72	-3.86	0.4	-0.23	-1.2	-0.35	0.86	0.97	0.96	-0.86	0.6	-0.36	-3.7	-1.07	-0.58	0.31	0.23	-0.19	-0.57	0.61	0.44	0.41	-0.49	0.21	-0.4	2295.64	3195.38	2491.09	2121.61	150.97	3523.9
AGIWUR24971	WBGene00016522	fbxa-38	C39B5.4	III	2224663	32563779	0.67	7.28	13.78	9.29	13.78	-2.39	0.8	0.33	0.08	-2.43	0.52	0.84	-2.99	-2.65	0.27	0.59	-0.34	-2.59	-2.52	0.62	0.56	0.47	0.66	0.23	-2.98	0.42	0.5	0.32	0.12	0.14	-2.82	0.7	0.15	-2.81	0.1	0.7	0.06	47.41	432.43	313.77	264.31	46.28	356.22
AGIWUR32487	WBGene00044238	C30H6.12	C30H6.12	IV	17383399	61504975	6.74	7.27	7.37	6.28	7.37	-0.62	-0.6	1.17	-0.71	-1.42	-0.92	1.02	-0.57	-0.68	-0.68	1.21	-0.96	-0.63	-0.89	0.67	0.74	-0.83	1.23	1.45	-0.98	-1.75	-1.06	0.54	-0.97	0.74	-0.84	-0.48	-0.73	-0.92	-0.97	0.74	-0.8	93.02	94.35	321	87.39	53.36	75.59
AGIWUR16330	WBGene00013275	btb-14	Y57A10B.3	II	12383405	27448209	3.32	7.26	3.14	2.72	7.26	0.01	0.27	-0.4	0.35	0.27	0.36	-0.12	0.58	0.13	0.07	-0.34	0.18	-0.2	0.46	-0.79	-0.61	0.21	-0.38	-0.42	0.14	0.21	0.46	-0.58	0.11	-0.51	-0.26	-0.05	-0.08	-0.09	0.11	-0.61	0.15	3425.8	4094.96	2579.95	4328.03	4086.76	4356.29
AGIWUR19660	WBGene00044249	F55B11.6	F55B11.6	IV	14416338	58537915	0.94	7.22	7.04	8.9	8.9	-1.92	-2.42	3.28	-1.47	-1.66	-2.3	-0.88	-2.46	-0.19	-2.4	-1.25	-1.23	-2.38	-2.27	-2.01	-2.22	-1.39	-2.64	-0.21	-2.51	-1.52	-1.59	-2.04	-2.37	3.2	-2.41	-2.25	-2.43	-2.46	-1.38	2.01	-1.35	58.84	41.67	2162.26	80.46	70.34	45.24
AGIWUR17105	WBGene00012640	Y38H8A.7	Y38H8A.7	IV	13455293	57576869	4.32	7.21	2.3	3.92	7.21	-0.66	1	-0.95	-0.76	-0.12	0.04	-0.52	1.21	1.07	0.79	-0.97	-0.59	-0.94	0.39	-1.03	-1.12	-0.39	-0.69	-0.79	0.9	-0.54	-0.8	-0.72	0.99	-0.87	-1.1	0.17	1.05	1.08	-0.86	-1.38	-0.83	562.5	1782.97	461.63	524.82	817.59	916.14
AGIWUR23082	WBGene00004995	spp-10	C28C12.7	IV	8477167	52598747	3.19	7.19	4.12	4.54	7.19	0.22	0.41	-0.37	-0.05	0.23	0.17	-0.18	0.42	0.28	0.09	-0.24	0.01	0.15	0.16	-0.5	-0.68	0.22	-0.52	-0.33	0.25	0.37	0.15	-0.56	0.06	-0.41	-0.27	-0.18	0.14	0.16	0.14	-0.52	0.13	20162.13	22972.03	13360.2	16679.5	20264.34	19444.41
AGIWUR30864	WBGene00017258	F08F1.4	F08F1.4	X	8411645	90935609	1.71	7.17	7.96	7.78	7.96	-1.47	-0.56	0.55	-0.72	-0.36	0.37	1.16	-0.98	-0.03	-0.33	0.35	-0.92	-0.61	-0.57	0.7	0.75	-1.29	0.88	0.79	-0.91	-2.05	-0.66	0.65	-0.94	0.56	-0.77	-0.08	0.28	-0.02	-0.11	0.36	-0.02	91.29	171.56	370.88	153.62	197.77	328.61
AGIWUR17864	WBGene00008538	sqrd-1	F02H6.5	IV	14219850	58341427	0.61	7.16	5.28	3.2	7.16	1.02	0.95	-0.08	-0.92	0.23	-0.07	-1.09	1.01	0.33	0.46	-0.84	-1.26	-0.68	0.3	-0.42	-0.39	-0.3	-0.4	-0.39	1.64	-0.46	-1.54	-1.12	1.05	-1.1	-0.11	-0.2	0.28	0.15	-1.44	-0.88	-1.26	1648.77	1574.84	770.64	429.27	951.58	774.55
AGIWUR24529	WBGene00016316	C32D5.8	C32D5.8	II	6342637	21407830	4.87	7.16	4.26	4.98	7.16	-0.44	-0.64	0.37	-0.52	0.08	-0.05	0.61	-0.39	-0.44	-0.48	0.62	-0.35	-0.21	-0.06	0.62	0.89	-0.44	0.44	0.37	-0.58	-0.19	-0.28	0.63	-0.74	0.67	-0.45	-0.55	-0.55	-0.43	-0.45	0.62	-0.44	10852.45	9416.65	19065.39	10233.98	15551.87	14201
AGIWUR21497	WBGene00001093	drp-1	T12E12.4	IV	5538481	49660062	0.68	7.12	4.64	3.37	7.12	0.04	-0.44	0.05	-0.38	0.12	-0.11	0.17	-0.1	0.14	0.05	0.15	0.11	0.29	0.12	-0.01	0.16	-0.15	-0.04	0.05	-0.13	-0.02	-0.41	-0.04	-0.13	0.19	0.1	0.01	-0.08	0.1	-0.18	0.21	-0.18	4246.01	3034.98	4264.51	3164.17	4466.19	3814.96
AGIWUR30404	WBGene00018654	F49H12.3	F49H12.3	X	2084367	84608339	6.56	7.07	3.36	3.69	7.07	0.07	-0.4	0.52	-0.4	-0.69	-0.63	0.9	-0.69	-0.48	-0.32	1.18	-0.25	-0.13	-0.39	0.5	0.47	-0.09	0.6	0.85	-0.45	-0.64	-0.91	-0.07	-0.82	0.53	-0.24	-0.54	-0.58	-0.48	-0.46	0.68	-0.35	485.6	350.12	664.61	350.71	287.1	297.87
AGIWUR23730	WBGene00044249	F55B11.6	F55B11.6	IV	14416338	58537915	1.35	7.07	7.84	9.16	9.16	-1.7	-2.37	3.25	-1.37	-1.5	-2.23	-0.82	-2.41	-0.51	-2.48	-1.28	-1.22	-2.57	-2.26	-2.18	-2.28	-1.08	-2.6	-0.38	-2.5	-0.89	-1.65	-2.45	-2.3	3.19	-2.54	-2.14	-2.37	-2.46	-1.35	2.08	-1.25	64.94	40.74	1999.57	81.6	74.51	44.95
AGIWUR16925	WBGene00012051	T26E4.9	T26E4.9	V	15799193	77407709	1.95	7.06	6.17	6.94	7.06	-2.56	-2.08	-2.06	-0.8	1.8	-2.51	-0.9	1.96	2.54	-2.05	-2.07	-2.15	-1.5	1.09	-1.9	-2.01	-2.32	-1.85	-2.2	2.64	-1.9	-2.39	-1.5	-0.87	-1.1	-2.18	-2.41	-2.07	1.6	-1.7	-2.35	-1.85	51.67	72.04	72.99	174.81	1060.71	53.7
AGIWUR30899	WBGene00016268	C30G4.2	C30G4.2	X	17044042	99568003	7.45	7.05	0.48	0.97	7.45	0.58	-0.51	0.56	-0.45	0.18	-0.71	0.54	-0.75	-0.5	-0.34	0.59	-0.07	0.23	-0.61	0.57	0.52	0.32	0.41	0.71	-0.6	0.02	-0.79	-0.07	-0.7	0.32	0.24	-0.55	-0.67	-0.66	-0.46	0.32	-0.46	98.65	46.27	97.45	48.46	74.75	40.26
AGIWUR19640	WBGene00008726	F13A7.11	F13A7.11	V	16394011	78002527	6.94	7.01	4.71	6.26	7.01	0.48	-0.98	0.11	0.98	-0.89	-0.46	0.73	-0.94	-1.38	-1.24	0.18	0.07	0.26	-1.09	0.59	0.63	0.13	0.39	0.34	-1.15	0	0.44	0.82	-1.01	-0.12	0.08	-0.86	-1.19	-1.34	0.29	0.41	0.34	906.94	328.65	703.68	1278.62	350.47	471.33
AGIWUR17264	WBGene00017258	F08F1.4	F08F1.4	X	8411645	90935609	0.18	7.01	8.65	7.29	8.65	-0.58	-0.37	0.2	-0.36	-0.17	0.32	0.32	-0.3	-0.01	-0.18	0.22	-0.29	-0.46	-0.17	0.62	0.64	-0.7	0.53	0.29	-0.57	-0.64	-0.35	0.74	-0.3	0.34	-0.38	-0.17	0.12	-0.03	-0.03	0.06	-0.02	49.61	57.29	85.02	57.75	66.11	92.71
AGIWUR22241	WBGene00011906	hsp-12.1	T22A3.2	I	10581577	10581577	2.7	7.01	4.95	4.08	7.01	0.66	0.5	-0.4	0.39	-0.03	-0.48	-0.09	0.47	-0.08	-0.15	0.05	0.01	-0.06	-0.01	-0.82	-0.82	0.84	-0.4	0.12	0.58	0.54	0.28	-0.73	-0.09	-0.57	-0.3	-0.46	-0.54	0.22	-0.06	-0.76	-0.02	1104.87	990.32	529.85	915.23	683.57	502.74
AGIWUR15234	WBGene00013477	Y69E1A.5	Y69E1A.5	IV	10956839	55078415	4.26	7	0.95	4.01	7	0.16	0.56	-0.4	0.18	-0.04	0.55	-0.31	0.55	0.13	0.32	-0.34	-0.13	0	0.51	-0.55	-0.42	0.06	-0.36	-0.47	0.1	0.21	-0.14	-0.73	0.16	-0.69	-0.62	0.09	0.4	0.29	0.03	-0.89	0.1	12893.84	17039.23	8762.21	13083.31	11235.25	16964.71
AGIWUR34246	WBGene00022847	ZK1055.6	ZK1055.6	V	6599173	68207695	6.43	6.97	2.06	1.99	6.97	0.24	-0.5	0.73	-0.29	-0.21	-0.18	0.93	-0.31	-0.52	-0.52	0.64	0.01	0.23	-0.7	0.49	0.55	-0.27	0.37	0.57	-0.37	-0.38	-1.11	0.04	-0.56	0.58	-0.03	-0.61	-0.81	-0.69	-0.53	0.61	-0.53	460.31	274.8	645.34	317.8	336.17	343.52
AGIWUR25334	WBGene00007724	C25F9.4	C25F9.4	V	19445865	81019620	0.28	6.94	12.57	5.95	12.57	0.79	0.74	0.61	0.41	-3.36	0.37	1.16	-3.72	-3.38	0.2	0.66	0.71	0.05	-3.49	-4.01	-3.41	0.71	-3.76	0.69	-4.03	0.7	0.61	-1.78	0.04	0.29	0.34	0.25	0.06	-3.93	0.12	0.5	0.2	899.53	869.68	791.43	689.07	50.61	672.74
AGIWUR28461	WBGene00044538	T09D3.8	T09D3.8	V	5365147	66973669	0.5	6.92	5.3	4.65	6.92	-0.31	0.36	-0.56	-0.35	1.63	-0.05	-0.19	0.48	1.18	-0.25	-0.52	-0.23	-0.11	-0.06	-0.76	-0.82	-0.13	-0.61	-0.24	1.69	-0.43	0.04	-0.87	-0.35	-0.4	-0.44	-0.42	-0.81	0.07	-0.73	-0.76	-0.7	944.62	1508.59	793.87	921.26	3624.36	1133.96
AGIWUR18675	WBGene00013384	#N/A	#N/A	IV	13403747	NA	5.85	6.91	1.93	1.86	6.91	-0.18	-0.58	0.5	-0.16	-0.58	-0.86	0.6	-0.54	-0.63	-0.59	0.94	0.66	0.19	-0.76	0.59	0.59	0.65	0.49	0.98	-1.29	-0.03	-0.39	-0.14	-1.36	0.34	-0.28	-1.03	-1.27	-0.58	-0.17	0.31	-0.01	1716.58	1306.66	2749.85	1743.87	1300.65	1072.31
AGIWUR15708	WBGene00001136	eat-5	F13G3.8	I	7307113	7308601	8.06	6.91	0.16	0.74	8.06	0.52	-0.64	0.09	-0.95	-0.96	-0.89	0.68	-0.76	-0.35	-0.38	0.77	-0.03	0.26	-0.42	0.52	0.49	0.3	0.31	0.22	-0.35	0.72	-0.49	0.49	-0.1	0.29	0.2	-0.45	-0.55	-0.62	-0.65	0.34	-0.7	456.49	204.54	340.02	164.85	163.53	171.6
AGIWUR4426	WBGene00016481	C36C5.12	C36C5.12	V	3158427	64766970	3.27	6.88	3.21	2.01	6.88	-2.07	0.99	-2.08	-0.17	-0.85	0.08	-0.69	0.94	-1.85	0.63	-0.04	-1.02	-2.89	0.03	-3.38	-3.23	-0.75	-2.71	-0.67	0.23	0.06	1.41	-0.77	2.79	-2.3	-2.52	0.42	0.08	0.47	-0.23	-2.5	-0.14	375.26	3144.98	373.7	1401.99	877.69	1671.64
AGIWUR23030	WBGene00009299	F31E9.6	F31E9.6	V	17313546	78922062	8.25	6.87	1.82	3.2	8.25	0.78	-0.49	0	-1.12	-0.13	-0.85	0.03	-0.4	-0.16	-0.35	0.44	0.49	0.51	-0.47	0.3	0.37	0.71	0.27	0.28	-0.33	0.65	-1.45	-0.22	-0.42	0.36	0.52	-0.53	-0.5	-0.09	-0.78	0.19	-0.81	1460.12	604.36	849.95	391.33	772.85	469.97
AGIWUR19758	WBGene00017188	F07B7.7	F07B7.7	V	8877683	70444109	6.41	6.85	3.03	1.34	6.85	0.07	-0.22	0.49	-0.3	-0.54	-0.17	-0.04	-0.12	-0.56	-0.23	-0.08	0.22	0.16	-0.07	0.49	0.48	0.04	0.53	0.32	-0.64	0.04	-0.03	0.35	-0.21	0.19	0.02	-0.17	-0.17	-0.48	-0.47	0.27	-0.32	134.78	110.51	181.04	104.64	88.52	114.22
AGIWUR35427	WBGene00017596	F19C7.6	F19C7.6	IV	4595044	48716628	1.62	6.83	3.08	5.16	6.83	-0.07	-1.02	0.56	0.55	-1.05	-1.23	0.59	-1.01	-1.08	-0.85	0.4	0.56	0.55	-1.11	0.46	0.48	-0.18	-0.35	0.53	-1.26	-0.9	0.03	-0.07	-0.92	0.45	0.8	-1.05	-1.12	-1.26	1.15	-0.28	1.07	76.78	39.76	118.76	118.37	39.11	34.35
AGIWUR2477	WBGene00012234	W04A4.5	W04A4.5	I	13663473	13663472	7.65	6.81	0.36	0.48	7.65	0.28	-1.31	0.4	-1.26	-1.17	-1.66	0.75	-1.1	-1.47	-1.31	0.5	0.35	0.12	-1.43	0.52	0.54	0.2	0.59	0.42	-1.41	0.96	-0.42	1.78	0.19	0.32	0.44	-1.23	-1.14	-1.43	-1.26	0.59	-0.98	2672.08	887.73	2899.25	916.73	977.07	694.01
AGIWUR43084	WBGene00010848	M04B2.6	M04B2.6	IV	11509874	55631451	6.48	6.79	1.55	2.04	6.79	0.14	-0.63	0.54	-0.65	-0.53	-0.81	0.7	-0.56	-0.62	-0.54	1.43	0.15	0.05	-0.72	0.35	0.2	0.26	0.31	0.98	-0.45	-0.14	-1.59	-0.39	-1.02	0.93	0.1	-0.79	-0.67	-0.33	-0.53	0.54	-0.71	686.64	401.54	907.95	396.18	430.72	354.03
AGIWUR39128	WBGene00012049	T26E4.7	T26E4.7	V	15793834	77402350	0.61	6.79	2.3	2.66	6.79	-0.04	-0.15	-0.27	0.14	0.26	-0.19	-0.23	0.77	0.55	-0.18	-0.27	-0.24	-0.19	0.18	-0.3	-0.28	0	-0.27	-0.18	1.36	-0.05	-0.24	-0.01	0.02	-0.33	-0.33	-0.27	-0.3	0.16	-0.26	-0.28	-0.35	45.44	42.04	38.57	51.42	55.64	40.82
AGIWUR14452	WBGene00044452	Y102E9.5	Y102E9.5	III	6728100	37067212	7	6.76	4.35	4.18	7	0.19	0.41	-0.58	0.36	0.44	0.66	-0.38	0.46	0.32	0.1	-0.59	0.18	0.08	0.28	-0.95	-0.84	0.15	-0.85	-0.69	-0.01	-0.25	0.2	-0.68	0.21	-0.71	0.14	-0.13	0.08	0.24	0.23	-0.56	0.36	485.95	567.77	286	546.78	578.56	672.95
AGIWUR45206	WBGene00020869	T28A11.2	T28A11.2	V	3280374	64888899	1.82	6.74	13.42	5.16	13.42	-3.35	-0.43	0.68	0.06	-2.87	-0.55	1.62	-0.39	-2.6	-0.54	1.56	-0.46	-2.91	-0.29	0.7	0.51	-0.56	0.74	1.12	-3.28	0.05	-0.51	0.07	-1.3	0.84	-3.34	-0.04	-0.91	-0.27	-0.44	0.88	-0.48	293.13	2209.56	4782.78	3102.77	409.13	2035.44
AGIWUR27649	WBGene00013078	ttr-25	Y51A2D.10	V	18556711	80165227	3.93	6.72	4.68	3.73	6.72	-0.12	0.67	-0.24	0.13	0.37	0.55	0.22	0.33	0.09	0.3	0.27	-0.21	-0.37	0.33	-0.9	-0.86	0	-0.56	0.12	0.39	-0.16	-0.12	-1.03	-0.14	-0.29	-0.45	0.35	0.05	0.25	-0.2	-0.49	-0.05	2894.69	4986.65	2650.08	3445.25	4070.42	4609.58
AGIWUR30766	WBGene00013481	Y69H2.3	Y69H2.3	V	18656071	80264587	3.32	6.72	9.27	8.15	9.27	0.29	0.21	0.54	-0.16	-3.84	0.59	0.7	-0.31	-3.79	-0.15	0.36	-1.11	-0.18	0.28	0.46	0.2	-0.67	0.64	0.54	-3.64	-0.24	-0.02	0.14	-0.02	0.19	-0.22	0.35	-0.57	-0.45	-0.68	1.25	-0.77	1072.04	1015.15	1268.57	784.49	61.03	1314.98
AGIWUR28574	WBGene00021204	fbxb-77	Y17G9B.7	IV	4754191	48876247	7.26	6.71	5.52	7.69	7.69	-1.36	1.55	-2.15	-2.06	-0.42	2.05	-1.36	1.28	-2.23	1.2	-2.22	-1.88	-2.06	1.5	-2.25	-2.23	-1.57	-2.32	-2.01	-2.13	-0.35	-1.61	-2.33	1.02	-2.37	-2.31	1.84	1.42	1.26	-2.33	-2.34	-2.16	85.64	642.34	49.4	52.79	164.2	906.68
AGIWUR35253	WBGene00007747	C26E1.1	C26E1.1	V	13297507	74906025	5.33	6.71	2.22	2.09	6.71	-0.25	-0.24	0.62	-0.29	-0.31	-0.48	0.88	-0.29	-0.37	-0.24	0.61	0.2	0.12	-0.37	0.4	0.42	0.12	0.43	0.4	-0.26	-0.61	-0.65	0.34	-0.49	0.44	-0.14	-0.32	-0.45	-0.53	-0.47	0.3	-0.57	48.62	48.98	88.8	47.21	46.66	41.53
AGIWUR14434	WBGene00018221	F40A3.6	F40A3.6	V	7892099	69500621	1.03	6.68	4.05	5.34	6.68	0.55	0.41	-0.85	0.16	0.07	-0.03	-0.78	0.34	0.19	0.24	-0.34	0.23	0.26	0.32	-1.14	-0.84	0.6	-0.41	-0.68	0.58	0.28	-0.19	-0.83	0.51	-0.49	0.12	-0.25	-0.05	0.21	0.19	-0.6	-0.15	2975.02	2697.44	1126	2274.48	2141.58	1995.03
AGIWUR15424	WBGene00013481	Y69H2.3	Y69H2.3	V	18656071	80264587	0.31	6.67	13.75	11.96	13.75	-0.11	0.28	-0.06	-0.46	-4.39	0.5	-0.04	0.49	-3.87	0.46	-0.22	-1.18	-0.29	0.88	1.01	1	-0.81	0.63	-0.35	-3.63	-0.8	-0.36	0.24	0.28	-0.13	-0.62	0.49	0.36	0.47	-0.55	0.17	-0.41	2557.65	3354.04	2646.2	2015.43	132.09	3917.27
AGIWUR34217	WBGene00022692	ZK250.9	ZK250.9	II	1970839	17027889	7.1	6.66	0.88	1.73	7.1	0.94	-0.46	0.29	-0.57	-1.59	-0.59	0.55	0.03	-1.14	-0.85	0.8	0.62	0.64	-0.3	0.5	0.46	0.65	0.64	0.32	-1.28	-0.77	-1.21	0.22	-0.85	0.18	0.62	-0.71	-0.89	-0.56	-1.04	0.59	-0.92	233.67	88.57	148.95	81.66	40.29	80.66
AGIWUR8722	WBGene00022440	Y110A2AL.3	Y110A2AL.3	II	2867079	17931898	0.16	6.63	3.2	2.23	6.63	-0.77	-0.38	-1.83	-0.82	1.07	-1.95	-1.25	1.59	1.14	-1.31	-1.31	-0.97	-1.29	0.96	-1.21	-1.11	-0.73	-0.89	-1.47	2.16	-0.53	1.02	0.19	0.21	-1.37	-0.96	-1.42	-1.38	1.53	-0.67	-1	-0.86	234.34	305.95	112.29	226.26	837.48	103.52
AGIWUR22555	WBGene00012686	Y39B6A.27	Y39B6A.27	V	19031713	80640229	8.04	6.61	3.75	2.21	8.04	0.42	-0.9	0.15	-0.81	-0.24	-0.64	0.17	0.48	-0.83	-0.87	0.21	0.42	0.42	0.17	0.55	0.49	0.3	0.51	0.04	-1.22	0.9	-0.48	0.41	-0.67	0.13	0.2	-0.81	-0.82	0.04	-0.76	0.24	-0.55	158.3	63.51	131.04	67.37	100.5	76.2
AGIWUR21017	WBGene00000016	abf-5	T22H6.5	X	12792779	95316741	11.12	6.61	0.35	0.29	11.12	1	-1.17	0.06	-1.85	-0.66	-1.56	0.76	-1.25	-1.88	-1.85	0.91	-0.3	-0.11	-1.03	0.87	0.91	0.55	1.03	0.23	-0.5	1.33	-1.04	1.08	-1.09	0.47	0.37	-1.17	-1.94	-1.92	-2.32	0.81	-2.1	6064.91	1344.87	3166.32	842.48	1918.18	1027.85
AGIWUR22613	WBGene00050965	F49H6.17	F49H6.17	V	17019966	78628482	4.31	6.59	1.88	1.65	6.59	-0.07	-0.06	0.22	-0.33	-0.28	-0.08	-0.04	-0.21	-0.06	-0.19	-0.02	0.09	0.02	-0.15	0.26	0.2	0.04	0.44	0.08	-0.25	-0.17	-0.17	0.4	-0.19	0.22	0.32	-0.14	-0.17	-0.18	-0.18	0.34	-0.18	43.61	43.75	53.07	36.37	37.7	43.08
AGIWUR21223	WBGene00000835	cuc-1	ZK652.11	III	7860399	38199511	5.15	6.53	1.16	1.99	6.53	0.18	-0.57	0.12	-0.38	-0.67	-0.72	0.55	-0.3	-0.29	-0.37	0.82	0.42	0.32	-0.44	0.23	0.31	0.33	0.06	0.45	-0.66	0.63	-0.31	-0.32	-0.88	0.6	0.12	-0.81	-0.62	0.17	-0.15	-0.08	-0.1	13716	8173.01	13212.94	9324.13	7622.95	7369.37
AGIWUR18449	WBGene00018498	F46F5.7	F46F5.7	II	818664	15883488	0.41	6.51	5.98	0.66	6.51	-0.48	-0.18	0.62	-0.5	-0.9	-0.17	0.6	0.03	-0.72	0.22	0.14	0.04	-0.23	-0.05	0.61	0.48	-0.42	-0.02	0.52	-1.66	-0.62	-0.85	0.37	-0.03	0.3	-0.4	-0.19	0.3	0.32	0.08	0.22	0.04	368.26	452.97	787.1	363.57	276.25	457.87
AGIWUR26227	WBGene00004495	rps-26	F39B2.6	I	14759907	14759907	3.12	6.47	1.05	0.19	6.47	-0.06	-0.53	-0.1	-0.27	-0.12	-0.27	0.24	-0.41	-0.5	-0.35	0.49	0.61	0.6	-0.34	0.15	0.48	-0.06	0.18	0.05	-0.36	0.26	-0.16	-0.01	-0.58	0.42	0.27	-0.67	-0.34	-0.23	0.11	0.2	-0.05	70481.22	50907.06	68299.86	61032.31	67523.51	60733.45
AGIWUR31110	WBGene00010522	K03A11.5	K03A11.5	X	13064213	95588175	4.68	6.45	0.23	0.26	6.45	0.7	-0.83	0.78	-1.23	-1.07	-1.57	0.36	-0.85	-0.45	-0.45	0.93	0.43	0.57	-1.03	0.59	0.57	0.16	0.04	0.55	-0.71	0.28	-1.38	-0.48	-0.72	0.87	0.63	-0.51	-0.49	-0.25	-0.36	0.15	-0.51	818.43	284.52	864.48	215.19	240.53	169.23
AGIWUR28063	WBGene00019208	lips-14	H17B01.3	II	1484101	16548955	4.03	6.45	6.66	1.98	6.66	-1.03	1.13	-0.06	-0.37	0.36	1.44	0.16	0.53	0.29	0.39	-0.48	-1.32	-1.08	0.07	-0.47	-0.55	-1.17	-0.68	-0.35	1.22	-1.02	-0.81	-0.82	0.68	-0.44	-1.27	0.98	0.47	0.12	-1.36	-0.7	-1.21	100.27	447.34	196.48	158.32	263.74	554.14
AGIWUR41161	WBGene00018666	bath-6	F52C6.9	II	1918324	16983146	5.3	6.41	1.09	0.93	6.41	0.65	-0.86	0.99	-0.71	-1.66	-1.17	1.01	-0.88	-0.59	-0.81	1.06	-0.01	0.51	-1.05	0.59	0.6	-0.09	0.71	1.15	-0.81	-0.86	-2.06	-0.38	-1.26	0.65	0.07	-0.84	-0.65	-0.76	-0.67	0.78	-0.65	335.07	118.04	425.12	130.2	67.39	94.65
AGIWUR18714	WBGene00011707	T11B7.2	T11B7.2	IV	8843414	52964994	5.84	6.39	4.75	6.48	6.48	-0.64	-0.57	0.96	-0.21	-0.42	-0.96	1.09	-0.27	-0.44	-0.49	1.23	-0.42	-0.81	-0.93	0.65	0.74	-0.69	0.64	1.07	-1	-0.52	-0.79	0.45	-0.97	0.88	-0.97	-1.14	-0.76	-0.42	-0.45	0.28	-0.39	2217.19	2318.43	6698.67	2981.55	2574.67	1768.59
AGIWUR7240	WBGene00021235	Y19D10B.6	Y19D10B.6	V	2318524	63927047	4.44	6.39	0.35	4.15	6.39	0.07	0.57	-1.56	-0.09	-0.89	0.2	-0.94	0.9	-0.56	0.5	-1.15	-0.11	-0.39	0.4	-1.53	-1.39	-0.25	-1.73	-1.55	0.22	-0.7	1.07	-1.01	2.14	-1.29	-0.31	0.52	0.2	0.53	0	-1.75	0.04	261.56	368.98	84.21	233.45	134.63	286.72
AGIWUR26625	WBGene00016810	C50D2.7	C50D2.7	II	92181	15157006	7.72	6.38	0.3	0.05	7.72	0.78	-0.34	0.82	-0.53	-0.92	-0.71	0.4	-0.32	-0.48	-0.53	0.69	0.43	0.46	-0.6	0.44	0.48	0.52	0.45	0.53	-0.44	0	-1.36	0.03	-0.63	0.38	0.31	-0.92	-0.56	-0.67	-0.77	-0.04	-0.61	2601.07	1192.77	2661.77	1047.22	799.76	921.26
AGIWUR31772	WBGene00009016	F21D9.2	F21D9.2	V	19258456	80866972	3.72	6.36	9.22	5.77	9.22	-1.32	-0.46	-0.42	-0.01	-2.1	0.42	0.2	-0.03	-2.89	-0.08	-0.7	-0.02	-0.3	0.83	0.89	0.77	-0.64	0.14	-0.33	-2.8	-1.09	-0.09	0.45	-0.75	0.02	0.15	0.16	0.18	0.95	0.66	0.09	0.68	238.08	430.36	441.56	588.97	137.73	793.22
AGIWUR4310	WBGene00018548	clec-79	F47C12.4	IV	3973343	48094928	8.75	6.35	0.43	0.15	8.75	-2.08	0.24	-1.06	0.72	0.35	0.44	-1.15	0.53	0.64	0.6	-1.9	-1.06	-1	0.57	-1.33	-1.31	-1.48	-1.57	-1.13	-0.48	-0.98	1.16	-0.13	1.63	-1.03	-1.2	0.48	0.63	0.55	0.68	-1.85	0.58	630.37	3150.25	1279.91	4409.33	3404.79	3622.94
AGIWUR27646	NA	#N/A	#N/A	#N/A	#N/A	NA	9.69	6.35	13.96	11.1	13.96	1.88	-1.93	-1.99	-0.21	-2.22	-2.28	-1.91	-0.55	-2.18	-1.91	-2.09	1.77	1.47	-0.72	-0.25	-0.22	1.97	0.04	-2.15	-2.3	1.55	-0.83	-0.9	-1.6	-1.99	1.62	-2.07	-2.16	-0.74	-0.04	-1.91	0.05	613.91	43.82	42.01	144.37	35.9	34.37
AGIWUR13604	WBGene00019361	K03E5.2	K03E5.2	I	3419475	3419474	6.61	6.34	5.88	4.2	6.61	-0.36	-0.62	0.52	-0.94	-0.37	-0.35	0.74	-0.6	-0.98	-0.78	0.77	-0.9	-0.57	-0.21	0.71	1.06	-0.64	0.73	0.58	-0.55	-0.57	-0.5	1.11	-0.91	0.6	-0.48	-0.22	-0.6	-0.87	-1.01	1.2	-0.97	12618.93	10477.35	23215.75	8397.7	12474.2	12625.27
AGIWUR24308	WBGene00020884	T28B4.1	T28B4.1	X	6588763	89112728	4.48	6.32	4.3	5.64	6.32	0.04	0.2	-0.36	-0.14	0.1	-0.03	-0.18	0.15	0.19	0.14	-0.41	0.1	0.06	0.19	-0.69	-0.61	0.35	-0.48	-0.22	0.35	0.3	-0.03	-0.83	0.42	-0.29	-0.12	0.38	0.06	0.21	0.16	-0.24	0.17	1980.6	2220.42	1501.04	1756.33	2071.58	1887.17
AGIWUR22792	WBGene00044489	Y54G2A.46	Y54G2A.46	IV	2832904	46954488	5.04	6.31	1.06	1.85	6.31	-0.52	0.41	-0.72	-0.17	0.17	0.39	-0.72	0.74	0.7	0.57	0.4	-0.26	-0.86	0.2	-1.05	-1.12	-0.01	-1.46	-0.32	0.63	-0.69	0.05	-1.13	0.95	-0.62	-0.59	0.09	0.75	0.57	0.11	-1.57	0.19	289.5	551.9	251.56	368.16	466.39	542.28
AGIWUR19023	WBGene00003574	ncx-9	C13D9.8	V	4991490	66600012	7.04	6.3	3.1	3.96	7.04	0.4	-0.31	0	-0.34	-1.29	-0.65	0.21	-0.12	-0.74	-0.37	0.01	0.51	0.24	-0.11	0.32	0.27	1.05	0.4	-0.03	-0.86	0.71	-0.82	0.47	-0.1	0.02	0.02	-0.2	-0.19	-0.08	-0.37	-0.14	-0.41	115	70.45	87.48	68.76	35.8	55.53
AGIWUR4607	WBGene00044238	C30H6.12	C30H6.12	IV	17383399	61504975	5.43	6.29	5.96	4.76	6.29	-0.83	-0.85	0.57	-0.99	-1.4	-0.99	0.82	-0.78	-0.76	-0.82	1.13	-1.02	-0.74	-0.91	0.64	0.57	-1.08	0.85	0.94	-1.18	-0.86	-0.77	2.01	-0.03	0.64	-0.74	-0.53	-0.66	-0.96	-0.89	0.8	-0.73	85.94	85.09	227.6	77.24	58.1	77.28
AGIWUR26766	WBGene00019361	K03E5.2	K03E5.2	I	3419475	3419474	6.81	6.29	5.84	3.64	6.81	-0.42	-0.69	0.52	-1.03	-0.13	-0.32	0.73	-0.64	-0.93	-0.75	0.69	-0.99	-0.59	-0.14	0.76	1.01	-0.48	0.86	0.8	-0.47	-0.25	-0.98	0.55	-0.73	0.83	-0.43	-0.25	-0.68	-0.78	-0.97	1.15	-1.07	10873.97	8985.81	20820.77	7109.01	13263.03	11670.41
AGIWUR30706	NA	#N/A	#N/A	III	12224532	NA	2.07	6.29	4.67	0.78	6.29	-0.06	0.15	-0.32	0.54	0.13	0.03	0.08	0.14	0.18	-0.06	0.14	-0.03	-0.26	-0.24	-0.63	-0.52	0.32	-0.36	0	0.51	-0.24	0.36	-0.23	-0.02	-0.37	-0.28	-0.03	0.06	0	0.3	-0.63	0.35	150.73	174.02	125.22	228.07	171.86	159.75
AGIWUR26478	WBGene00019361	K03E5.2	K03E5.2	I	3419475	3419474	5.94	6.26	4.89	3.41	6.26	-0.29	-0.65	0.53	-0.82	-0.13	-0.31	0.7	-0.72	-0.75	-0.7	0.79	-0.8	-0.4	0.01	0.75	1.22	-0.49	0.74	0.63	-0.47	-0.32	-1.06	0.51	-1.11	0.69	-0.52	-0.29	-0.53	-0.74	-0.94	1	-0.9	14582.4	11382.69	25729.79	10072.86	16328.7	14394.91
AGIWUR21249	WBGene00008454	E02A10.4	E02A10.4	V	12566008	74174527	8.2	6.25	2.75	1.6	8.2	0.23	-0.2	0.22	-0.41	-0.46	-0.49	0.35	-0.39	-0.49	-0.34	0.54	-0.31	-0.15	-0.41	0.31	0.34	0.06	0.55	0.61	-0.48	0.18	-0.46	0.4	-0.04	0.37	-0.04	-0.36	-0.44	-0.07	-0.17	0.35	-0.23	1272.33	944.03	1263.06	816.01	788.67	772.13
AGIWUR26770	WBGene00010667	K08E4.3	K08E4.3	IV	12057604	56179093	7.19	6.23	4.65	3.85	7.19	-0.16	-0.42	0.07	-0.12	-0.08	-0.18	0.29	-0.08	-0.28	-0.36	0.13	0.09	-0.15	-0.28	0.38	0.4	0.24	0.49	0.26	-0.29	0.11	-0.19	0.42	-0.22	0.27	-0.32	-0.38	-0.34	-0.09	0.01	0.07	-0.03	604.46	503.98	710.96	622.21	641.56	595.33
AGIWUR23636	WBGene00022072	cpg-9	Y67D8C.8	IV	3067843	47189427	2.59	6.22	5.83	4.03	6.22	0.21	0.37	-0.55	0.57	0.07	0.36	0.15	0.52	0.12	-0.11	-0.18	0.06	-0.03	0.01	-1.14	-1.12	0.41	-0.71	-0.29	0.15	0.49	0.5	-0.74	-0.19	-0.57	-0.13	-0.16	-0.05	0.32	0.12	-0.95	0.27	12513.4	14008.52	7424.99	16121.22	11428.97	13961.24
AGIWUR27826	WBGene00045461	C25F9.14	C25F9.14	V	19436570	81045061	0.91	6.22	11.73	6.14	11.73	0.95	0.67	0.59	0.66	-1.68	0.42	0.59	-1.95	-1.97	0.02	0.3	0.03	-0.05	-1.96	-1.46	-1.35	0.59	-1.27	0.29	-1.45	0.53	0.01	-1.44	-0.61	0.48	0.57	0.11	0.02	-2.12	0.39	0.63	0.49	1872.6	1547.4	1458.13	1530.59	301.85	1301.29
AGIWUR18604	WBGene00021019	W04B5.2	W04B5.2	III	2424345	32763461	1.65	6.2	8.04	2.84	8.04	0.14	-0.28	-0.43	0.81	0.24	-0.46	-0.55	0.52	-0.45	-0.81	-0.7	0.21	-0.36	0.28	-0.73	-0.79	0.86	-0.21	-0.54	0.46	1.25	0.83	-0.45	-0.66	-0.78	-0.43	-0.37	-0.9	0.22	0.33	-0.38	0.28	254.48	190.14	171.11	404.58	271.96	167.94
AGIWUR12705	WBGene00019136	F59H6.5	F59H6.5	II	1970839	17068203	8.03	6.2	0.55	1.72	8.03	1.18	-0.58	0.1	-0.73	-1.67	-0.77	0.42	-0.11	-1.28	-0.96	0.69	0.48	0.52	-0.49	0.45	0.27	0.87	0.51	0.25	-1.26	-0.56	-1.08	1.01	-0.33	-0.03	0.64	-0.83	-1.06	-0.73	-1.08	0.71	-1.09	330.15	97.5	155.99	87.77	45.76	85.57
AGIWUR24860	WBGene00019283	K01A2.9	K01A2.9	II	315890	15380714	2.84	6.17	2.48	0.93	6.17	0.25	0.11	-0.31	0.25	0.06	0.4	-0.4	0.49	0.45	0.15	-0.62	0.19	0.15	0.04	-0.89	-0.74	0.19	-0.64	-0.38	0.88	-0.41	0.54	-0.77	0.27	-0.62	-0.32	0.28	-0.02	-0.05	0	-0.93	0.21	164.57	149.21	111.49	163.88	143.92	181.83
AGIWUR35158	WBGene00019136	F59H6.5	F59H6.5	II	1970839	17068203	5.5	6.16	0.17	1.25	6.16	0.54	-0.36	0.15	-0.41	-0.71	-0.24	0.48	0.05	-0.65	-0.44	0.6	0.52	0.56	-0.28	0.3	0.45	0.36	0.33	0.14	-0.75	-0.28	-0.54	-0.37	-0.55	0.23	0.55	-0.32	-0.45	-0.42	-0.65	0.42	-0.53	104.04	55.82	79.75	54.04	43.99	60.97
AGIWUR17768	WBGene00020690	T22E5.1	T22E5.1	X	6412867	88936832	3.33	6.16	7.3	3	7.3	-0.68	0.07	-0.62	0.44	0.03	0.3	-0.13	-0.1	0.11	-0.23	-0.19	0.21	-0.94	-0.22	-0.24	-0.13	0.19	-0.23	-0.25	0.34	0.34	0.86	0.07	0.04	-0.49	-0.52	-0.15	-0.04	-0.08	0.51	-0.41	0.54	190.47	320.09	198.52	412.99	309.83	373.7
AGIWUR16735	WBGene00019361	K03E5.2	K03E5.2	I	3419475	3419474	8.33	6.15	6.19	4.1	8.33	-0.27	-0.53	0.48	-0.84	-0.29	-0.39	0.72	-0.71	-0.89	-0.74	0.82	-0.99	-0.54	-0.19	0.78	1.01	-0.39	0.9	0.7	-0.34	-0.15	-0.83	0.67	-0.6	0.62	-0.58	-0.29	-0.75	-0.86	-1.07	1.07	-1.08	12115.02	10137.3	20479.1	8176.55	11998.86	11153.18
AGIWUR34537	WBGene00008388	D1086.1	D1086.1	V	14098832	75707348	9.59	6.14	1.57	2.29	9.59	-0.58	0.64	-1.06	0.61	-0.5	0.88	-0.93	0.13	0.43	0.76	-1.02	-0.09	-0.27	0.3	-1.21	-1	-0.07	-1.49	-1.12	0.15	-1.08	0.09	-1.3	-0.1	-1.14	-0.5	0.79	0.99	0.67	0.72	-1.59	0.96	125.65	292.29	89.87	286.2	133.1	346.25
AGIWUR36070	WBGene00020232	T05A8.6	T05A8.6	II	2738676	17803496	0.19	6.13	0.2	0.13	6.13	-0.21	0.51	-0.24	0.35	-0.03	0.06	-0.38	0.8	0.13	-0.14	-0.28	-0.16	-0.15	0.06	-0.37	-0.33	-0.24	-0.22	-0.15	1.15	-0.3	0.22	-0.19	0.11	-0.35	-0.16	0.11	-0.18	0.04	-0.31	-0.38	-0.26	45.5	75.06	44.7	67.22	51.76	55.05
AGIWUR29240	WBGene00021655	Y48A5A.1	Y48A5A.1	IV	1965265	46086849	0.31	6.13	3.68	1.07	6.13	0.38	-0.04	0.18	-0.29	-0.21	0.07	0.54	-0.97	-0.51	0.19	0.27	0.29	0.57	-0.65	-0.2	-0.51	0.1	-0.71	0.06	-0.74	0.41	-0.6	-0.45	-0.49	0.34	0.38	0.12	0.06	-0.14	0.34	0.2	0.21	703.53	523.4	609.86	442.1	467.18	566.17
AGIWUR27470	WBGene00020784	tat-4	T24H7.5	II	6234452	21299261	6.41	6.13	1.4	1.3	6.41	0.42	-0.32	0.68	-0.4	-0.46	-0.72	0.73	-0.45	-0.5	-0.45	0.93	-0.26	-0.06	-0.4	0.55	0.74	-0.01	0.61	0.54	-0.62	-0.08	-1.13	0.03	-1.1	0.35	-0.07	-0.59	-0.38	-0.67	-0.45	0.51	-0.35	25405.09	15210.8	30431.69	14357.05	13843.29	11508.01
AGIWUR39624	WBGene00007728	C25F9.9	C25F9.9	V	19416604	81025120	0.04	6.12	11.22	4.04	11.22	0.93	0.72	0.66	0.72	-1.8	-0.16	1.16	-2.7	-1.94	0.21	0.88	0.51	0.03	-2.23	-2.59	-2.22	0.61	-2.61	0.76	-2.72	0.53	-0.13	-1.66	-0.41	0.5	0.34	-0.04	0.08	-2.77	0.36	0.01	0.35	416.13	360.76	345.47	360.14	62.69	195.44
AGIWUR23671	WBGene00007579	C14B1.8	C14B1.8	III	3718716	34057831	3.75	6.11	0.87	0.74	6.11	0.08	-0.41	0.15	-0.53	0.17	-0.02	0.73	-0.35	-0.25	-0.38	0.43	0.02	0.26	-0.12	0.49	0.35	-0.05	0.27	0.19	-0.6	0.35	-0.27	0.15	-0.94	0.27	-0.07	-0.39	-0.43	-0.25	-0.31	0.27	-0.27	4040.36	2887.44	4257.81	2653.01	4295.3	3784.21
AGIWUR30193	WBGene00019332	K02F3.9	K02F3.9	III	840451	31179567	0.39	6.11	3.36	2.12	6.11	0.27	0.72	-0.69	0.82	0.33	0.26	0.33	0.53	-0.2	-0.14	-0.21	-0.15	-0.52	0.3	-1.13	-1.23	0.65	-0.69	-0.31	0.62	0.61	0.27	-0.96	-0.43	-0.89	-0.5	0.17	-0.3	-0.01	-0.1	-0.69	-0.01	2640.29	3607.52	1359.17	3871.8	2747.51	2626
AGIWUR40350	WBGene00044043	Y46G5A.38	Y46G5A.38	II	12826983	27891786	1.75	6.08	3.3	0.17	6.08	0.56	0.58	-0.67	-0.03	0.86	-0.22	-0.63	0.76	-0.07	-0.49	-0.17	-0.89	-0.12	0.4	-0.35	-0.42	-0.44	0.06	-0.25	1.65	-0.43	-0.1	-0.96	0.14	-0.21	0.43	0.07	-1.06	-0.29	-0.77	-0.4	-0.77	388.46	394.25	165.66	258.46	479.69	225.87
AGIWUR16994	WBGene00006452	heh-1	R148.6	III	3198461	33537577	0.43	6.08	3.3	3.58	6.08	0.4	0.39	-0.67	0.35	0.1	0.18	-0.29	0.31	0.05	0.04	-0.23	0.19	0.13	0.52	-0.54	-0.65	0.43	-0.29	-0.47	0.29	0.36	0.19	-0.71	0.13	-0.53	-0.19	-0.31	-0.5	0.2	0.06	-0.48	0.09	26133.85	25980.73	12464.52	25217.07	21266.3	22458.31
AGIWUR10157	WBGene00008555	F07C6.4	F07C6.4	IV	12805907	56927484	4.8	6.05	2.64	2.55	6.05	0.42	-0.9	0.3	0.03	-0.65	-1.33	-0.56	-1.05	-0.48	-0.51	0.31	0.24	0.52	-0.46	0.5	0.31	0.23	0.51	0.1	-0.81	-0.1	0.22	0.82	-0.41	0.28	0.56	-0.58	-0.47	-0.45	0.18	0.28	0.01	241.71	96.3	222.3	184.14	114.84	71.83
AGIWUR21831	WBGene00014088	ZK809.8	ZK809.8	IV	11645585	55767162	0.54	6.04	2.69	2.52	6.04	0.3	0.61	-0.75	0.22	0.31	0.26	-0.18	0.42	-0.33	-0.33	-0.36	-0.23	-0.12	0.38	-0.81	-0.78	0.41	-0.73	-0.57	0.59	0.83	0.47	-0.68	-0.04	-0.75	-0.13	0.22	-0.38	0.15	0.06	-0.55	0.13	7637.47	9471.57	3694.39	7226.3	7678.64	7412.09
AGIWUR18568	WBGene00013302	Y57G11C.4	Y57G11C.4	IV	14765442	58887019	5.36	6.02	0.11	0.38	6.02	0.5	-0.58	0.71	-0.6	-0.71	-1.04	0.14	-0.5	-0.26	-0.3	0.89	0.54	0.46	-0.5	0.32	0.39	0.3	0.02	0.57	-0.5	0.1	-0.63	-0.2	-0.53	0.64	0.02	-0.59	-0.33	-0.44	-0.39	0.08	-0.29	1806.28	854.54	2095.35	845.33	783.05	622.82
AGIWUR31460	WBGene00014088	ZK809.8	ZK809.8	IV	11645585	55767162	0.75	6.01	2.28	2.17	6.01	0.39	0.61	-0.69	0.59	0.35	0.27	-0.28	0.49	-0.32	-0.26	-0.37	-0.18	-0.24	0.32	-0.95	-0.55	0.42	-0.58	-0.53	0.65	0.46	0.1	-0.98	-0.31	-0.64	-0.07	0.45	-0.16	0.05	-0.01	-0.51	0.17	6035.93	7052.43	2865.34	6936.08	5863.07	5577.18
AGIWUR11637	WBGene00001132	alp-1	T11B7.4	IV	8852485	52974067	4.12	6	2.48	3.24	6	-0.01	0.36	-1.56	0.1	0.04	0.3	-1.57	0.29	0.43	0.38	-0.76	0.17	0	0.33	-1.76	-1.36	0.34	-0.9	-1.44	0.46	0.22	0.95	-0.55	0.82	-0.63	0.1	0.15	0.29	0.52	0.28	-1.04	-0.13	2909.4	3745.16	993.11	3135.39	2998.06	3602.74
AGIWUR12986	WBGene00013669	Y105E8A.8	Y105E8A.8	I	14400669	14400668	0.91	5.99	1.86	0.99	5.99	0.12	-0.46	-0.14	-0.09	-0.39	-0.19	0.35	-0.24	0.09	-0.03	0.13	0.09	0.32	0.01	0.31	0.27	0.03	0.12	-0.15	-0.37	-0.08	-0.07	0.14	-0.19	0.06	0.2	-0.37	-0.06	0.03	0.11	0.04	-0.04	756.09	506.98	633.34	655.91	530.85	612.51
AGIWUR24393	WBGene00014068	nhr-255	ZK678.2	X	15742542	98266503	4.8	5.96	7	5.86	7	-0.51	-0.22	0.42	-0.46	-0.43	-0.44	0.67	-0.37	-0.34	-0.25	0.24	-0.6	-0.47	-0.31	0.46	0.5	-0.48	0.72	0.62	-0.33	-0.51	-0.52	0.82	-0.24	0.27	-0.43	-0.09	-0.33	-0.27	-0.27	0.9	-0.28	38.15	46.56	72.79	39.41	40.19	40.04
AGIWUR16805	WBGene00010700	nipi-3	K09A9.1	X	15607901	98131862	8.79	5.95	1	2.46	8.79	0.31	-0.35	0.45	-0.05	-0.56	-0.19	0.05	-0.6	-0.38	-0.37	0.44	0.02	0.02	-0.35	0.54	0.42	0.1	0.42	0.27	-0.14	0.35	-0.12	0.18	-0.24	0.17	-0.12	-0.47	-0.5	-0.8	-0.33	0.58	-0.2	1151.13	728.22	1272.69	896.43	630.46	815.3
AGIWUR44218	WBGene00015707	C12D5.4	C12D5.4	V	7672070	69280592	4.81	5.94	2.27	1.14	5.94	0.18	-0.35	0.81	-0.32	-0.38	-0.49	0.43	-0.37	-0.22	-0.23	0.58	-0.16	0.1	-0.5	0.36	0.31	0.01	0.42	0.8	-0.58	-0.31	-0.64	-0.42	-0.26	0.46	0.13	-0.21	-0.26	-0.33	-0.46	0.35	-0.37	65.34	45.42	101.31	46.16	44.41	41.21
AGIWUR9731	WBGene00015250	B0546.3	B0546.3	IV	3378788	47500179	0.02	5.93	5.47	2.37	5.93	-0.33	-0.02	-0.33	-0.03	0.6	-0.59	-0.83	1.24	0.68	-0.7	-0.63	-0.54	-0.35	1.11	-0.13	-0.15	-0.46	0.18	-0.6	1.44	-1.56	-0.67	-0.11	0.23	-0.36	-0.43	-0.54	-0.73	0.82	-0.63	-0.08	-0.8	145.23	180.16	144.69	178.3	277.36	120.84
AGIWUR14442	WBGene00014947	Y71A12B.14	Y71A12B.14	I	13969832	13969831	2.85	5.91	1.02	2.83	5.91	-0.5	0.94	-0.93	-0.67	-0.18	-0.15	-0.56	1.01	0.84	0.63	-0.87	-0.5	-0.71	0.21	-0.89	-1.1	-0.31	-0.58	-0.8	0.83	-0.21	-0.57	-0.28	1.32	-0.81	-0.67	0.05	0.77	1.02	-0.49	-1.24	-0.76	502.32	1357.42	372.68	444.76	624.26	641.15
AGIWUR34949	WBGene00044253	M117.6	M117.6	IV	11827526	55949298	3.45	5.9	1.64	3.81	5.9	-0.26	0.82	-0.64	-0.25	0.45	-0.04	-0.35	1.01	0.98	0.54	-0.38	-0.19	-0.55	0.27	-0.94	-0.9	-0.21	-0.84	-0.45	0.9	-0.14	-1.2	-1.41	0.23	-0.6	-0.59	0.12	0.75	0.91	-0.44	-1.46	-0.35	816.1	1722.74	625.41	817.32	1332.83	947.53
AGIWUR32752	WBGene00022354	Y82E9BR.22	Y82E9BR.22	III	1406551	31745667	2.79	5.87	13.06	8.01	13.06	-2.9	-3.95	-3.82	1.95	-2.83	-3.07	-1.98	1.58	-3.9	-3.9	-3.73	1.41	-3.11	1.67	-3.93	-2.94	1.73	-3.89	-3.82	-2.95	1.47	1.2	-3.8	-2.81	-3.95	-4.14	-3.74	-3.37	1.59	1.44	-3.84	1.62	92.88	44.73	48.85	2664.1	97.3	82.1
AGIWUR41886	WBGene00019235	H23N18.4	H23N18.4	V	4901360	66509882	1.75	5.86	8.85	6.39	8.85	0.07	-0.35	-0.42	-0.4	1.34	-0.48	-0.24	-0.19	1.3	-0.56	-0.16	-0.49	0.04	-0.47	-0.47	-0.43	-0.38	-0.42	-0.3	2.31	-0.34	-1.05	-0.44	-0.3	-0.35	-0.31	-0.16	-0.77	-0.62	-0.68	-0.61	-0.68	82.43	61.63	58.65	59.62	198.44	56.26
AGIWUR11307	WBGene00020257	T05C7.1	T05C7.1	IV	39226	44169263	0.95	5.85	6.17	6.31	6.31	-0.33	-0.65	-0.34	-0.15	1.96	-0.5	-0.38	-0.29	1.38	-0.94	-0.69	-0.92	-0.61	-0.78	-0.6	-0.67	-0.8	-0.45	-0.51	2.34	-0.14	0.16	-0.09	-0.34	-0.24	-0.55	-0.5	-0.97	-0.78	-0.98	-0.49	-0.96	98.96	79.37	97.98	111.81	483.35	88.1
AGIWUR42719	WBGene00022354	Y82E9BR.22	Y82E9BR.22	III	1406551	31745667	3.29	5.84	13.43	8.77	13.43	-2.83	-3.6	-3.54	1.76	-2.86	-3.05	-2.05	1.71	-3.62	-3.6	-3.5	1.5	-2.86	1.69	-3.66	-2.83	1.59	-3.7	-3.75	-2.94	1.48	0.66	-3.7	-2.56	-3.73	-3.71	-3.7	-3.11	1.78	1.56	-3.57	1.65	78.39	46.03	47.96	1892.65	77.06	67.69
AGIWUR31092	WBGene00019361	K03E5.2	K03E5.2	I	3419475	3419474	5.98	5.84	5.36	3.3	5.98	-0.34	-0.54	0.64	-0.88	-0.18	-0.34	0.76	-0.67	-0.81	-0.67	0.82	-0.89	-0.49	-0.08	0.83	1.12	-0.48	0.86	0.77	-0.37	-0.64	-1.32	0.26	-1.1	0.77	-0.44	-0.17	-0.72	-0.84	-1.05	1.08	-1.01	11209.71	9800.64	22204.63	7722.01	12542.85	11209.71
AGIWUR37653	NA	#N/A	#N/A	I	217148	NA	3.49	5.83	2.58	3.24	5.83	0.35	-1.02	0.18	-0.45	0.02	-1.19	0.24	-0.8	0.27	-0.86	0.33	0.31	0.55	-0.08	0.41	0.36	0.08	0.09	0.18	-0.11	-0.11	-0.32	-0.3	-0.82	0.6	0.12	-0.55	-0.77	-0.15	0.25	0.57	0.22	376.02	145.89	334.56	215.85	300.18	129.11
AGIWUR36417	WBGene00012252	W04E12.7	W04E12.7	V	19735050	81343566	2.9	5.83	1.25	1.59	5.83	0.62	0.62	-0.68	0.52	0.27	-0.24	-0.36	0.93	-0.66	-0.53	-0.43	-0.08	-0.25	0.79	-0.1	-0.09	0.42	0.16	-0.64	0.96	0.47	-0.02	-0.49	-0.32	-0.8	-0.46	-0.2	-0.79	0.12	-0.64	-0.66	-0.66	2346.29	2344.95	949.48	2188.99	1835.23	1291.76
AGIWUR31898	WBGene00012591	nspe-1	Y38E10A.13	II	12620482	27685285	0.61	5.83	3.37	0.71	5.83	-0.57	-2.39	-1.5	-1.29	-0.22	-1.31	1.06	-2.43	0.43	-2.04	0.54	0.94	1.39	-0.02	0.21	0.22	0.62	0.55	-0.97	-1.95	0.83	-0.65	0.31	-2.92	0.47	0	-1.05	-1.36	0.3	0.48	-0.15	0.67	1911.56	541.56	999.98	1160.26	2428.88	1145.3
AGIWUR24501	WBGene00044057	F18A11.7	F18A11.7	II	13039182	28103985	5.39	5.82	3.3	5.52	5.82	-0.31	-0.64	0.86	-0.21	-1.13	-0.65	1.27	-0.74	-0.56	-0.91	0.8	-0.19	-0.62	-0.82	0.19	0.12	-0.09	0.52	1.1	-0.44	-1.02	-0.11	0.79	-0.77	0.47	-0.62	-0.44	-0.77	-0.88	-0.32	0.88	-0.08	271.19	216.17	611.17	289.97	153.83	214.73
AGIWUR21894	WBGene00007726	C25F9.6	C25F9.6	V	19403501	81012017	0.1	5.81	10.95	4.9	10.95	0.77	-0.39	0.49	0.38	-2.53	-0.22	0.64	-2.45	-2.19	0.03	0.86	0.72	0.32	-1.88	-3.06	-1.84	0.66	-2.28	0.57	-1.96	0.9	0.55	-1.25	-0.05	0.56	0.34	-0.1	0.08	-2.34	0.74	-0.05	0.71	568.87	255.21	468.56	434.25	57.8	286.56
AGIWUR29945	WBGene00011292	R102.5	R102.5	IV	10695289	54816866	2.65	5.81	2.63	3.22	5.81	-0.21	-0.45	0.77	-0.48	-0.39	-0.49	0.89	-0.87	-0.31	-0.18	0.68	-0.38	-0.27	-0.53	0.79	0.62	-0.42	0.8	0.91	-0.71	-0.71	-0.92	0.09	-1.22	0.23	-0.48	-0.35	-0.01	-0.44	-0.24	0.56	-0.08	6585.41	5571.24	12993.19	5461.36	5841.73	5430.4
AGIWUR23749	WBGene00016542	C39H7.4	C39H7.4	IV	5612001	49733582	1.5	5.81	1.39	0.27	5.81	0.08	-0.09	0.34	-0.38	-0.46	-0.15	0.3	-0.49	-0.27	0.25	0.44	0.37	0.01	-0.61	0.25	0.41	0.03	0.06	0.04	-0.61	0.26	-0.21	-0.23	-0.25	0.37	0.03	-0.27	0.08	-0.47	0	0.06	0.12	3342.02	2956.32	3996.01	2425.43	2292.19	2845.88
AGIWUR25269	WBGene00013574	Y76A2B.2	Y76A2B.2	III	13527337	43866440	1.43	5.8	0.39	1.64	5.8	-0.4	-0.27	0.31	-0.18	0.02	-0.13	0.25	-0.29	-0.14	-0.17	0.22	0.2	0.18	-0.15	0.2	0.03	0.19	0.26	0.5	-0.5	-0.38	-0.08	0.19	-0.51	0.27	-0.04	-0.22	-0.18	-0.17	-0.18	0.45	-0.06	144.64	159.25	237.82	169.19	193.95	175.51
AGIWUR20171	WBGene00022072	cpg-9	Y67D8C.8	IV	3067843	47189427	1.85	5.79	5.12	3.65	5.79	0.19	0.28	-0.64	0.39	0.11	0.37	0.13	0.44	0.15	0	-0.17	0.03	-0.06	0.06	-1.11	-1.16	0.5	-0.75	-0.33	0.2	0.7	0.66	-0.7	-0.04	-0.6	-0.17	-0.24	-0.13	0.29	0.05	-1	0.14	14549.48	15499.05	8196.29	16782.2	13814.24	16511.89
AGIWUR16598	WBGene00010852	M04C3.3	M04C3.3	V	19444125	81052641	0.3	5.77	12.26	5.86	12.26	0.66	0.66	1	0.87	-2.83	0.57	0.8	-2.76	-2.4	-0.03	0.15	0.17	-0.05	-2.27	-2.81	-2.44	0.62	-2.57	0.59	-2.56	0.65	0.69	-1.56	-0.01	0.46	0.16	0.47	0.08	-2.7	0.09	0.52	0.16	593.04	593.77	748.76	685.75	52.67	555.89
AGIWUR31264	WBGene00001764	gst-16	F37B1.5	II	13622895	28687698	2.98	5.75	1.63	0.92	5.75	0.14	0.2	-0.32	-0.01	0.13	0.22	0.19	0.75	0.33	0.14	-0.39	-0.4	0.15	0.14	-0.41	-0.31	-0.43	-0.31	-0.19	0.62	-0.4	0.09	-0.63	0.13	-0.37	-0.29	0.15	0.11	0.45	-0.07	-0.88	0.05	170.87	178.06	124.21	154.49	169.86	181.13
AGIWUR37081	WBGene00044043	Y46G5A.38	Y46G5A.38	II	12826983	27891786	2.28	5.74	1.79	0.09	5.74	0.72	0.75	-0.79	0.09	1.18	-0.51	-0.9	0.75	-0.33	-0.76	-0.4	-0.98	-0.22	0.38	-0.67	-0.59	-0.36	0.15	-0.38	1.81	-0.02	0.93	-0.93	-0.22	-0.48	0.23	-0.27	-1.35	-0.6	-1.15	-0.78	-1.03	675.65	691.32	237.66	436.74	929.62	288.55
AGIWUR13085	WBGene00006047	ssp-19	C55C2.2	I	2562660	2562659	7.85	5.7	4.01	2.74	7.85	-1.3	-0.6	-0.08	0.41	-0.73	-0.05	0.34	-0.53	-0.16	0.04	-0.91	-0.03	0.62	0.43	0.26	0.22	-0.5	-0.41	-0.48	-1.71	-1.23	-0.09	0.47	0.05	0.16	0.47	-0.16	0.16	0.86	0.8	-0.53	0.51	311.7	506.68	723.51	1015.88	462.84	742.9
AGIWUR32610	WBGene00018224	bath-18	F40B1.2	II	2522633	17587390	5.46	5.7	3.13	1.78	5.7	0.77	-0.64	0.67	-0.77	-0.84	-1.08	0.69	-0.27	-0.15	-0.67	0.47	-0.18	0.72	-0.35	0.55	0.48	-0.29	0.59	0.8	-0.29	-1.18	-1.19	0.23	-0.72	0.18	0.41	-0.7	-0.44	-0.1	-0.65	0.35	-0.46	238.04	89.39	221.86	81.73	77.97	66
AGIWUR23327	WBGene00014666	C05D12.3	C05D12.3	II	11424686	26489491	8.35	5.69	8.05	1.03	8.35	-0.85	-0.02	-0.73	0.75	0.11	0.68	-0.4	-0.34	0.24	-0.12	-0.65	0.34	-0.61	-0.07	-0.62	-0.51	0.13	-0.71	-0.79	0.01	0.55	0.94	-0.77	-0.11	-0.66	-0.92	0.36	0.15	-0.21	0.8	-0.4	0.9	927.76	1645.08	1005.95	2804.89	1799.32	2686.07
AGIWUR32634	WBGene00045344	Y43F8C.23	Y43F8C.23	V	19711969	81319357	1.85	5.68	5.11	6.14	6.14	-0.79	-0.59	-0.93	-0.77	-0.56	-0.88	-0.43	1.76	-0.01	-0.35	-0.96	-0.87	-0.45	2.03	-1.05	-1.08	-0.74	-0.54	-0.74	0.8	-1.02	-1.14	-0.74	0.32	-0.85	-0.59	-0.89	-0.74	2.33	-0.6	-0.77	-0.63	45.68	52.42	41.48	46.58	53.54	43.14
AGIWUR17137	WBGene00002254	lbp-2	F40F4.2	X	3260598	85784571	2.96	5.68	5.74	4.52	5.74	0.26	0.45	-0.38	0.4	0.17	0.28	-0.3	0.29	0.33	0.19	-0.28	0.39	0.26	0.31	-0.81	-0.96	0.42	-0.66	-0.32	0.15	0.4	0.26	-1.08	-0.22	-0.7	-0.14	-0.3	-0.14	0.2	0.11	-0.96	0.27	30475.85	34683.02	19581.79	33603.55	28596.56	30979.15
AGIWUR31607	WBGene00044538	T09D3.8	T09D3.8	V	5365147	66973669	1.07	5.67	5.14	4.03	5.67	-0.3	0.33	-0.53	-0.35	1.57	-0.05	-0.09	0.65	1.3	-0.02	-0.48	-0.11	-0.02	-0.04	-0.79	-0.72	-0.23	-0.73	-0.34	1.6	-0.73	-0.3	-1.04	-0.35	-0.25	-0.33	-0.48	-0.73	0.04	-0.7	-0.84	-0.61	573.47	889.97	489.93	555.18	2099.33	679.66
AGIWUR15965	WBGene00019235	H23N18.4	H23N18.4	V	4901360	66509882	2.18	5.65	7.29	4.01	7.29	0.41	-0.31	-0.35	-0.52	1.06	-0.73	-0.15	-0.25	1.11	-0.6	-0.27	-0.61	0.14	-0.23	-0.4	-0.47	-0.31	-0.37	-0.39	2.19	0.11	-0.34	-0.82	0.06	-0.37	-0.41	-0.05	-0.61	-0.58	-0.76	-0.29	-0.73	166.98	101.1	98.35	87.6	262.26	75.68
AGIWUR5473	WBGene00018667	bath-7	F52C6.10	II	1920021	16984843	7.37	5.62	0.28	1.46	7.37	0.39	-1.42	0.42	-1.17	-1.4	-1.71	1.37	-1.13	-1.27	-1.66	0.78	-0.31	0.24	-1.64	0.24	0.12	0.15	0.57	1.13	-0.99	0.46	0.01	1.45	0.17	0.34	0.06	-1.13	-1.38	-1.2	-0.91	0.73	-1.09	1263.67	360.09	1289.54	427.45	366.53	295.25
AGIWUR27239	WBGene00017978	F32B5.4	F32B5.4	I	2692079	2692078	9.08	5.61	4.13	0.47	9.08	-1.65	-0.47	-0.07	-0.28	0.52	0.95	0.2	-0.62	0.34	0.55	-0.53	-0.37	0.25	0.51	0.44	0.42	-1.23	-0.47	-0.22	-1.8	-1.34	-0.8	0.11	-0.8	0.31	0.2	0.18	0.65	0.47	0.13	-0.29	0.28	1429.82	3244.54	4296.62	3705.69	6441.51	8724.1
AGIWUR40123	WBGene00044470	C09G12.17	C09G12.17	IV	3495293	47616878	1.86	5.6	0.22	4.84	5.6	-0.15	0.12	-0.15	0.23	0.25	0.01	-0.23	0.44	0.24	0.04	-0.16	0.03	-0.1	0.44	-0.27	-0.16	0.13	-0.23	-0.14	0.22	0.02	-0.06	-0.42	0.01	-0.03	-0.23	-0.19	0.14	0.29	-0.21	-0.14	-0.27	43.03	52.05	43.25	55.96	56.91	48.25
AGIWUR15102	WBGene00044043	Y46G5A.38	Y46G5A.38	II	12826983	27891786	3.11	5.6	2.08	0.07	5.6	0.74	0.72	-0.71	-0.22	0.81	-0.27	-0.72	0.49	-0.16	-0.58	-0.21	-0.9	-0.12	0.46	-0.44	-0.47	-0.32	0.13	-0.25	1.55	0.3	0.43	-0.37	0.2	-0.41	0.26	-0.24	-1.3	-0.45	-0.92	-0.45	-0.94	637.63	628.24	233.42	327.23	666.58	316.21
AGIWUR14797	WBGene00022354	Y82E9BR.22	Y82E9BR.22	III	1406551	31745667	2.82	5.6	13.14	8.25	13.14	-3.04	-4.15	-3.57	1.47	-2.85	-3.42	-2.11	1.55	-4.07	-4.06	-3.9	1.41	-3.21	1.66	-4.01	-3.18	1.49	-4.25	-3.78	-3.32	1.7	1.81	-3.81	-2.71	-4.18	-4.2	-4.08	-3.45	1.65	1.47	-3.87	1.6	101.45	46.85	70.03	2307.73	115.25	77.91
AGIWUR23896	WBGene00022479	fbxa-36	Y119D3A.4	III	1292043	31631159	2.33	5.59	3.31	6.4	6.4	-0.24	0.06	0.14	-0.42	-0.92	-0.36	0.4	-1.08	-0.1	0.12	0.39	-0.42	-0.31	-0.87	0.9	0.86	-0.48	0.48	0.15	-0.29	-0.41	-0.31	0.87	-0.24	0.19	-0.36	0	0.33	-0.88	-0.18	0.38	-0.21	62.21	76.32	80.73	54.71	38.69	57.24
AGIWUR17121	WBGene00044304	F52B10.3	F52B10.3	X	2892546	85416519	6.05	5.59	5.21	2.92	6.05	-0.11	-0.2	0.28	-0.48	-0.34	0.01	0.43	-0.27	-0.17	-0.27	0.47	-0.29	-0.3	-0.02	0.27	0.34	-0.08	0.36	0.29	-0.15	0.05	-0.32	0.22	-0.26	0.51	-0.32	-0.05	-0.36	-0.21	-0.42	0.64	-0.38	514.61	482.2	672.95	398.31	436.28	558.93
AGIWUR12165	WBGene00009067	F23A7.1	F23A7.1	X	16217320	98741281	2.42	5.59	0.13	1.13	5.59	-0.25	0.16	-0.15	0.12	0.22	-0.18	-0.19	0.62	0.18	0.21	-0.36	-0.11	-0.18	0.15	-0.37	-0.36	-0.11	-0.29	-0.15	0.14	0.15	0.16	-0.14	0.58	-0.33	-0.29	-0.15	0.07	0.33	0.12	-0.34	-0.05	46.67	61.99	50.1	60.3	64.69	49
AGIWUR23004	WBGene00022072	cpg-9	Y67D8C.8	IV	3067843	47189427	3.25	5.58	6.14	4.91	6.14	0.16	0.25	-0.7	0.3	0.09	0.28	0.02	0.35	0.28	-0.04	-0.19	0.15	0.15	0.19	-1.07	-1.02	0.45	-0.81	-0.36	0.13	0.63	0.57	-0.75	-0.27	-0.48	-0.15	-0.25	-0.08	0.48	0.15	-0.93	0.23	14517.39	15356.05	7971.7	15998.42	13794.73	15755.52
AGIWUR25623	WBGene00010599	K06B4.4	K06B4.4	V	15669151	77277667	11.41	5.58	9.01	6.63	11.41	-1.21	0.03	-0.21	0.09	-1.62	0.64	0.03	-0.38	-0.83	0.51	-0.31	-0.21	-0.28	0.4	0.27	0.18	-1.02	-0.45	-0.12	-1.96	-1.07	0.02	0.13	-0.13	0.09	-0.1	0.25	0.8	0.67	0.86	-0.52	0.9	125.89	296.74	251.71	309.74	94.8	453.19
AGIWUR25824	WBGene00009491	F36G9.15	F36G9.15	V	15987480	77595996	6.85	5.57	1.85	1.21	6.85	-1.22	-0.61	-0.03	-0.01	-0.07	0.36	0.18	-0.49	0.02	0.44	-0.17	0.01	0.35	0.22	0.24	0.11	-0.9	-0.36	0.16	-2.04	-1.28	-0.81	0.02	-0.75	0.39	0.32	-0.01	0.47	0.7	0.7	-0.38	0.74	279.95	427.89	636.28	645.43	621.89	838.14
AGIWUR35256	NA	#N/A	#N/A	I	217148	NA	5.26	5.56	2.46	3.13	5.56	0.43	-0.94	0.37	-0.23	-0.15	-0.95	0.15	-0.53	0.27	-0.79	0.34	0.26	0.52	-0.17	0.43	0.39	0.16	0.09	0.22	0.08	0.13	-0.39	-0.42	-0.98	0.44	0.07	-0.59	-0.71	-0.31	-0.06	0.6	0.08	414.39	159.47	396.59	261.15	277.31	158.7
AGIWUR11116	WBGene00004013	pha-4	F38A6.1	V	20752905	82361421	6.46	5.55	0.52	0.12	6.46	0.78	-0.55	0.58	-0.47	-1.2	-1.11	-0.5	-0.67	-0.23	-0.34	0.56	0.5	0.63	-0.57	0.41	0.3	0.57	0.47	0.41	-0.41	-0.03	-1.22	0.3	-0.4	0.46	0.52	-0.59	-0.51	-0.49	-0.68	0.48	-0.79	277.36	110.52	240.87	116.66	70.24	74.67
AGIWUR44577	WBGene00044043	Y46G5A.38	Y46G5A.38	II	12826983	27891786	1.41	5.54	1.58	0.22	5.54	0.41	0.59	-0.48	0.2	0.48	0.17	-0.2	0.84	-0.21	-0.52	-0.42	-0.81	-0.22	0.16	-0.62	-0.45	-0.27	0.29	-0.16	1.59	-0.1	-0.24	-0.9	0.18	-0.22	0.28	-0.09	-0.83	-0.17	-0.57	-0.6	-0.57	194.52	219.95	105.24	168.08	204.54	164.52
AGIWUR27970	WBGene00019361	K03E5.2	K03E5.2	I	3419475	3419474	7.26	5.54	5.53	4	7.26	-0.31	-0.49	0.67	-0.63	-0.23	-0.35	0.73	-0.6	-0.96	-0.81	0.78	-0.99	-0.71	-0.26	0.71	1.02	-0.46	0.92	0.8	-0.32	-0.26	-1.01	0.55	-0.97	0.62	-0.47	-0.19	-0.52	-0.93	-1.03	1.02	-0.95	12222.78	10765.68	24082.31	9790.1	12941.62	11865.19
AGIWUR17165	WBGene00019361	K03E5.2	K03E5.2	I	3419475	3419474	6.81	5.52	4.95	2.29	6.81	-0.02	-0.41	0.89	-0.72	-0.77	-0.75	0.52	-0.61	-0.72	-0.5	0.99	-0.7	-0.27	0.14	0.73	1.15	-0.38	0.89	0.78	-0.33	-0.65	-1.29	0.06	-0.68	0.8	-0.4	-0.6	-0.73	-0.66	-0.77	0.62	-1.09	18339.18	14032.12	34582.94	11295.84	10924.57	11110.23
AGIWUR37879	WBGene00044088	oac-2	C02A12.8	V	3471867	65080390	4.44	5.52	2.04	0.36	5.52	-0.01	-0.1	0.16	-0.27	-0.4	-0.28	0.3	-0.06	-0.06	0.05	0.17	0	0.09	-0.36	0.27	0.2	0.03	0.53	0.11	-0.23	-0.21	-0.59	0.27	-0.19	0.31	0.24	-0.18	-0.12	-0.39	-0.32	0.52	-0.31	55.73	52.25	62.57	46.66	42.68	46.36
AGIWUR21891	WBGene00020279	glb-25	T06A1.4	V	1944955	63553478	1.58	5.52	6.24	0.12	6.24	0.53	0.04	-0.24	-0.18	0.51	-0.35	-0.25	0.42	0.45	-0.12	-0.05	-0.3	0.26	-0.18	-0.32	-0.21	-0.27	-0.32	-0.14	1.12	-0.2	0.08	0.07	-0.06	-0.25	0.28	-0.15	-0.28	-0.14	-0.35	-0.61	-0.27	164.06	116.95	96.54	100.43	162.71	89.6
AGIWUR26440	WBGene00021875	Y54G2A.10	Y54G2A.10	IV	2799692	46921276	0.99	5.51	9.43	3.79	9.43	-0.28	0.92	0.66	0.31	0.39	0.33	0.4	0.13	-0.14	0.31	0.36	-1.94	-0.74	-0.18	-0.7	-0.56	-1.32	-0.1	0.6	0.7	-1.36	-0.44	-0.43	0.32	0.06	-0.72	0.59	0.21	-0.68	-0.74	0.35	-0.64	1847.97	4260.44	3554.28	2779.95	2935.32	2815.93
AGIWUR16665	WBGene00018024	F35A5.1	F35A5.1	X	3807449	86331421	2.5	5.51	3.41	4.02	5.51	0.37	0.18	-0.21	-0.11	-0.02	0	-0.24	0.39	0.35	0.36	-0.24	0.35	-0.08	0.16	-1.02	-0.94	0.33	-0.78	-0.25	0.48	-0.02	-0.08	-0.66	0.68	-0.66	-0.18	0.28	0.47	-0.24	-0.05	-0.6	0.06	3094.2	2697.01	2063.4	2218.28	2345.89	2389.58
AGIWUR16833	WBGene00022439	Y110A2AL.2	Y110A2AL.2	II	2867998	17932817	0.35	5.5	1.59	3.42	5.5	-0.16	-0.05	0.02	-0.11	0.16	-0.05	-0.44	0.7	0.47	-0.08	-0.01	-0.04	-0.23	0.41	-0.17	-0.18	-0.13	-0.26	-0.1	0.7	-0.22	-0.19	-0.41	0.31	-0.05	-0.21	-0.33	-0.02	0.2	-0.21	-0.03	-0.24	48.26	52.19	54.72	49.96	60.43	52.19
AGIWUR11112	WBGene00044538	T09D3.8	T09D3.8	V	5365147	66973669	0.03	5.5	2.55	1.13	5.5	0	0.52	-0.57	-0.07	0.89	-0.43	-0.54	0.65	1.19	-0.12	-0.57	-0.2	-0.13	-0.14	-1.16	-1.01	0.08	-0.63	-0.25	1.87	-0.78	0.52	-0.16	0.06	-0.48	-0.35	-0.68	-0.75	0	-0.6	-0.94	-0.96	777.93	1112.18	524.67	742.66	1442.76	579.16
AGIWUR40957	WBGene00010847	M04B2.4	M04B2.4	IV	11518394	55639971	3.93	5.5	0.21	0.63	5.5	0.79	-1	0.64	-0.89	-1.13	-1.47	0.62	-0.71	-0.56	-0.59	0.85	0.93	0.89	-0.96	0.41	0.4	0.66	0	0.66	-0.53	-0.19	-1.94	-1.03	-1.23	0.69	0.6	-0.59	-0.53	-0.23	-0.55	0.06	-0.59	5140.72	1482.26	4628.97	1596.95	1358	1068.07
AGIWUR24056	WBGene00045062	Y38H8A.8	Y38H8A.8	IV	13456952	57578528	5.91	5.49	0.02	0.02	5.91	-0.56	0.5	-0.54	0.38	-0.36	0.21	-0.48	0.46	0.81	0.49	-0.35	-0.2	-0.38	0.44	-0.5	-0.41	-0.5	-0.58	-0.42	0.6	-0.73	0.19	-0.57	0.17	-0.31	-0.34	0.06	0.45	0.2	0.31	-0.43	0.24	41.71	87.22	42.48	80.18	47.89	71.17
AGIWUR1207	WBGene00018666	bath-6	F52C6.9	II	1918324	16983146	4.35	5.48	1.03	1.75	5.48	0.13	-1.14	0.63	-1.09	-1.95	-1.28	1.01	-1.02	-0.8	-0.94	0.8	-0.2	0.14	-1.34	0.17	0.14	-0.76	0.46	0.99	-1.14	-0.61	-0.41	1.93	0.18	0.65	0.03	-0.94	-0.68	-0.96	-0.78	0.63	-0.56	196.48	81.16	277.91	84.11	46.43	73.63
AGIWUR38700	WBGene00016266	C30F12.7	C30F12.7	I	6974557	6974557	3.46	5.47	2.87	3.21	5.47	0.18	0.55	-0.85	0.41	0.25	0.17	-0.41	0.38	0.25	0.34	-0.35	0.22	0.18	0.37	-0.98	-0.91	0.38	-0.76	-0.57	0.74	-0.01	-0.34	-1.73	-0.28	-0.89	-0.14	0.46	0.26	0.28	0.16	-0.68	0.21	2535.29	3295.08	1247.89	2983.52	2672.68	2517.4
AGIWUR31928	WBGene00015097	B0273.1	B0273.1	IV	5493986	49615567	0.09	5.46	4.02	2.56	5.46	-0.53	-0.21	0.68	-0.08	-0.15	0.12	1.07	-0.38	-0.18	-0.02	0.52	-0.56	0.03	-0.08	0.5	0.41	-0.85	0.57	0.82	-1.36	-1.3	-0.94	0.16	-1.1	0.29	0.06	-0.24	-0.15	-0.22	-0.4	0.21	-0.23	1108.42	1381.97	2573.31	1520.33	1448.38	1743.87
AGIWUR20011	WBGene00004052	pme-4	H23L24.5	IV	8712400	52833980	0.52	5.45	5.46	6.36	6.36	0.11	-1.23	0.15	0.85	-1.61	-1.45	0.47	-1.28	-1.2	-1.17	0.08	0.64	1.29	-1.13	-0.55	-0.23	-0.13	-0.42	0.31	-1.16	-1.3	0.78	-0.35	-1.06	-0.24	0.93	-1.13	-1.01	-1.28	1.44	-0.38	1.5	166.8	65.94	171.3	278.06	50.59	56.53
AGIWUR14871	WBGene00044191	F43D2.6	F43D2.6	V	14629784	76238314	0.06	5.45	0.23	2.3	5.45	-0.02	0.29	-0.66	-0.4	-0.03	0.01	-0.38	0.38	0.27	-0.02	-0.17	-0.15	-0.21	0.2	-0.15	-0.16	0.19	-0.03	-0.32	0.65	0.33	0.18	-0.23	0.54	-0.2	-0.11	0.07	-0.17	0.24	-0.13	-0.45	-0.35	913.14	1135.91	587.59	704.81	908.85	932.17
AGIWUR7320	NA	#N/A	#N/A	#N/A	#N/A	NA	9	5.44	14.32	10.19	14.32	1.67	-2.01	-2.11	-0.41	-2.03	-2.26	-1.96	-0.6	-2.02	-1.85	-1.99	1.53	1.34	-0.73	-0.28	-0.34	1.73	-0.28	-2.12	-2.34	1.77	0.6	0.49	-1.62	-2.15	1.57	-2.2	-2.08	-0.59	-0.03	-2	0.08	530.04	41.59	38.75	125.86	41.04	34.94
AGIWUR26597	WBGene00008706	F11E6.1	F11E6.1	IV	17476586	61598162	0.62	5.44	3.99	4.41	5.44	-0.14	0.21	-0.3	0.04	-0.55	0.27	-0.2	0.6	-0.36	0.03	-0.26	0.23	-0.33	0.06	-0.75	-0.61	0.51	-0.4	-0.2	0.08	0.71	0.43	-0.41	0.77	-0.36	-0.5	0.08	-0.04	0.22	-0.04	-0.57	0.03	197.13	250.81	176.43	223.7	148.76	261.78
AGIWUR29767	WBGene00015611	C08F1.8	C08F1.8	II	1804163	16868985	5.35	5.44	0.05	0.83	5.44	0.19	-0.1	0.2	-0.2	0.03	-0.07	-0.1	-0.23	-0.17	-0.24	0.2	0.17	0.15	-0.29	0.28	0.19	0.31	0.32	0.06	-0.28	0.07	-0.24	-0.04	-0.26	0.12	0.16	-0.19	-0.06	-0.23	-0.15	0.12	-0.09	50.96	41.7	51.28	38.83	45.81	42.65
AGIWUR30954	WBGene00022452	Y110A2AR.1	Y110A2AR.1	II	2919719	17984537	0.39	5.43	0.42	0.28	5.43	0.03	-0.46	0.37	0.06	-0.5	-0.12	-0.07	-0.48	-0.14	-0.1	-0.16	0.39	0.38	-0.07	0.58	0.48	0.11	0.07	0.11	-0.59	-0.01	-0.49	-0.24	-0.95	0.15	0.29	-0.21	0.24	-0.07	-0.07	0.2	0.11	1529.6	1090.99	1933.57	1563.43	1055.96	1375.6
AGIWUR21152	WBGene00005552	sri-40	Y27F2A.3	II	3177969	18242786	16.89	5.42	1.83	1.88	16.89	-2.13	-0.12	-1.28	-0.39	0.55	1.39	-0.48	-0.95	1.36	0.85	-1.61	-0.58	-0.28	0.41	-1.64	-1.34	-1.64	-2.13	-1.88	-0.58	-1.29	0.03	-1.8	0.22	-0.68	-0.85	1.07	1.45	1.04	0.7	-1.51	0.76	58.04	234.76	104.99	194.03	371.7	668.56
AGIWUR27999	WBGene00045411	C25F9.11	C25F9.11	V	19432416	81040932	3.64	5.42	12.84	5.07	12.84	2.16	-1.42	-0.74	0.97	-0.94	-1.55	0.12	-3.65	-1.61	-1.49	0.11	0.72	1.16	-2.91	-2.34	-2.21	1.43	-2.36	-0.07	-1.17	0.35	0.7	-1.47	-1.85	-1.17	1.3	-1.2	-1.39	-3.49	1.01	-0.71	1.08	1829.07	152.42	245.43	802.26	212.67	139.9
AGIWUR15972	WBGene00001885	his-11	ZK131.5	II	13821709	28886512	4.21	5.42	13.73	0.38	13.73	-0.13	-0.86	-1.33	1.41	-0.58	-0.73	-1.12	0.17	-0.93	-1.38	-0.73	0.91	-0.95	-0.64	-0.3	-0.23	1.31	0.02	-0.82	-0.28	1.09	1.67	-0.39	-0.59	-1.09	-0.58	-1.49	-1.5	-0.51	0.94	-1.13	0.89	492.43	297.45	213.92	1431.68	359.26	325
AGIWUR1337	WBGene00020455	fbxa-59	T12B5.8	III	940868	31279984	2.16	5.41	14.28	7.25	14.28	-3.04	-3.25	-3.07	1.47	-3.41	-3.46	-2.31	1.29	-3.35	-3.24	-3.3	1.27	-2.89	0.06	-3.2	-2.92	1.02	-3.27	-2.91	-3.24	2.2	2.66	-3.09	-2.02	-3.24	-3.22	-3.13	-3.2	0.72	1.83	-3.04	1.33	43.28	37.39	42.31	986.24	33.41	32.44
AGIWUR30863	WBGene00019328	clec-149	K02F3.5	III	823215	31162332	1.94	5.41	4.22	2.09	5.41	0.35	0.43	-0.61	0.07	0.77	0.63	-0.1	0.1	0.1	0.17	-0.26	-0.2	-0.02	0.01	-0.81	-0.8	0.22	-0.47	-0.43	0.77	0.21	-0.09	-1.15	-0.29	-0.62	0.01	0.4	0.2	-0.12	-0.22	-0.35	-0.03	986.79	1040.12	506.26	811.55	1324.53	1200.51
AGIWUR21426	WBGene00017440	F13H8.7	F13H8.7	II	6288382	21353190	7.55	5.41	3.05	4.53	7.55	0.15	0.15	-0.76	0.15	0.23	0.5	-0.37	0.32	0.23	0.33	-0.87	0.03	0.24	0.63	-0.75	-0.67	0.09	-0.88	-1.1	0	0.22	0.21	-1.01	-0.13	-0.87	-0.15	0.45	0.5	0.26	0.31	-0.41	0.38	15806.24	15902.41	8419.36	15889.87	16731.6	20206.01
AGIWUR22124	WBGene00017060	D2063.1	D2063.1	V	4327116	65935638	1.78	5.41	4.16	1.5	5.41	0.44	0.42	-0.13	-0.42	0.39	-0.17	0.06	0.58	0.91	0.51	-0.36	-0.6	0.21	0.02	-0.9	-0.83	-0.29	-0.77	0.06	0.8	-0.71	-0.14	-0.8	0.91	-0.67	-0.25	0.03	0.37	0.04	-0.56	-0.96	-0.44	360.55	354.35	241.71	198.41	346.59	234.67
AGIWUR23085	WBGene00044256	Y45F10C.6	Y45F10C.6	IV	13653931	57775507	1.51	5.4	8.65	3.4	8.65	0.04	-0.97	0.12	0.38	-0.34	-0.89	0.77	-0.94	-0.8	-0.82	0.65	1.01	0.13	-0.86	-1.05	-0.84	0.62	-0.98	0.4	-0.94	0.7	0.62	0.03	-1.19	0.23	0.03	-0.74	-0.78	-1	1.01	-0.37	0.95	87.63	43.56	92.46	110.83	67.26	46.11
AGIWUR20381	WBGene00009549	F38H4.5	F38H4.5	IV	11852161	55973738	9.61	5.4	2.03	0.73	9.61	-1.1	-0.37	0.16	-0.02	-0.1	0.31	0.34	-0.4	0.34	0.5	-0.48	0.23	0.36	0.32	0.23	0.13	-0.66	-0.54	-0.13	-1.33	-1.22	-0.51	-0.09	-0.26	0	0.11	0.26	0.52	0.54	0.43	-0.52	0.42	161.47	269.06	388.65	342.4	322.9	428.65
AGIWUR16045	WBGene00020173	T02H6.3	T02H6.3	II	691888	15756712	5.98	5.4	3.21	3.39	5.98	-0.84	-0.28	0.04	0.31	-0.1	0.2	0.36	-0.3	0.18	0.02	-0.27	0.14	0.18	0.07	0.4	0.26	-0.52	-0.11	0.11	-0.91	-0.92	-0.02	0.31	-0.48	0.08	0.19	-0.3	-0.02	0.15	0.43	-0.28	0.48	72.49	107.32	133.78	161.33	121.44	148.83
AGIWUR4285	WBGene00013381	cyp-31A5	Y62E10A.15	IV	13401282	57522858	0.96	5.39	3.51	1.82	5.39	-0.19	-1.79	-0.07	-0.16	-0.97	-1.82	0.52	-1.88	-0.75	-0.85	-0.04	0.3	0.45	-1.23	0.13	0.2	-0.15	-0.28	-0.26	-1.99	1.19	1.1	1.19	-0.34	0.2	0.34	-1.17	-0.58	-0.69	0.8	-0.07	0.96	438.07	144.96	477.95	447.39	255.54	142.18
AGIWUR14471	WBGene00005649	srp-8	F20D6.3	V	8184298	69792820	4.62	5.39	1.39	3.54	5.39	0.49	-0.17	0.69	0.06	-1.33	-0.26	1.05	-0.5	-0.6	-0.53	0.49	-0.01	0.07	-0.93	0.55	0.54	-0.29	0.45	0.58	-0.64	-0.88	-0.25	0.5	-0.5	0.24	-0.02	-0.58	-0.6	-0.67	-0.14	0.08	-0.17	198.44	125.93	227.81	147.74	56.06	117.85
AGIWUR39548	WBGene00009531	F38B2.4	F38B2.4	X	11286379	93810342	0.79	5.39	1.56	2.5	5.39	0.59	0.79	-0.33	0.7	0.04	-0.1	-0.77	0.9	0.17	0.28	-0.42	-0.04	0.06	0.25	-1.3	-1.03	0.5	-0.61	-0.36	0.99	-0.23	-0.83	-1.81	0.06	-0.81	-0.15	0.04	0.14	0.18	-0.04	-1.01	-0.04	8070.28	9269.27	4279.34	8720.44	5503.85	5017.37
AGIWUR19480	WBGene00022337	Y82E9BR.4	Y82E9BR.4	III	1398164	31738484	2.93	5.39	14.21	8.64	14.21	-1.86	-1.99	-1.99	1.77	-1.97	-2.36	-1.21	1.58	-1.91	-2.07	-1.85	1.46	-1.92	1.1	-2.05	-1.8	1.52	-2.21	-2.24	-2.34	1.2	0.9	-1.77	-1.19	-2.01	-2.17	-2.14	-2.23	1.29	1.36	-2.28	1.57	46.95	42.94	42.73	580.32	43.3	33.14
AGIWUR13259	WBGene00010203	F57E7.2	F57E7.2	V	16482399	78090915	5.23	5.39	3.93	3.41	5.39	-0.23	-0.16	0.34	-0.31	-0.24	-0.17	0.22	-0.16	-0.23	-0.19	0.25	-0.46	-0.09	-0.31	0.48	0.36	-0.27	0.59	0.45	-0.38	0.12	-0.2	0.32	-0.24	0.45	-0.14	-0.28	-0.28	-0.14	-0.13	0.23	-0.19	42.21	44.33	62.35	39.84	41.78	43.83
AGIWUR18514	WBGene00017258	F08F1.4	F08F1.4	X	8411645	90935609	0.34	5.38	5.41	4.08	5.41	-0.53	-0.27	0.27	-0.38	-0.09	0.24	0.42	-0.36	0.05	-0.16	0.22	-0.42	-0.17	-0.11	0.53	0.42	-0.54	0.45	0.42	-0.33	-0.16	-0.58	0.45	-0.56	0.23	-0.38	-0.01	-0.02	0.1	-0.14	0.2	-0.04	50.17	59.82	87.43	55.49	67.8	85.28
AGIWUR21854	WBGene00045392	F26D11.12	F26D11.12	V	7954771	69563293	10.52	5.38	4.88	6.97	10.52	-0.04	-0.4	0.53	-0.14	-0.53	-0.67	1.16	-0.07	-0.65	-0.82	0.93	-0.54	-0.39	-0.56	0.16	0.26	-0.12	0.75	0.92	-0.27	0	-0.16	0.4	-0.59	0.62	-0.59	-0.89	-0.89	-0.35	-0.53	0.2	-0.47	600.46	468.97	893	562.2	428.69	388.09
AGIWUR21195	WBGene00021360	Y37E11AL.4	Y37E11AL.4	IV	3663631	47785216	7.35	5.37	7.4	6.58	7.4	-1.36	-0.57	-0.73	-0.19	1.64	-0.26	-0.49	1.03	1.41	-0.53	-1	-0.65	-0.66	1.74	-0.55	-0.55	-1.05	-0.79	-0.6	-0.09	-1.4	-0.74	-0.53	-0.74	-0.46	-0.62	-0.73	-0.55	1.7	-0.36	-1.17	-0.21	313.77	542.54	482.85	705.38	2503.94	671.98
AGIWUR20697	WBGene00018652	F49F1.12	F49F1.12	IV	4141736	48263321	0.81	5.37	2.14	4.63	5.37	-0.18	-0.66	0.6	0.71	-1.05	-0.84	0.53	-0.62	-0.41	-0.58	0.17	0.39	0.42	-0.68	0.31	0.18	-0.1	0.09	0.59	-1.02	-0.94	0.22	0.23	-0.64	0.42	0.22	-0.67	-0.59	-0.77	0.71	-0.33	0.77	76.93	55.14	132.23	142.48	41.98	48.49
AGIWUR41765	WBGene00020613	T20D4.7	T20D4.7	V	3408867	65017390	3.32	5.36	6.63	2.34	6.63	-1.16	-0.33	0.53	-0.73	-1.16	-0.84	1.16	-0.77	-1.41	-0.35	2.1	-0.62	-1.08	-0.55	0.63	0.68	-0.5	0.54	1.27	-1.9	-0.12	-1.86	-0.01	-0.63	0.62	-1.67	-0.14	-0.31	-0.64	-0.59	0.32	-0.56	260.94	463.9	841.29	350.54	259.76	324.04
AGIWUR25640	WBGene00019029	F58B6.1	F58B6.1	III	1112266	31451382	3.95	5.36	7.66	3.64	7.66	-0.55	0.27	-0.19	-0.37	0.81	0.46	0.41	0.47	0.2	0.08	-0.06	-1.49	-0.37	0.62	0.15	0.17	-1.56	0.2	0.08	0.56	-1.95	0.12	-0.1	-0.02	-0.39	-0.97	0.43	0.06	0.35	-0.41	-0.26	-0.43	417.91	740.1	537.14	472.3	1072.21	842.73
AGIWUR33207	NA	#N/A	#N/A	III	12224532	NA	2.39	5.36	4.09	1.55	5.36	-0.19	0.09	-0.36	0.34	-0.04	-0.06	0.13	0.02	0.13	-0.04	0.17	0.04	-0.28	-0.2	-0.44	-0.45	0.25	-0.34	0.06	0.6	-0.28	0.37	-0.48	0.05	-0.24	-0.23	0.1	0.02	0.06	0.33	-0.37	0.39	135.94	165.22	120.69	197.05	151.11	149.06
AGIWUR37714	WBGene00019361	K03E5.2	K03E5.2	I	3419475	3419474	5.06	5.35	5.08	3.4	5.35	-0.45	-0.62	0.47	-0.82	-0.1	-0.26	0.85	-0.64	-0.9	-0.7	0.81	-1.05	-0.58	-0.22	0.87	1.08	-0.57	0.84	0.71	-0.42	-0.73	-1.22	0.37	-1.19	0.79	-0.46	-0.09	-0.62	-0.83	-1.04	1.27	-0.98	9228.85	8223.83	17420.31	7137.19	11739.58	10555.54
AGIWUR16561	WBGene00001250	elt-2	C33D3.1	X	10481177	93005140	0.92	5.33	4.33	1.96	5.33	-0.08	0.4	0.28	0.19	-0.24	0.14	-0.41	0.2	0.01	0.04	0.03	-0.22	-0.54	-0.04	0.06	0	-0.09	0.14	0.02	0.28	-0.06	0.05	-0.27	0.33	0.09	-0.4	0.03	-0.15	-0.19	-0.21	0.19	-0.08	1546.12	2165.08	1992.47	1864.93	1385.11	1805.15
AGIWUR22323	WBGene00013980	dos-1	ZK507.4	III	9103904	39443011	2.28	5.33	0.03	1.37	5.33	-0.04	-0.33	0.28	-0.27	0.32	-0.5	0.38	-0.53	-0.03	-0.27	0.17	0.02	0.19	-0.3	0.46	0.55	0.15	0.24	0.05	-0.77	0.35	-0.73	0.1	-0.78	0.4	-0.23	-0.69	-0.26	-0.5	0.01	0.74	0.06	2166.78	1771.34	2700.08	1849.9	2777.08	1574.35
AGIWUR2897	WBGene00015707	C12D5.4	C12D5.4	V	7672070	69280592	4.08	5.32	2.81	2.15	5.32	-0.13	-0.64	0.65	-1	-1.31	-1.25	0.37	-0.67	-0.65	-0.67	0.87	-0.39	-0.13	-0.84	0.42	0.58	-0.54	0.37	0.73	-0.87	-1.12	-0.54	1.61	0.29	0.71	0.09	-0.34	-0.46	-0.72	-0.6	0.78	-0.58	106.13	74.19	182.19	57.87	46.76	48.67
AGIWUR38859	WBGene00001585	gfl-1	M04B2.3	IV	11521266	55642856	6.14	5.32	0.31	0.1	6.14	0.77	-0.58	0.58	-0.28	-0.53	-0.79	0.46	-0.56	-0.62	-0.62	0.64	0.44	0.38	-0.74	0.38	0.46	0.55	0.63	0.7	-0.39	0.26	-1.38	-0.61	-1.36	0.22	0.4	-0.76	-0.36	-0.55	-0.59	0.31	-0.51	6133.59	2406.74	5395.05	2959.79	2486.81	2084.02
AGIWUR17103	WBGene00010736	K10C8.3	K10C8.3	V	12697132	74305651	3.78	5.28	2.64	2.18	5.28	0.02	-0.36	0.69	-0.34	-0.14	-0.08	0.16	-0.35	-0.26	-0.28	0.61	-0.06	-0.09	0	0.7	0.66	-0.3	0.72	0.35	-0.51	-0.7	-1.03	0.3	-0.76	0.52	-0.12	-0.78	-0.3	-0.48	-0.35	0.41	-0.28	4148.98	3196.07	6632.63	3240.86	3725.83	3871.8
AGIWUR5307	WBGene00009531	F38B2.4	F38B2.4	X	11286379	93810342	1.31	5.28	1.2	2.88	5.28	0.25	0.43	-1.12	-0.05	-0.34	-0.43	-0.9	0.69	0.17	0.23	-0.54	-0.07	-0.03	0.22	-1.37	-1.3	0.25	-1.1	-0.97	0.43	0.56	0.59	-0.24	1.63	-1	-0.07	-0.06	0.04	0.14	0.15	-1.1	-0.12	8940.66	10173.68	3452.2	7271.6	5931.73	5567.79
AGIWUR30137	WBGene00021265	Y22D7AR.12	Y22D7AR.12	III	1716486	32055602	3.79	5.28	13.05	7.24	13.05	0.2	-3.51	-3.46	1.44	1.05	-3.21	-2.36	0.79	1.34	-2.98	-3.42	1.34	1.12	1.4	-3.56	-2.74	0.75	-3.67	-3.69	0.26	-0.76	0.2	-3.7	-2.61	-2.86	0.97	-3.6	-3.02	0.77	1.04	-3.78	1.26	641.15	48.96	50.74	1518.57	1159.37	60.3
AGIWUR19779	WBGene00012591	nspe-1	Y38E10A.13	II	12620482	27685285	0.48	5.27	3.13	0.57	5.27	-0.74	-2.78	-1.82	-1.72	-0.26	-1.49	0.88	-2.68	0.37	-2.16	0.47	0.97	1.47	0.04	0.16	0.25	0.51	0.27	-1.27	-2.15	1.3	-0.29	0.65	-2.56	0.46	-0.12	-1.2	-1.5	0.38	0.5	-0.18	0.63	2336.43	565.21	1098.55	1178.13	3251.2	1386.04
AGIWUR30858	WBGene00044191	F43D2.6	F43D2.6	V	14629784	76238314	0.75	5.27	0.49	1.78	5.27	-0.1	0.38	-0.32	-0.04	0.07	0.11	-0.21	0.53	0.29	0.05	-0.1	-0.17	-0.29	0.31	-0.13	-0.07	0.08	-0.11	-0.18	0.7	0.04	-0.17	-0.69	-0.3	-0.28	-0.22	0.29	0.09	0.26	-0.25	-0.36	-0.12	1564.9	2182.8	1337.45	1627.48	1760.45	1807.93
AGIWUR18445	WBGene00021375	Y37E11B.2	Y37E11B.2	IV	3578441	47700026	1.42	5.27	3.61	0.31	5.27	0.6	0.32	-0.31	-0.11	0.75	0.14	0.1	0.32	0.24	-0.46	-0.29	-0.72	-0.17	0.08	-0.31	-0.35	-0.18	-0.04	-0.24	1.11	-0.16	0.05	-0.57	0.16	-0.2	0.1	0.03	-0.63	-0.18	-0.54	0.07	-0.48	472.74	388.9	250.43	287.57	524.42	341.7
AGIWUR23922	WBGene00010700	nipi-3	K09A9.1	X	15607901	98131862	5.81	5.27	0.05	1.28	5.81	0.3	-0.37	0.41	-0.01	-0.3	-0.17	0.15	-0.49	-0.29	-0.37	0.5	0.23	0.22	-0.12	0.61	0.54	0.01	0.37	-0.01	-0.37	0.26	-0.2	0.18	-0.66	0.26	-0.14	-0.57	-0.52	-0.9	-0.32	0.46	-0.25	1967.85	1239.41	2120.8	1586.02	1294.51	1422.1
AGIWUR34655	WBGene00021043	W05G11.6	W05G11.6	III	62886	30402004	0.86	5.26	3.2	3.9	5.26	0.68	0.51	-0.24	-0.28	0.18	0.02	-0.8	0.8	0.43	0.37	-0.46	-0.21	0.38	1.03	-0.68	-0.83	0.07	-0.49	-0.42	0.97	-0.66	-0.91	-1.47	0.04	-0.82	0.07	0.07	-0.08	0.37	-0.53	-0.45	-0.45	18925.91	16731.6	9993.14	9691.94	13376.48	11912.9
AGIWUR19879	WBGene00002228	klp-18	C06G3.2	IV	7040198	51161780	1.55	5.24	1	1	5.24	0.43	-1.27	0.61	0.36	-1.79	-1.37	-0.7	-1.28	-0.59	-0.55	0.25	0.92	0.96	-0.52	0.77	0.81	0.27	0.27	0.11	-1.5	-0.65	-1.19	-0.19	-1.09	0.61	0.82	-1.12	-0.48	-1	0.57	-0.06	0.6	716.41	219.9	812.18	682.59	153.64	205.92
AGIWUR7675	WBGene00018252	F40H3.6	F40H3.6	II	6186944	21251755	5.53	5.24	0.04	0.72	5.53	0.41	-1.46	0.33	-1.9	0.72	-1.46	0.55	-1.93	-1.29	-1.41	0.43	-0.3	0.02	-1.83	0.6	0.3	0.37	0.38	0.58	-1.65	1.53	-1.6	1.91	-1.25	0.22	-0.16	-0.83	-1.33	-1.39	-1.73	1.11	-1.41	222.18	60.64	210.35	44.75	275.33	60.61
AGIWUR31630	WBGene00020690	T22E5.1	T22E5.1	X	6412867	88936832	1.82	5.24	5.03	2.12	5.24	-0.55	0.28	-0.46	0.85	-0.06	0.41	-0.05	-0.03	0.27	-0.18	-0.13	0.21	-0.81	-0.25	-0.21	-0.15	0.28	-0.08	-0.07	0.62	0.04	0.35	-0.49	-0.43	-0.42	-0.57	-0.14	-0.05	-0.13	0.33	-0.42	0.44	176.35	314.44	188.02	464.76	248.48	343.72
AGIWUR3686	WBGene00022445	Y110A2AL.9	Y110A2AL.9	II	2843354	17930799	0.96	5.24	3.55	0.67	5.24	-1.13	-0.95	-2.24	0.01	0.42	-1.03	-1.89	1.14	0.77	-1.35	-1.53	-0.06	-1.24	0.46	-1.42	-0.9	-0.12	-1.58	-2.07	1.23	1.22	2.13	-0.15	0.74	-1.42	-1.54	-1.64	-1.16	0.82	0.36	-1.52	0.46	171.78	194.23	79.3	376.64	502.82	183.65
AGIWUR13609	WBGene00019282	mps-2	K01A2.8	II	309482	15374306	3.76	5.22	2.37	0.15	5.22	-0.03	0.21	-1.06	0.62	0.48	0.41	-0.59	0.36	0.27	0.15	-0.89	0.07	-0.23	0.38	-1.13	-0.45	0.05	-0.66	-0.96	0.52	-0.28	0.73	0.02	-0.31	-0.77	-0.24	0.16	-0.11	-0.04	0.5	-0.23	0.36	2083.37	2464.41	1018.11	3277.07	2978.48	2836.47
AGIWUR2046	WBGene00021882	Y54G2A.17	Y54G2A.17	IV	2872222	46993806	1.27	5.21	4.31	3.79	5.21	-1.54	-1.18	-1.52	-1.18	1.27	-1.26	-1.23	1.85	1.44	-1.05	-1.3	-1.07	-0.87	1.41	-0.9	-0.8	-1.72	-1.14	-1.54	1.66	0.11	-0.58	-0.2	0.59	-0.56	-0.88	-1.17	-0.79	1.64	-1.21	-0.97	-1.09	111.87	143.1	113.41	143.64	782.05	135.54
AGIWUR45183	WBGene00022354	Y82E9BR.22	Y82E9BR.22	III	1406551	31745667	2.73	5.2	12.48	7.68	12.48	-2.82	-3.81	-3.76	1.53	-2.22	-3.49	-1.95	1.52	-3.68	-3.74	-3.67	1.41	-3.06	1.6	-3.8	-3.02	1.51	-3.75	-3.82	-3.16	1.84	0.82	-3.53	-2.47	-3.81	-3.98	-3.75	-3.19	1.83	1.62	-3.62	1.76	89.15	44.68	46.33	1813.74	134.42	55.7
AGIWUR26051	WBGene00002222	klp-11	F20C5.2	IV	8755027	52876607	8.25	5.2	3	2.26	8.25	0.23	-0.18	0.13	-0.51	0.01	-0.15	0.08	-0.31	-0.14	-0.2	0.4	-0.02	-0.03	-0.13	0.31	0.45	-0.03	0.36	0.24	0.08	0.1	-0.51	0.31	-0.3	0.14	-0.15	-0.25	-0.23	-0.23	-0.41	0.45	-0.32	731.21	549.35	682.2	435.4	625.32	559.93
AGIWUR23420	WBGene00009028	F21H7.2	F21H7.2	V	16227134	77835650	9	5.2	6.61	4.31	9	-1.46	-0.51	-0.35	0.32	-1.39	0.33	-0.21	-0.13	-1.15	0.56	-0.38	0.49	-0.04	0.44	0.17	0.35	-0.57	-0.69	-0.18	-2.47	-1.12	0.03	-0.22	-0.29	-0.03	0.02	0.39	0.83	0.47	0.89	-0.5	1.09	418.14	809.73	902.56	1437.49	439.96	1453.74
AGIWUR38250	WBGene00015757	C14C6.3	C14C6.3	V	543470	62151992	2.31	5.2	9.42	2.06	9.42	1.77	-0.2	1.08	-3.05	-0.4	-1.8	0.43	-2.36	-0.68	0.2	0.45	-2.93	2.08	-2.76	-1.84	-1.83	-2.67	-2.22	1.06	-0.5	-2.21	-3.37	-1.53	-1.02	1.31	2.31	-1.67	-0.51	-1	-2.98	0.18	-2.94	1455.14	370.41	903.56	51.46	324.04	122.74
AGIWUR17908	WBGene00020279	glb-25	T06A1.4	V	1944955	63553478	1.3	5.18	7.22	0.16	7.22	0.57	0.17	-0.13	-0.13	0.6	-0.16	-0.3	0.21	0.38	-0.11	0.1	-0.41	0.23	-0.12	-0.26	-0.22	-0.22	-0.28	-0.05	1.13	-0.34	-0.32	-0.33	-0.19	-0.17	0.43	-0.06	-0.38	-0.09	-0.31	-0.6	-0.19	157.77	119.71	97.67	97.42	162.07	95.24
AGIWUR15985	WBGene00011099	nhr-208	R07B7.15	V	12094355	73702874	6.68	5.17	2.64	1.64	6.68	-0.01	-0.11	0.08	-0.4	-0.66	-0.49	0.48	-0.15	-0.32	-0.36	0.17	0.81	-0.17	-0.19	0.36	0.29	0.73	0.08	0.22	-0.18	0.36	-0.25	0.32	-0.31	-0.05	-0.22	-0.27	-0.37	-0.47	-0.22	0.18	-0.26	307.44	286.48	327.2	234.79	196.03	221.04
AGIWUR42259	WBGene00014206	nit-1	ZK1058.6	III	3922187	34261356	2.75	5.17	3.32	0.98	5.17	1.01	1.04	0.1	-0.16	0.27	-0.03	-0.54	0.68	-0.11	-0.13	-0.38	-1.09	-0.61	-0.04	-0.31	-0.29	0.05	0.04	0.16	1.88	-0.33	-1.13	-1.56	-0.13	-0.7	-0.12	0.01	-0.3	-0.42	-1.3	-0.22	-1.25	2808.07	2870.35	1501.22	1250.18	1680.59	1367.02
AGIWUR36840	WBGene00008836	F15A2.7	F15A2.7	X	13489755	96013717	1.76	5.17	8.34	8.11	8.34	-0.73	-0.14	0.6	-0.48	0.99	0.16	0.56	0.81	0.65	0.11	0.23	-0.99	-0.97	0.4	-1.13	-0.93	-0.88	-0.6	0.48	1.05	-1.2	-1	-1.37	0.07	0.36	-0.86	0.39	-0.59	0.72	-1.18	0.44	-1.05	96.11	143.95	241.75	113.77	316.04	178.38
AGIWUR1993	WBGene00044761	Y82E9BR.23	Y82E9BR.23	III	1401958	31741074	2.32	5.15	14.71	7.61	14.71	-2.43	-2.88	-2.58	1.4	-2.9	-3.08	-1.87	1.31	-2.8	-2.91	-2.51	1.45	-2.4	0.4	-2.7	-2.51	1.42	-2.96	-2.47	-2.91	1.72	2.26	-2.03	-1.49	-2.75	-2.81	-2.57	-2.55	0.68	1.77	-2.72	1.71	53.6	39.31	48.17	762.65	38.55	34.15
AGIWUR6904	WBGene00014089	ZK822.1	ZK822.1	IV	11918087	56039664	5.53	5.15	3.92	4.59	5.53	-0.19	-0.99	0.81	-1.21	-0.58	-1.09	0.76	-1.17	-0.88	-1.01	0.97	-1.09	-0.8	-1.06	0.59	0.46	-0.92	0.77	1.12	-1.14	-0.92	-0.52	1.92	0.06	0.47	-0.84	-0.52	-0.87	-1.17	-0.85	0.99	-0.59	169.75	97.86	340.54	83.64	129.71	91.27
AGIWUR10351	WBGene00007675	C18D4.6	C18D4.6	V	17535589	79144105	7.4	5.15	0.55	1.16	7.4	0.59	-0.36	-0.18	-1.25	-0.42	-0.66	0.14	-0.55	-0.19	-0.39	0.47	0.32	0.26	-0.61	0.2	0.21	0.6	0.24	0.2	-0.19	0.58	-0.44	0.89	-0.21	0.1	0.59	-0.63	-0.54	-0.18	-0.79	0.35	-1.02	1046	542.08	614.1	292.96	518.9	440.81
AGIWUR34818	WBGene00018266	nhr-183	F41B5.10	V	2262487	63871010	5.17	5.14	5.98	1.43	5.98	-0.37	-0.15	0.47	0.01	-0.81	-0.12	0.58	-0.27	-0.77	-0.23	0.45	-0.19	-0.59	-0.15	0.6	0.47	0.01	0.64	0.58	-0.57	0.02	-0.64	0.09	-0.39	0.22	-0.45	-0.04	-0.36	-0.38	-0.34	0.75	-0.22	343.29	399.97	612.24	446.4	252.52	408.56
AGIWUR28783	WBGene00014888	Y43F8B.8	Y43F8B.8	V	19483608	81092124	0.52	5.14	7.2	4.81	7.2	0.43	0.08	0.29	-0.05	-0.34	0.15	0.31	-0.6	-0.57	0.29	0.25	0.28	0.5	-0.6	-0.68	-0.45	0.03	-0.54	0.26	-0.7	-0.17	0.26	-0.67	-0.14	0.2	0.79	0.31	0.15	-0.74	0.06	-0.18	-0.03	77.05	60.64	70.07	55.51	45.19	63.43
AGIWUR17415	WBGene00016863	C52A10.2	C52A10.2	V	5234780	66843302	3.91	5.14	5.49	2.27	5.49	-0.62	0.24	0.24	-0.74	0.75	-0.04	-0.46	-0.32	2.02	0.75	-0.32	-1.26	-0.45	-0.53	-1.04	-1.02	-1.36	-1.05	0.22	1.74	-1.24	-0.78	-1.23	0.72	-0.71	-0.88	0.08	0.46	-0.17	-0.51	-1.11	-0.44	83.36	151.09	151.41	76.71	215.68	124.24
AGIWUR9063	WBGene00007117	spe-42	B0240.2	V	11733526	73342045	0.12	5.14	3.74	0.32	5.14	0.25	-0.06	-0.24	0.16	0.68	-0.58	-0.41	0.02	0.37	-0.26	-0.76	-0.28	0.23	0.07	-0.42	-0.51	-0.36	-0.48	-0.18	1.63	-0.51	0.64	-0.08	0.15	-0.43	-0.01	-0.28	-0.4	0.04	-0.05	-0.57	-0.23	329.88	265.35	233.96	308.86	444.81	185.59
AGIWUR26674	WBGene00018249	F40H3.1	F40H3.1	II	6179926	21244737	1.24	5.13	0.17	0.01	5.13	0.3	-0.36	0.62	-0.31	-0.71	-0.43	0.14	-0.7	-0.13	0.04	0.49	0.21	0.34	-0.4	0.18	0.17	0.21	0.03	0.15	-0.6	0.1	-1.09	-0.19	-0.34	0.59	0.14	-0.3	0.13	-0.2	0.1	0.11	0.11	1630.99	1030.18	2029.39	1068.55	809.98	979.97
AGIWUR39861	WBGene00019361	K03E5.2	K03E5.2	I	3419475	3419474	4.21	5.1	4.36	2.61	5.1	-0.45	-0.56	0.45	-0.8	-0.28	-0.33	0.87	-0.55	-0.8	-0.63	0.83	-0.9	-0.47	-0.15	0.84	0.96	-0.58	0.81	0.77	-0.31	-0.77	-1.66	-0.04	-1.27	1	-0.29	-0.22	-0.65	-0.58	-0.81	1.22	-0.95	7792.72	7244.94	14528.41	6136.23	8780.18	8469.65
AGIWUR26566	WBGene00006408	tag-18	T14G12.3	X	3731905	86255877	3.48	5.09	2.85	3.37	5.09	0.24	0.57	-0.29	0.45	0.32	0.42	-0.36	0.31	0.26	0.11	-0.46	0.15	0.07	0.59	-0.5	-0.68	0.2	-0.58	-0.56	0.11	0.25	-0.11	-0.75	-0.3	-0.57	-0.33	-0.29	0.16	0.08	0.19	-0.49	0.2	34076.49	42759.64	23585.43	39450.72	36139.08	38726.35
AGIWUR16304	WBGene00011134	R08A2.3	R08A2.3	V	14711326	76319842	12.12	5.09	1.33	1.46	12.12	-1.75	-0.51	-0.28	-0.2	0.14	0.45	0.17	-0.62	0.6	0.56	-0.4	-0.19	0.29	0.2	-0.12	-0.09	-1.11	-0.79	-0.21	-1.42	-0.84	-0.26	-0.03	-0.04	0.36	0.23	0.14	0.65	0.67	0.67	-0.66	0.72	854.4	2008.63	2353.78	2497.43	3151.91	3920.01
AGIWUR4783	WBGene00011668	clec-47	T09F5.9	V	15175679	76784195	4.32	5.09	1.2	1.84	5.09	-0.25	0.59	-0.47	0.28	0.2	0.64	-0.12	0.48	-0.16	0.12	-0.72	-1.97	-0.87	0.05	-0.65	-0.81	-1.36	-0.52	-0.79	-0.16	-1.13	0.95	-0.22	1.62	-0.55	-0.01	0.24	0.46	0.1	0.03	-0.46	0.17	13399.75	23950.75	11468.39	19279.23	18210.22	24701.6
AGIWUR39917	WBGene00007148	B0334.10	B0334.10	II	11518424	26583229	0.52	5.08	4.11	1.63	5.08	-0.71	-0.33	0.25	-0.47	0.29	0.16	1.16	-0.55	-0.09	-0.02	0.58	-0.86	0.24	0.16	0.81	0.4	-1.21	0.5	0.48	-1.39	-1.46	-1.53	-0.12	-1.55	0.5	0.24	0.02	-0.02	0	-0.32	0.39	-0.35	1240.65	1613.73	2415.29	1464.81	2473.09	2273.91
AGIWUR20749	WBGene00011374	T02D1.8	T02D1.8	IV	17386755	61508331	1.8	5.07	4.14	1.84	5.07	0.01	0.51	-0.3	0.31	0.12	0.04	0.19	0.38	0.21	0.1	0.1	-0.01	-0.21	-0.25	-0.81	-0.79	0.23	-0.68	-0.11	0.16	0.46	0.45	-0.65	0.14	-0.29	-0.36	-0.2	-0.07	0.23	0.15	-0.82	0.28	4782.78	6735.43	3845.79	5879.78	5163.86	4892.77
AGIWUR26403	WBGene00015384	C03B8.1	C03B8.1	III	7712266	38051768	11.06	5.07	2.68	1.54	11.06	-1.22	-0.23	-0.15	0.36	0.1	0.41	0.5	-0.41	0.27	0.24	-0.54	0.07	0.17	0.29	0.08	0.18	-0.55	-0.78	-0.19	-1.32	-0.72	-0.02	-0.33	-0.63	0.2	-0.02	0.11	0.36	0.29	0.72	-0.5	0.72	396.18	786.6	829.41	1183.28	988.15	1226.65
AGIWUR13617	WBGene00044191	F43D2.6	F43D2.6	V	14629784	76238314	0.56	5.06	0.51	2.15	5.06	-0.11	0.21	-0.47	-0.37	-0.04	0.17	-0.13	0.51	0.31	0.04	-0.12	-0.16	-0.26	0.41	-0.1	-0.1	0.04	-0.22	-0.33	0.42	0.25	0.29	-0.07	0.21	-0.28	-0.4	0.08	-0.02	0.25	-0.3	-0.2	-0.26	1709.88	2131.84	1333.31	1426.2	1795.24	2072.3
AGIWUR32038	WBGene00020617	T20D4.11	T20D4.11	V	3398690	65007213	1.48	5.05	19.05	3.62	19.05	-4.05	-0.03	-0.01	0.39	-4.04	-0.21	1.12	0.19	-4.61	-0.07	1.09	0.27	-4.26	0.12	0.21	-0.13	0.23	0.3	0.66	-4.58	0.58	0.47	-0.07	-0.44	-0.04	-3.56	0.22	-0.33	0.48	0.6	-0.19	0.56	75.65	1229.57	1249.83	1645.42	76.52	1088.12
AGIWUR40932	WBGene00011540	T06E6.10	T06E6.10	V	15418137	77026653	3.75	5.04	2.05	3.2	5.04	0.11	0.33	-1.26	0.36	0.37	0.15	-0.67	0.63	0.27	0.21	-0.57	0.18	-0.01	0.64	-0.94	-0.88	0.36	-0.82	-1	0.73	-0.01	-0.42	-1.71	-0.38	-0.53	0.01	0.33	0.31	0.48	0.28	-0.39	0.25	1343.79	1565.37	517.63	1596.18	1606.81	1376.06
AGIWUR27193	WBGene00015984	C18G1.6	C18G1.6	V	4750566	66359088	6.05	5.04	1	0.78	6.05	0.44	-0.07	0.09	-0.41	-0.14	-0.29	-0.02	-0.22	-0.32	-0.02	0.21	-0.03	0.27	-0.11	0.26	0.26	-0.04	0.4	0.2	-0.34	0.15	-0.32	-0.05	-0.18	0.29	0.43	-0.3	-0.41	-0.05	-0.24	0.08	-0.23	437.93	307.86	343.29	242.12	293.13	263.59
AGIWUR10907	WBGene00050969	M04C3.4	M04C3.4	V	19450212	81058728	0.26	5.03	11.03	4.83	11.03	0.6	0.44	0.3	0.16	-2.21	-0.03	1.21	-2.94	-2.42	0.12	0.87	0.35	-0.18	-2.41	-2.74	-2.44	0.32	-2.68	0.57	-2.74	0.2	1.34	-1.44	0.79	0.39	0.47	0.21	-0.26	-2.81	0.3	0.44	0.21	358.86	320.88	290.74	263.87	51.23	231.64
AGIWUR35224	WBGene00009291	clec-264	F31D4.4	V	20847672	82456188	4.68	5.03	2.15	4.14	5.03	-0.09	-0.33	0.63	-0.21	-0.42	-0.79	0.59	-0.49	-0.31	-0.32	0.47	-0.38	-0.2	-0.37	0.61	0.46	-0.24	0.65	0.55	-0.1	-0.46	-0.66	0.37	-0.9	0.34	-0.39	-0.2	-0.23	-0.26	-0.17	0.67	-0.11	272.62	231.52	450.84	252.16	216.72	167.96
AGIWUR42966	WBGene00015707	C12D5.4	C12D5.4	V	7672070	69280592	3.36	5.02	1.76	1.54	5.02	-0.03	-0.25	0.66	-0.25	-0.78	-0.51	0.53	-0.37	-0.26	-0.29	0.44	-0.18	0.16	-0.35	0.43	0.38	-0.17	0.47	0.6	-0.25	-0.42	-0.47	-0.28	-0.15	0.43	0.08	-0.17	-0.14	-0.14	-0.21	0.23	-0.24	50.91	43.63	81.84	43.78	30.16	36.46
AGIWUR20267	WBGene00000136	amt-4	C05E11.5	X	4565276	87089247	1.36	5.01	1.18	2.93	5.01	0.35	0.21	-0.24	-0.24	0.33	0.04	-0.36	0.5	0.04	-0.17	-0.42	0.1	0.14	0.31	-0.17	-0.2	0.29	-0.19	-0.51	0.59	0.57	0.28	-0.36	0.39	-0.45	-0.33	-0.13	-0.42	-0.07	-0.46	-0.25	-0.4	4827.35	4374.67	3209.72	3209.72	4751.4	3901.58
AGIWUR34489	WBGene00017982	F32D1.2	F32D1.2	V	4346074	65954596	7.3	5	2.1	1.14	7.3	0.31	-0.21	0.22	-0.21	-0.18	-0.37	0.54	-0.12	-0.47	-0.44	0.72	0.48	0.22	-0.74	0.19	0.19	0.23	0.15	0.54	-0.19	0.36	-0.24	-0.24	-0.55	0.25	0.01	-0.99	-0.55	-0.24	-0.19	0.04	-0.15	49161.73	34325.57	46176.98	34283.63	35002.47	30666.45
AGIWUR18668	WBGene00045356	T03E6.9	T03E6.9	V	16598968	78207484	2.61	4.98	1.47	1.92	4.98	0.13	-0.32	0.15	-0.06	-0.27	-0.32	0.47	0.15	-0.3	-0.26	0.09	0.19	0.41	-0.02	0.31	0.38	-0.05	0.22	0.08	-0.37	-0.25	-0.33	-0.19	-0.3	0.17	0.24	-0.33	-0.38	0.18	-0.05	-0.02	-0.06	58.17	42.51	58.67	50.85	44.08	42.35
AGIWUR26783	WBGene00044775	ZK1290.15	ZK1290.15	II	7523534	22588339	1.74	4.97	1.37	4.34	4.97	-0.24	0.42	-0.36	0.09	0.55	0.66	-0.02	0.22	0.53	0	-0.75	-0.04	-0.57	0.25	-0.93	-0.95	0.63	-0.9	-0.84	0.89	0.9	-0.5	-0.85	0.28	-0.94	-0.56	0.65	-0.13	0.02	-0.47	-0.34	-0.32	579.16	913.76	530.53	728.32	997.85	1079.11
AGIWUR25500	WBGene00044043	Y46G5A.38	Y46G5A.38	II	12826983	27891786	1.85	4.97	2.1	0.25	4.97	0.57	0.6	-0.81	-0.35	1.09	-0.24	-0.68	0.81	-0.16	-0.67	-0.36	-0.98	-0.07	0.51	-0.57	-0.52	-0.44	0.09	-0.36	1.5	0.27	0.22	-0.76	0.34	-0.15	0.39	-0.12	-1.46	-0.24	-0.84	-0.54	-0.92	504.07	516.03	194	267.7	725.38	289.15
AGIWUR19512	WBGene00016320	C32E8.1	C32E8.1	I	3796156	3796168	4.3	4.97	3.91	0.71	4.97	-0.81	-0.62	-0.24	0.01	-0.51	-0.07	-0.25	-0.12	-0.09	-0.01	-0.06	0.4	0.15	0.31	0.1	0.49	-0.25	-0.15	0	-1.28	-0.32	-0.27	0.05	-0.33	0.41	0.15	-0.26	0.2	0.65	0.56	-0.22	0.63	122.85	139.46	181.7	216.5	151.39	204.95
AGIWUR23230	WBGene00012583	clec-4	Y38E10A.5	II	12578353	27643156	2.64	4.97	5.69	4.72	5.69	1.25	-0.64	0.1	0.8	-0.53	-0.02	0.41	-1.38	-1.08	-0.66	0.38	0.03	1.2	-1.1	-0.63	-0.65	-0.05	-0.48	0.05	-0.99	-0.19	0.51	-0.7	-0.85	0.09	1.06	-0.11	-0.96	-1.76	-0.03	0.74	0.11	3779.99	1017.99	1706.59	2772.72	1102.4	1572.48
AGIWUR43372	WBGene00008836	F15A2.7	F15A2.7	X	13489755	96013717	3.11	4.96	8.42	7.84	8.42	-0.81	-0.12	0.48	-0.39	0.85	0.17	0.44	0.8	0.7	0.21	0.25	-0.96	-0.82	0.47	-1.04	-0.92	-0.93	-0.7	0.4	1.03	-1.52	-1.05	-0.98	-0.08	0.32	-0.84	0.47	-0.43	0.83	-0.95	0.45	-1.03	75.75	122.66	185.93	101.49	240.57	149.83
AGIWUR33449	WBGene00004429	rpl-17	Y48G8AL.8	I	1156580	1156579	0.04	4.96	1.06	1.63	4.96	-0.07	-0.06	0	-0.3	0.03	-0.22	0.21	-0.2	-0.07	-0.34	0.19	0.18	0.37	0.08	0.16	-0.04	-0.06	0.04	0.04	-0.39	-0.08	-0.22	-0.19	-0.88	0.22	0.25	-0.16	0.02	0.19	0.18	0.33	0.14	108296.76	109168.77	113516.16	92365.29	116098.02	97936.42
AGIWUR42876	WBGene00005612	srj-24	C05E4.11	V	736804	62345327	4.68	4.95	0.99	1.13	4.95	0.14	-0.28	0.64	-0.16	-0.24	-0.29	0.88	-0.26	-0.44	-0.42	0.39	0.12	0.01	-0.39	0.36	0.23	0.16	0.36	0.42	-0.31	-0.29	-0.12	-0.35	-0.41	0.3	0.06	-0.33	-0.25	-0.43	-0.4	0.27	-0.4	52.6	39.27	74.65	42.77	40.49	39.01
AGIWUR26421	WBGene00010085	F55B11.3	F55B11.3	IV	14424666	58546243	3.41	4.95	8.07	5.67	8.07	-2.61	-2.8	0.45	1.17	-1.98	-1.31	1.67	-2.82	-1.61	-1.85	-0.77	0.96	-2.05	-1.17	-2.65	-1.09	-0.27	-3.14	-0.81	-2.44	-0.67	1.04	-1.36	-2.96	0.94	-2.26	-1.36	-1.55	-1.72	2.36	0.47	2.34	70.1	61.43	582.46	960.38	108.68	171.88
AGIWUR8042	WBGene00015270	C01B4.6	C01B4.6	V	2392771	64109573	2.35	4.94	1.43	0.42	4.94	-0.1	0.42	-0.05	0.01	0.17	0.34	-0.52	-0.04	0.26	0.2	-0.32	-0.82	-0.32	-0.14	-0.77	-0.55	-0.55	-0.2	-0.11	0.32	-0.24	0.44	0.11	1.23	-0.41	-0.36	0.15	0.3	-0.05	0.08	-0.23	-0.13	1541.02	2216.26	1599.89	1661.75	1865.24	2097.28
AGIWUR17936	WBGene00008836	F15A2.7	F15A2.7	X	13489755	96013717	3.42	4.93	8.45	7.56	8.45	-1	-0.15	0.49	-0.61	0.62	0.11	0.56	0.79	0.62	0.18	0.32	-0.99	-1.24	0.57	-1.21	-0.98	-0.96	-0.82	0.33	0.72	-1.34	-0.49	-0.35	0.54	0.29	-0.79	0.41	-0.37	0.67	-0.97	0.67	-0.91	75.56	136.58	212.15	99.36	232.45	163.33
AGIWUR21992	WBGene00017557	F18A12.8	F18A12.8	II	3420445	18485486	7.92	4.93	1.15	0.31	7.92	0.44	-0.4	0.39	-0.27	-0.62	-0.9	-0.18	-0.62	-0.36	-0.62	0.42	0.24	0.09	-0.19	0.34	0.17	0.57	0.32	0.44	-0.13	0.44	-0.3	0.28	-0.35	0.26	-0.1	-0.5	-0.42	-0.51	-0.04	0.48	-0.12	551.63	308.04	531.52	337.19	264.31	218.12
AGIWUR9402	WBGene00021399	Y38C1AA.8	Y38C1AA.8	IV	147671	44269256	3.21	4.9	1.64	1.03	4.9	0.21	0.24	0.05	0.12	-0.25	-0.03	-0.62	0.24	-0.15	-0.15	-0.05	-0.26	-0.15	-0.11	-0.26	-0.16	0.18	0.28	-0.02	0.41	0.02	0.38	-0.15	0.36	-0.09	0.04	0.09	-0.36	-0.13	-0.22	0.19	-0.27	64.3	65.65	57.7	60.24	46.7	54.56
AGIWUR41007	WBGene00009221	acs-2	F28F8.2	V	15567373	77175891	5.57	4.9	7.16	7.04	7.16	0.17	-0.2	-2.88	0.5	-0.48	-0.02	-2.33	0.2	-0.86	0.31	-2.51	1.51	-0.3	0.79	-1.81	-1.62	1.71	-2.41	-2.84	-0.61	1.15	-0.44	-3.12	-0.16	-2.31	-0.2	0.39	0.09	0.14	1.14	-1.93	1.14	1540.3	1195.13	186.24	1939.29	981.96	1352.06
AGIWUR17223	NA	#N/A	#N/A	#N/A	#N/A	NA	4.03	4.9	6.14	7.77	7.77	-0.36	-0.17	-0.27	-0.22	-0.4	-0.34	-0.45	0.92	-0.27	0.06	-0.25	-0.11	-0.14	1.29	-0.25	-0.34	-0.18	-0.35	-0.22	-0.05	-0.39	-0.39	-0.43	0.26	-0.23	-0.33	-0.11	-0.04	1.38	-0.09	-0.25	-0.05	39.66	45.09	42.13	43.76	38.67	40.09
AGIWUR31204	WBGene00016711	fbxc-53	C46E10.5	IV	5667531	18776112	7.62	4.89	3.32	1.72	7.62	0.54	0.44	-0.03	-0.02	0.05	-0.45	0.27	0.47	-0.08	-0.25	0.42	-0.41	-0.28	-0.22	-0.31	-0.27	0.2	0.1	0.33	0.73	0.2	-0.21	-0.32	-0.05	0.02	-0.09	-0.25	-0.33	-0.17	-0.6	-0.16	-0.44	2023.82	1888.04	1366.45	1376.28	1445.71	1022.74
AGIWUR31315	WBGene00044191	F43D2.6	F43D2.6	V	14629784	76238314	0.18	4.89	0.11	1.11	4.89	0	0.31	-0.41	-0.24	-0.17	0.15	-0.02	0.45	0.09	0.03	-0.1	-0.28	-0.35	0.06	-0.3	-0.17	0.2	0.1	-0.13	0.56	0.24	0.21	-0.12	0.04	-0.23	-0.09	0.29	-0.06	0.14	-0.3	-0.44	-0.1	605.47	749.61	456.23	514.97	540.8	674.98
AGIWUR10163	WBGene00021577	Y46B2A.2	Y46B2A.2	II	851663	15916487	7.35	4.88	0.53	1.37	7.35	0.92	-0.44	-0.07	-0.58	-1.51	-0.78	0.23	-0.09	-1.24	-0.89	0.44	0.37	0.45	-0.55	0.11	0.16	0.69	0.6	0.1	-1.1	-0.15	-0.4	1.5	-0.33	0.06	0.56	-0.64	-1.07	-0.51	-1.05	0.66	-1.06	217.75	84.86	109.23	77.01	40.18	66.7
AGIWUR26739	WBGene00003218	mep-1	M04B2.1	IV	11524620	55646197	3.39	4.88	0.95	0.38	4.88	0.42	-0.61	0.23	-0.65	0.09	-0.1	-0.21	-0.72	-0.22	-0.36	0.34	0.27	0.42	0.12	0.57	0.6	0.2	0.69	0.05	-0.5	-0.15	-1.27	-0.18	-1.16	0.37	0.4	-0.44	-0.39	-0.48	-0.66	0.94	-0.58	3875.52	1895.5	3386.05	1842.45	3085.09	2695.13
AGIWUR40382	WBGene00044772	T23E7.6	T23E7.6	X	17680835	100204795	5.93	4.86	2.73	2.31	5.93	0.82	0.45	-0.11	0.09	0.25	-0.64	-0.13	0.75	-0.43	-0.43	0.38	-0.19	0	-0.29	-0.76	-0.53	0.53	-0.09	0.51	1.13	0.03	-0.2	-0.88	0.17	-0.16	-0.07	0.23	-0.81	-0.25	-0.98	-0.44	-1.09	2243.54	1728.36	1172.4	1347.32	1510.74	813.07
AGIWUR36449	WBGene00013680	Y105E8A.23	Y105E8A.23	I	14552083	14552082	3.25	4.85	1.42	0.65	4.85	0.51	-0.39	0.83	-0.39	-0.18	-0.53	0.65	-0.35	-0.13	-0.19	0.65	0.39	0.62	-0.62	0.25	0.21	0.21	-0.15	0.52	-0.26	-0.27	-1.14	-0.88	-0.94	0.48	0.18	-0.3	-0.39	-0.49	-0.54	0.34	-0.49	2748.73	1475.28	3425.31	1468.85	1700.33	1332.46
AGIWUR21107	WBGene00010851	M04C3.2	M04C3.2	V	19445865	81054381	1.23	4.84	9.28	4.43	9.28	0.92	0.55	0.68	0.02	-2.16	0.55	1	-1.28	-1.31	0.3	0.49	0.32	0.28	-1.92	-1.43	-1.33	0.27	-1.32	0.32	-1.24	0.41	0.28	-0.91	0.22	0.23	0.37	0.09	-0.14	-1.44	-0.43	0.57	-0.26	716.65	551.37	605.3	382.41	84.65	551.55
AGIWUR18017	WBGene00014959	Y105C5A.7	Y105C5A.7	X	61165	59719392	5.62	4.84	1.85	1.8	5.62	1.13	-0.54	0.91	-0.67	-1.26	-0.58	0.13	-0.26	-0.24	-0.65	0.42	0.21	0.89	-0.42	0.08	-0.04	0.23	0.18	0.61	-0.17	-0.8	-0.76	-0.43	-0.59	0.48	0.56	-0.53	-0.53	-0.33	-0.81	0.65	-0.97	343.52	107.64	294.57	98.5	65.64	105.35
AGIWUR5637	WBGene00009531	F38B2.4	F38B2.4	X	11286379	93810342	1.7	4.84	0.81	1.9	4.84	0.13	0.38	-1.1	-0.17	-0.23	-0.19	-0.7	0.61	0.12	0.17	-0.46	-0.17	-0.14	0.18	-1.2	-1.24	0.2	-1.03	-0.95	0.4	0.17	0.74	-0.03	1.56	-0.96	-0.05	0.09	-0.02	0.09	0.13	-0.73	0.23	8505.71	10112.38	3610.39	6882.54	6634.61	6784.38
AGIWUR17670	WBGene00001759	gst-11	R11G1.3	X	3632542	86156514	8.28	4.83	0.24	0.15	8.28	0.42	-0.08	0.19	-0.54	-0.62	-0.72	0.76	-0.43	-0.43	-0.48	0.49	-0.02	0.24	-0.45	0.42	0.15	0.3	0.3	0.3	-0.24	0.89	-0.28	0.41	-0.21	0.02	-0.08	-0.5	-0.6	-0.47	-0.6	0.31	-0.65	365.02	259.01	312.59	187.5	178.19	166.2
AGIWUR30289	NA	#N/A	#N/A	III	12224532	NA	0.82	4.81	3.98	0.38	4.81	0.13	0.23	-0.36	0.44	-0.32	0.08	0.21	0.04	0.19	-0.08	0.14	-0.02	-0.27	-0.26	-0.57	-0.54	0.38	-0.38	0.03	0.59	-0.21	0.46	-0.41	0.06	-0.34	-0.36	-0.09	0.01	0.02	0.24	-0.46	0.36	183.5	196.68	130.96	227.64	134.85	177.63
AGIWUR14245	WBGene00007728	C25F9.9	C25F9.9	V	19416604	81025120	0.26	4.81	10.16	4.72	10.16	0.85	0.61	0.45	0.38	-1.93	-0.04	0.96	-1.65	-1.7	0.32	0.92	0.32	-0.15	-1.67	-2.01	-1.65	0.62	-1.88	0.45	-1.94	0.23	0.53	-0.83	-0.16	0.41	0.45	0.1	-0.07	-1.99	0.35	0.14	0.21	244.96	207.27	186.2	177.17	35.67	132.48
AGIWUR29040	WBGene00045461	C25F9.14	C25F9.14	V	19436570	81045061	0.77	4.8	9.14	5.2	9.14	0.57	0.29	0.35	0.56	-1.32	0.5	0.83	-1.23	-1.11	-0.03	0.11	0.02	0.01	-1.1	-1.28	-1	0.21	-1.24	0.27	-1.16	-0.07	0.48	-0.63	-0.4	0.3	0.54	0.21	-0.02	-1.3	0.55	0.51	0.59	140.8	115.76	120.44	139.73	37.86	133.32
AGIWUR28608	WBGene00044603	acbp-7	F26A1.15	III	4837699	35176815	5.4	4.79	0.82	2.18	5.4	0.34	-0.4	0.44	-0.17	0.21	-0.6	0.79	-0.37	-0.22	-0.37	0.81	-0.17	0.24	-0.28	0.37	0.46	0.01	0.42	0.5	-0.44	-0.12	-0.62	-0.21	-0.98	0.55	-0.28	-0.55	-0.6	-0.31	-0.58	0.3	-0.56	247.87	149.01	264.93	174.62	226.45	128.86
AGIWUR37307	WBGene00018143	oac-23	F37C4.3	IV	3881846	48003431	8.75	4.78	0.29	0.85	8.75	-1.03	0.37	-0.42	0.64	0.45	0.4	-0.27	0.71	0.76	0.57	-0.71	-0.44	-0.51	0.56	-0.64	-0.53	-0.93	-0.95	-0.3	-0.17	-1.94	-0.16	-1.2	-0.05	-0.66	-0.61	0.45	0.41	0.7	0.65	-0.74	0.71	174.92	460.57	265.85	554.61	485.89	470.37
AGIWUR31158	WBGene00011435	T04D3.8	T04D3.8	I	13309983	13309982	2.29	4.77	2.32	0.53	4.77	0.46	-0.22	0.12	0	-0.35	-0.19	0.38	-0.62	-0.15	-0.04	0.67	0.24	0.26	-0.64	0.04	0.03	0.2	0.12	0.41	-0.29	-0.19	-0.58	-0.24	-0.88	0.17	0.62	-0.28	0.03	-0.6	0.01	-0.14	0.2	1694.59	1059.72	1339.15	1236.62	966.65	1082.62
AGIWUR34379	WBGene00001387	far-3	F15B9.1	V	12996803	74605321	1.45	4.77	2.03	1.3	4.77	0.48	0.58	-0.93	0.99	0.21	-0.3	-0.99	1.28	0.23	-0.13	-0.22	0.09	0.48	0.66	-0.9	-0.8	-0.12	-0.64	-0.54	0.73	-1.28	-0.31	-1.26	-0.24	-0.99	0	-0.59	0.34	0.3	0.19	-1.93	0.21	2158.39	2306.03	810.36	3075.56	1792.33	1252.32
AGIWUR33578	WBGene00020878	T28A11.16	T28A11.16	V	3258518	64867041	4.66	4.76	10.57	5.29	10.57	-2.48	-1.01	1.24	0.21	-1.9	-1.41	1.63	-0.36	-3.31	-1.52	1.39	-0.86	-3.16	-1.07	0.64	0.75	-0.36	1.16	1.6	-3.59	-0.21	-0.41	0.71	-1.31	0.74	-3.83	-0.89	-1.24	-0.85	-0.41	0.31	-0.32	77.99	215.94	1032.04	502.66	116.91	163.42
AGIWUR26273	WBGene00012291	W06A7.2	W06A7.2	V	14821838	76430360	2.16	4.76	3.39	2.71	4.76	0.28	0.46	-0.44	0.43	0.27	0.15	0.01	0.38	0.14	0.15	0.09	0.04	-0.08	0	-0.73	-0.77	0.19	-0.69	-0.43	0.07	0.49	-0.19	-0.57	-0.02	-0.51	-0.16	0.07	0.1	0.09	0.11	-0.53	0.28	4483.23	5098.98	2734.87	4997.02	4465.1	4105.45
AGIWUR16615	WBGene00012875	Y45F10B.13	Y45F10B.13	IV	13549567	57671143	6.17	4.76	1.72	4.2	6.17	0.06	-0.47	0.57	-0.16	-0.41	-0.26	0.42	-0.11	-0.28	-0.36	0.63	0.17	0.28	0.04	-0.19	-0.07	0.19	-0.01	0.65	-0.06	0.2	-0.07	-0.36	-0.47	0.51	-0.2	-0.23	-0.5	-0.25	-0.55	0.33	-0.39	4126.31	2856.98	5843.62	3536.43	2979.04	3290.64
AGIWUR28436	WBGene00021375	Y37E11B.2	Y37E11B.2	IV	3578441	47700026	0.78	4.75	5.01	0.64	5.01	0.62	0.24	-0.31	-0.1	0.78	0.21	0.04	0.08	0.43	-0.37	-0.19	-0.57	0.05	0.26	-0.3	-0.19	-0.2	-0.1	-0.21	1.1	-0.27	-0.07	-0.56	-0.37	-0.23	0.02	0.04	-0.42	-0.19	-0.47	-0.1	-0.39	507.46	388.6	265.62	306.53	563.76	381.36
AGIWUR26905	WBGene00011724	scl-18	T12A7.3	IV	11752964	55874541	0.04	4.75	2.56	3.26	4.75	-0.15	0.75	-0.69	-0.51	-0.12	-0.13	-0.67	1.21	0.54	0.2	-0.24	0.1	-0.15	0.71	-0.15	-0.24	-0.16	-0.37	-0.12	1.17	-0.37	-0.93	-0.73	0.29	-0.61	0.04	-0.18	-0.38	0.79	-0.96	-1.3	-0.82	130.46	244.68	89.59	102.14	133.46	132.42
AGIWUR31251	NA	#N/A	#N/A	IV	15197235	NA	4.07	4.73	0.54	1.47	4.73	0.1	-0.44	0.17	0.15	-0.01	-0.23	0.69	-0.43	-0.45	-0.38	0.03	-0.05	-0.07	-0.37	0.62	0.36	0.08	0.33	0.15	-0.43	0.32	-0.19	0.33	-0.83	0.02	0.03	-0.31	-0.59	-0.4	-0.12	0.51	0	66.77	46.12	70.28	69.51	62.29	53.21
AGIWUR4189	WBGene00022354	Y82E9BR.22	Y82E9BR.22	III	1406551	31745667	1.94	4.73	11.4	6.01	11.4	-3.07	-4.04	-3.93	1.08	-2.8	-3.64	-2.23	1.33	-4.12	-4.08	-4	1.06	-3.38	1.34	-4.16	-3.33	1.18	-4.06	-4.23	-3.6	2.32	2.55	-3.44	-2.08	-4.22	-4.05	-3.96	-3.53	1.27	1.27	-3.99	1.49	93.15	47.48	51.38	1654.08	112.53	62.92
AGIWUR33268	WBGene00022072	cpg-9	Y67D8C.8	IV	3067843	47189427	0.6	4.73	3.82	2.08	4.73	0.36	0.6	-0.35	0.9	0.08	0.21	0.2	0.47	0.08	-0.09	-0.16	-0.02	-0.05	-0.07	-1.06	-1.18	0.64	-0.51	-0.04	0.56	0.07	0.06	-1.18	-0.55	-0.59	-0.21	-0.21	-0.15	0.26	0.02	-0.92	0.18	12335.46	14625.76	7559.99	17943.43	10158.62	11183.5
AGIWUR21340	WBGene00010523	K03B8.4	K03B8.4	V	11394768	73003286	7.33	4.73	0.92	1	7.33	-0.57	-0.17	-0.53	0.39	0.74	0.26	0.15	0.27	0.79	0.29	-0.48	-0.37	-0.32	0.03	-0.36	-0.22	-0.78	-0.85	-0.59	0.5	-0.41	0.29	-1.34	0.1	-0.32	-0.39	0.16	0.42	0.5	0.29	-0.5	0.41	59.95	79.44	61.75	117.17	149.27	107.09
AGIWUR31084	WBGene00015618	C08G5.6	C08G5.6	II	770560	15835384	5.48	4.73	4.82	5.58	5.58	-0.08	-0.21	0.71	-0.55	-0.25	-0.85	0.9	-0.48	-0.24	-0.46	1.13	-0.61	-0.4	-0.57	0.4	0.16	-0.27	0.39	1.05	-0.15	-0.9	-0.73	0.16	-0.74	0.49	-0.5	-0.01	-0.45	-0.39	-0.49	0.59	-0.29	203.66	186.92	351.81	147.63	181.39	119.58
AGIWUR19667	WBGene00019289	kcc-3	K02A2.3	IV	6040964	22490699	0.3	4.73	2.79	3.49	4.73	0.07	0.43	-0.25	-0.39	-0.09	0.36	-0.52	0.21	0.42	0.31	-0.24	-0.21	-0.15	0.43	-0.09	-0.1	-0.21	0.1	-0.47	0.6	0.05	-0.03	-0.08	0.29	-0.24	-0.08	0.09	0.24	-0.11	-0.67	-0.18	-0.54	379.95	488.29	304.36	275.76	340.14	464.12
AGIWUR9849	WBGene00007019	mdt-19	Y71H2B.6	III	2598052	32937168	8.23	4.72	2.16	0.06	8.23	0.61	-0.79	0.33	-0.32	-0.67	-1.33	0.05	-0.34	-0.94	-1.05	-0.1	0.2	0.27	-0.71	0.17	0.2	0.64	0.71	0.34	-0.89	1.17	0.32	1.18	-0.85	0.26	0.1	-0.86	-1.07	-0.41	-0.48	0.23	-0.83	11801.74	4496.11	9748.59	6194.56	4879.14	3089.68
AGIWUR30061	WBGene00022544	ZC190.10	ZC190.10	V	8695516	70304174	3.73	4.71	1.49	0.52	4.71	0.89	-0.43	0.84	-1.36	-1.99	-1.15	0.72	-0.59	0.02	-0.1	1.27	0.43	0.17	-0.66	0.34	0.25	0.26	0.04	0.78	-0.72	-0.82	-1.88	-0.42	-0.85	0.92	0.22	-0.65	-0.5	-0.04	-1.19	0.45	-1.23	402.3	161.29	388.15	84.63	54.88	97.96
AGIWUR24479	WBGene00044016	C35A5.10	C35A5.10	V	10504170	72112688	0.02	4.7	4.53	2.49	4.7	-0.7	-0.15	0.32	0.46	-0.51	-0.22	0.68	-0.4	-0.4	-0.08	0.13	-0.36	-0.33	-0.19	0.38	0.33	-0.07	0.34	0.36	-1.2	0.06	-0.41	0.34	-0.46	0.36	-0.66	-0.25	-0.09	-0.14	0.37	0.29	0.36	263.74	388.15	536.8	590.46	301.78	370.19
AGIWUR19266	WBGene00023423	F43C1.7	F43C1.7	III	4241450	34580914	0.83	4.7	9.38	5.61	9.38	0.49	-0.78	-0.11	0.82	-0.37	-0.41	0.22	-0.83	-0.69	-0.49	0.19	0.5	0.7	-0.56	-0.42	-0.34	0.1	-0.48	0.08	-0.83	0.44	0.36	-0.5	-0.42	-0.48	0.61	-0.66	-0.54	-1.08	0.99	-0.29	1	153.22	63.72	101.3	192.97	84.32	82.46
AGIWUR40089	WBGene00044653	T13F3.9	T13F3.9	V	16266708	77875224	3.72	4.7	11.22	7.09	11.22	-0.44	-0.29	-0.27	-0.21	1.48	-0.3	-0.45	-0.29	1.71	-0.19	-0.43	-0.52	0.49	-0.42	-0.38	-0.52	-0.5	-0.5	-0.26	1.33	-0.51	-0.46	-0.63	-0.53	-0.37	0.12	-0.29	-0.14	-0.2	-0.34	-0.33	-0.3	44.2	49.3	50.06	52.1	168.36	49.03
AGIWUR27277	WBGene00012857	pbo-5	Y44A6E.1	V	20915455	82523971	2.93	4.7	1.72	2.14	4.7	0.41	0.35	-0.1	-0.24	0.12	-0.19	0.16	0.42	-0.2	-0.19	-0.06	-0.32	-0.13	-0.1	-0.66	-0.6	0.31	-0.04	0.11	0.53	0.53	0.06	-0.24	0.64	-0.15	-0.3	0.07	-0.27	0	-0.47	-0.19	-0.47	1381.97	1329.89	974.64	882.22	1135.71	913.88
AGIWUR30728	WBGene00019361	K03E5.2	K03E5.2	I	3419475	3419474	5.18	4.69	3.86	2.88	5.18	-0.34	-0.63	0.56	-0.98	-0.16	-0.16	0.82	-0.9	-1.12	-0.74	0.81	-1.14	-0.84	-0.35	0.79	1.25	-0.49	0.93	0.74	-0.47	-0.48	-0.97	0.62	-1.3	0.51	-0.38	-0.07	-0.78	-1.1	-1.14	1.26	-0.91	13522.76	11054.65	25354.76	8705.79	15374.06	15410.83
AGIWUR14303	WBGene00011313	T01B7.8	T01B7.8	II	8736676	23801486	0.68	4.69	2	1.21	4.69	-0.53	-0.24	0.59	0.45	-0.35	-0.18	0.48	-0.69	-0.33	-0.03	0.47	-0.19	-0.11	-0.47	0.15	0.07	0.3	0.43	0.56	-1.27	0.07	-0.63	0.1	-0.66	0.36	-0.3	-0.83	0.06	-0.42	0.26	0.37	0.35	1526.6	1864.93	3319	3009.89	1727.11	1949.07
AGIWUR26589	WBGene00008797	F14D7.10	F14D7.10	V	14309917	75916986	1.67	4.69	7.02	5.61	7.02	-1.02	0.37	-0.02	0.04	-3.46	1.2	0.6	0.09	-2.66	0.4	0.12	-0.24	-0.13	0.48	0.2	0.1	-0.54	0.14	0.46	-2.96	-1.85	-0.31	-0.33	-0.27	0.42	0.17	0.1	-0.03	0.46	0.09	0.33	0.1	231.01	604.58	464.21	482.63	42.74	1078.43
AGIWUR38420	WBGene00013012	fbxc-23	Y48E1B.15	II	13594936	28659794	1.91	4.68	3.22	0.23	4.68	-0.03	0.04	0.14	-0.39	-0.91	0.05	0.52	-0.41	-0.34	-0.12	0.44	0.15	-0.11	-0.46	-0.03	-0.05	0.36	-0.06	0.31	-0.44	0.16	0.01	-0.48	-0.26	0.66	0.17	0.2	-0.29	-0.28	-0.12	0.54	-0.25	159.98	168.16	179.37	124.9	86.62	168.39
AGIWUR24960	WBGene00050945	C45B11.7	C45B11.7	V	11050344	72658861	6.08	4.68	3.35	1.95	6.08	-0.85	0.18	-0.86	-0.11	1.21	1.07	0.38	0.03	0.47	-0.04	0.04	-0.38	-0.5	0.23	-0.88	-0.68	-0.65	-1.05	0.25	0.6	-0.89	0.35	-0.36	-0.2	-0.71	-0.4	0.41	0.05	0.27	0.08	-0.93	0.13	102.88	208.77	101.83	170.95	428.19	388.46
AGIWUR23982	WBGene00020917	W01B11.6	W01B11.6	I	3293170	3293169	2.25	4.67	2.58	0.33	4.67	0.38	0.55	-0.05	0.01	-0.16	-0.14	0.32	0.38	-0.26	-0.11	0.5	-0.76	-0.6	-0.27	-0.57	-0.55	0.22	0.01	0.26	0.37	0.51	0.21	-0.2	0.41	-0.19	-0.65	-0.21	-0.02	0.11	-0.39	-0.44	-0.12	5904.49	6657.61	4398.91	4557.86	4051.51	4132.05
AGIWUR27472	WBGene00003768	nlp-30	B0213.5	V	3981965	65590487	1.44	4.67	2.89	2.53	4.67	-0.79	-1.22	-0.25	0.24	-0.28	-0.09	0.53	-0.77	-0.4	-0.11	0.39	0.54	0.04	-0.73	-0.26	-0.25	-0.15	0.01	0.09	-1.35	-0.55	0.12	-0.32	-1.81	0.54	0.08	-0.88	-0.01	-0.29	1.24	0.32	1.45	4357.27	3226.83	6305	8888.35	6206.74	7050.02
AGIWUR14539	WBGene00009856	clec-24	F49A5.4	V	16862024	78470744	3.11	4.66	6.57	0.94	6.57	-0.65	0.23	0.53	-0.51	-1.07	0.69	0.86	-0.68	-0.19	0.65	0.67	-0.04	-0.29	-0.86	-0.05	0.01	-0.88	-0.42	0.27	-0.63	-1.08	-0.52	-0.1	-0.1	0.45	-0.29	0.33	0.94	-0.42	-0.15	0.12	-0.16	58.26	106.71	131.47	64.02	43.49	147.56
AGIWUR14786	WBGene00011578	T07D4.1	T07D4.1	II	8861250	23926057	1.41	4.65	10.56	6.58	10.56	-1.23	0.83	0.27	-1.08	-1.3	1.06	0.65	-1.05	-0.88	-0.07	0.38	-1.1	-1.22	-1.25	0.77	0.66	-1.21	1.14	0.57	-1.21	-1.08	-0.69	0.85	0.37	0.49	-1.15	0.48	-0.01	-1.16	-1.03	0.84	-1.1	53.66	223.24	151.7	59.4	51	262.48
AGIWUR26459	WBGene00019904	R05G9.2	R05G9.2	II	6493688	21558496	6.51	4.65	2.73	1.74	6.51	0.15	-0.14	0.27	-0.75	-0.47	-0.22	0.81	-0.6	-0.71	-0.61	0.81	-0.59	-0.34	-0.36	0.62	0.6	-0.3	0.54	0.4	-0.21	0.09	-0.28	0.69	-0.89	0.4	-0.13	-0.05	-0.66	-0.86	-0.89	0.89	-0.7	1127.94	921.26	1228.75	604.86	735.58	871.63
AGIWUR26714	WBGene00008706	F11E6.1	F11E6.1	IV	17476586	61598162	0.08	4.64	4.77	3.52	4.77	-0.23	0.45	-0.24	0.13	-0.26	0.31	0.08	0.41	-0.68	0.11	0.09	0.15	-0.56	0.5	-0.58	-0.5	0.46	-0.14	-0.03	0.01	0.52	0.23	-0.35	-0.08	-0.5	-0.6	0.35	-0.09	0.08	-0.2	-0.11	-0.04	1976.78	3173.1	1965.73	2543.47	1947.49	2879.89
AGIWUR33110	WBGene00007875	dod-24	C32H11.12	IV	12940118	57061695	3.18	4.64	5.69	0.89	5.69	0	1	-0.08	-0.02	0.93	0.7	0.88	0.31	0.63	0.46	0.21	-1.16	-0.76	0.32	-1.22	-1.42	-1.76	-0.92	0.34	1.2	-2.33	-1.2	-1.68	-0.06	-0.71	-1.03	1.03	0.22	-0.34	-0.67	-0.67	-0.63	2939.2	5874.86	2782.18	2896.23	5583.21	4757.27
AGIWUR29145	WBGene00018666	bath-6	F52C6.9	II	1918324	16983146	2.92	4.63	0.08	2.5	4.63	0.33	-0.6	0.53	-0.13	-0.57	-0.96	0.48	-0.3	-0.11	-0.7	0.42	0.21	0.35	-0.52	0.26	0.23	0.16	0.12	0.62	-0.4	-0.53	-0.57	-0.07	-0.52	0.35	0.04	-0.62	-0.45	-0.08	0.35	0.28	0.4	575.67	301.24	660.12	416.37	307.31	234.64
AGIWUR27454	WBGene00015758	nhr-155	C14C6.4	V	539203	62147725	6.17	4.63	11.89	4.38	11.89	2.37	-0.1	0.58	-2.18	-0.23	-1.59	0.55	-1.94	-1.06	-0.46	0.32	-2.67	1.96	-2.29	-1.27	-1.21	-2.47	-1.15	0.45	0.38	-2.49	-2.21	-1.5	-0.27	0.77	2.16	-1.39	-1.29	-1.48	-2.77	0.29	-2.81	1660.3	298.9	481.22	70.69	273.11	106.51
AGIWUR35680	WBGene00009251	F29D10.2	F29D10.2	I	8841763	8841762	2.16	4.62	0.71	2.02	4.62	-1.11	-0.45	0.24	0.24	0.3	0.1	0.61	-0.71	-0.02	0.14	0.16	-0.36	-0.21	-0.3	0.26	0.21	-0.39	0.04	0.22	-1.32	-0.18	-0.8	-0.07	-1.01	0.5	-0.2	-0.36	0.28	-0.09	0.55	0.53	0.67	433.45	685.43	1109.02	1103.92	1153.45	1004.95
AGIWUR18927	WBGene00008603	F09B9.4	F09B9.4	X	10160572	92684535	0.34	4.61	3.11	3.7	4.61	0.81	0.58	-0.23	0.33	-0.01	-0.41	-0.74	0.5	0.36	0.42	-0.07	0.4	0.4	0.09	-1.27	-1.06	0.58	-0.83	-0.27	0.58	0.14	-0.48	-1.37	0.37	-0.61	-0.21	-0.21	-0.08	0.14	-0.1	-1.01	-0.04	8237.61	7055.08	4021.37	5929.52	4693.99	3537.5
AGIWUR26094	WBGene00017467	F14F9.4	F14F9.4	V	5132726	66741248	0.91	4.61	7.44	6.03	7.44	0.57	-0.59	-0.02	0.51	-0.7	-0.35	0.22	-0.87	-1.21	-0.4	0.12	0.36	0.81	-1.06	-0.62	-0.59	0.23	-0.33	0.54	-0.94	0.03	0.17	-0.76	0.03	-0.13	0.73	-0.26	-0.47	-1.05	1.04	-0.11	0.95	1485.64	661.18	983.37	1416.22	613.72	780.28
AGIWUR24668	WBGene00015340	C02E7.7	C02E7.7	V	4918140	66526662	3.02	4.59	0.98	0.49	4.59	-1.15	-0.57	-0.45	-0.02	0.02	0.1	0.43	-0.44	-0.23	0.35	0.44	0.09	0.23	-0.07	-0.11	0.05	-0.14	-0.19	0.02	-1.7	-0.22	-0.41	-0.06	-1.09	0.46	-0.07	0.09	0.22	0.25	0.42	0.49	0.78	5854.62	8766.64	9481.09	12798.76	13190.66	13896.48
AGIWUR21628	WBGene00009085	F23D12.1	F23D12.1	X	14423803	96949337	9.98	4.59	2.79	2.87	9.98	-1.17	0.48	-0.72	-0.2	0.8	1.39	0.13	0.53	0.47	0.39	-0.69	-0.55	-0.19	0.64	-0.96	-0.9	-0.39	-1.09	-0.5	-0.28	-0.8	-0.22	-0.84	0.06	-0.39	-0.48	0.61	0.63	0.66	-0.27	-0.68	-0.11	2411.65	7565.53	3289.23	4742.7	9422.87	14211.97
AGIWUR15238	WBGene00010850	M04C3.1	M04C3.1	V	19437913	81046429	0.06	4.58	8.99	3.06	8.99	0.57	0.44	0.94	0.14	-0.71	0.57	0.57	-1.25	-0.82	0.24	-0.06	-0.07	0.46	-1.19	-1.08	-1.09	-0.01	-1.02	0.18	-0.76	0.2	-0.12	-0.32	0.24	0.31	0.13	0.25	0.25	-1.35	-0.24	0.67	-0.12	992.95	909.76	1284.35	738.81	409.19	995.07
AGIWUR29019	WBGene00008909	clec-110	F17B5.5	I	13204486	13204485	2.31	4.57	5.52	6.12	6.12	-0.81	-0.22	-1.04	-0.46	-0.82	-1.03	-0.36	1.82	-0.75	0.16	-1.01	-0.37	-0.58	2.25	-0.8	-0.7	-0.24	-0.56	-0.97	-0.46	-0.9	-0.72	-0.67	0.35	-0.89	-1	-1	-0.61	2.08	-0.46	-0.67	-0.31	44.51	67.05	37.89	56.75	44.11	38.13
AGIWUR29973	WBGene00005466	srh-260	Y32B12A.7	V	16492149	78100665	2.89	4.57	1.56	0.25	4.57	-0.09	0.12	-0.22	0.18	0	0.24	0.04	0.27	0.11	-0.01	-0.17	-0.06	0.01	0.07	-0.13	-0.16	-0.05	-0.12	-0.07	0.21	-0.06	0.05	-0.08	-0.04	-0.11	-0.01	-0.05	0.09	0.01	0.03	-0.2	0.03	38.14	44.02	34.87	45.81	40.6	47.89
AGIWUR16951	WBGene00023314	H31G24.2	H31G24.2	I	4120409	4120408	2.47	4.57	4.34	0.77	4.57	-0.05	-0.05	0.22	-0.13	-0.42	-0.11	0.23	0.09	-0.11	-0.13	0.19	-0.01	-0.13	0.1	0.41	0.44	-0.11	0.2	0.19	-0.33	-0.31	-0.56	0.43	-0.3	0.29	-0.14	-0.35	-0.04	-0.06	-0.12	0.05	-0.03	109.92	109.43	131.73	103.47	85.04	104.81
AGIWUR18874	WBGene00019753	M03E7.1	M03E7.1	V	5623626	67232148	0.01	4.56	2.1	2.22	4.56	0.19	0.07	-0.43	0.21	0.45	-0.35	0.16	0.3	-0.08	-0.23	-0.04	-0.08	-0.3	0.2	-0.49	-0.38	0.29	-0.3	-0.19	0.27	0.72	0.03	-0.56	0.09	-0.46	-0.29	0	-0.01	0.2	0.14	-0.27	0.15	453.27	416.64	294.33	460.44	541.83	310.64
AGIWUR20311	WBGene00021889	Y54G2A.24	Y54G2A.24	IV	2937903	47059487	9.07	4.56	3.84	1.56	9.07	-1.27	0.41	-0.59	-0.21	0.85	0.87	-0.57	0.55	0.71	0.7	-1.21	-0.42	-0.37	0.75	-0.38	-0.22	-1.01	-0.31	-0.51	-0.39	-1.03	-0.23	-0.67	0.37	-0.45	-0.47	0.75	0.61	0.65	-0.41	-0.52	-0.44	299.51	956.93	477.62	623.73	1294.89	1314.7
AGIWUR21882	WBGene00006784	unc-49	T21C12.1	III	10520578	40859682	0.64	4.56	1.14	3.33	4.56	0.16	-0.07	-0.23	-0.25	0.3	0.05	-0.62	0.41	-0.01	-0.25	-0.23	0.05	0.06	0.42	-0.62	-0.46	0.37	-0.04	-0.11	0.46	0.29	0.02	-0.22	0.45	-0.15	-0.07	0.06	-0.05	-0.05	-0.31	0	-0.25	1935.3	1646.06	1479.61	1459.92	2140.57	1789.26
AGIWUR27738	WBGene00015137	B0310.1	B0310.1	X	493237	83017209	2.69	4.56	3.15	2.51	4.56	0.59	0.51	-0.36	0.23	-0.2	-0.42	-0.51	0.16	0.22	0.48	-0.21	0.16	0.12	-0.06	-1.24	-1.2	0.57	-1.16	-0.46	0.72	-0.24	-0.1	-1.39	0.25	-0.76	-0.2	0.42	0.48	0.3	0.35	-1.11	0.52	768.59	727.98	398.05	599.06	444.53	381.08
AGIWUR23763	WBGene00044442	T08A9.13	T08A9.13	X	7321953	89845918	5.78	4.55	1.19	2.51	5.78	0.17	-0.23	0.16	-0.13	-0.48	-0.33	0.45	-0.11	-0.13	-0.22	0.65	-0.02	-0.05	-0.41	0.11	0.23	-0.08	0.26	0.39	-0.09	-0.08	-0.44	0.25	-0.2	0.31	-0.09	-0.39	-0.28	-0.16	-0.03	0.15	0	204.88	154.44	202.45	166.3	129.97	144.27
AGIWUR25585	WBGene00013826	Y116F11B.10	Y116F11B.10	V	19870475	81478991	1.78	4.55	5.53	4.64	5.53	-0.29	-0.14	-0.94	-0.68	0.79	0.05	-0.56	0.88	0.18	-0.24	-0.78	0.01	-0.27	1.27	0.06	0	-0.07	0.04	-0.76	0.4	-0.1	-0.78	-0.52	0.02	-0.44	-0.12	0.23	-0.26	0.91	-0.28	-0.39	-0.44	445.4	491.74	283.44	339.38	936.56	561.24
AGIWUR14840	WBGene00013481	Y69H2.3	Y69H2.3	V	18656071	80264587	0.45	4.55	10.79	8.8	10.79	-0.19	0.19	-0.25	-0.44	-4.98	0.78	0.38	0.73	-3.95	0.39	-0.13	-1.34	-0.43	0.61	1	1.06	-0.9	0.48	-0.44	-4.02	-0.64	-0.16	0.5	0.28	-0.46	-0.79	0.59	-0.02	0.34	-0.74	0.47	-0.45	1186.82	1542.3	1137.7	996.37	43.04	2319.22
AGIWUR23498	WBGene00005330	srh-111	F08E10.6	V	17484019	79092535	4.01	4.55	3.54	2.49	4.55	-0.26	-0.11	0.27	-0.32	-0.34	-0.47	0.4	0.01	-0.1	-0.15	0.5	-0.1	-0.13	0.12	0.19	0.24	-0.18	0.12	0.46	-0.22	-0.21	-0.4	0.74	-0.26	0.27	-0.08	-0.2	-0.29	-0.18	-0.25	0.18	-0.21	45.48	50.39	65.58	43.59	42.8	39.18
AGIWUR23495	WBGene00001460	flp-17	C52D10.11	IV	17190168	61311744	6.2	4.53	0.91	0.59	6.2	0.83	-0.55	0.69	-0.5	-0.38	-1.01	-0.31	-0.41	-0.96	-0.72	0.84	0.15	0.16	-0.7	0.19	0.27	0.67	-0.04	0.64	-0.78	0.81	-0.48	-0.09	-0.95	0.84	0.2	-0.95	-0.72	-0.68	-0.06	-0.03	0.04	2287.77	878.21	2073.86	911.15	990.65	642.11
AGIWUR8616	WBGene00010817	M01G12.2	M01G12.2	I	12132544	12132543	1.68	4.53	1.47	1.99	4.53	-0.13	-0.09	-0.02	-0.11	-0.16	0.02	0.26	-0.07	-0.06	-0.06	0.03	-0.06	0.18	0.02	0	-0.07	-0.09	-0.1	0.15	-0.13	-0.25	-0.04	0.05	0.01	0.13	0.09	0.02	0.1	0.01	0.02	0.15	0.07	38.91	39.98	41.76	39.3	37.89	43.13
AGIWUR16601	WBGene00015048	faah-2	B0218.2	IV	8152429	52274009	0.48	4.53	2.08	2.39	4.53	-0.24	-0.15	0.95	0.36	-0.58	0.27	0.71	-0.7	-0.11	0.19	0.32	-0.13	-0.11	-0.85	0.28	0.31	-0.73	-0.05	0.23	-0.55	-0.76	-0.5	-0.24	-0.5	0.44	0	0.01	0.16	-0.35	-0.05	0.24	0.08	1250.18	1327.32	2848.84	1891.96	985.66	1777.18
AGIWUR35808	WBGene00013081	Y51A2D.14	Y51A2D.14	V	18582600	80191116	0.15	4.53	2.94	1.36	4.53	0.52	0.7	-0.61	1.03	0.26	0.11	-0.61	0.3	-0.13	-0.11	-0.19	0.1	-0.23	0.13	-0.96	-0.87	0.67	-0.22	-0.2	0.85	0.39	-0.39	-1.34	-0.77	-0.71	0.04	-0.18	-0.25	-0.1	0.05	-0.58	0.13	10323.76	11733.56	4716.51	14660.48	8592.59	7775.14
AGIWUR16904	WBGene00019541	K08F11.1	K08F11.1	IV	4724854	48846438	3.48	4.53	0.52	1.48	4.53	-0.27	0.32	-0.56	0.15	0.1	0.4	-1.39	0.65	0.47	0.31	-0.42	-0.25	-0.42	0.66	-0.13	-0.16	-0.03	-0.58	-0.22	0.19	-0.41	-0.3	-0.76	0.35	-0.15	-0.05	-0.03	0.34	0.81	-0.09	-0.7	-0.04	108.56	163.13	88.62	145.23	140.67	172.63
AGIWUR14390	WBGene00012461	glb-29	Y17G7B.6	II	12009013	27086053	1.59	4.53	5.41	0.22	5.41	0.5	0.62	-0.06	-0.85	0.18	0.1	0.41	1.15	-0.24	-0.24	-0.09	-1.14	-0.1	0.5	-0.17	-0.38	-0.99	-0.11	0.04	1.23	-0.9	-0.67	0.2	0.68	-0.53	-0.7	0.25	-0.73	-0.06	-1.17	-0.03	-1.03	428.08	467.46	291.87	168.53	343.47	325.44
AGIWUR22511	WBGene00010119	F55G7.1	F55G7.1	X	11924393	94448355	3.43	4.53	1.05	4.04	4.53	0.33	0.12	0.06	0	0.1	-0.27	-0.41	0.5	-0.06	-0.02	-0.38	0.07	-0.02	0.27	-0.28	-0.23	0.46	0.25	-0.18	0.31	0.57	-0.22	-0.31	0.38	-0.16	-0.18	-0.3	-0.22	0.03	-0.38	-0.39	-0.33	191.37	165.76	159.12	152.45	163.91	126.18
AGIWUR10956	WBGene00020784	tat-4	T24H7.5	II	6234452	21299261	7.5	4.52	0.78	2.09	7.5	0.32	-0.23	0.25	-0.48	-0.69	-0.92	0.63	-0.59	-0.74	-0.64	0.54	-0.5	-0.18	-0.67	0.49	0.42	0.03	0.63	0.29	-0.41	0.36	0.28	1.15	-0.55	0.43	-0.08	-0.74	-0.72	-0.54	-0.36	0.53	-0.64	11043.48	7559.99	10513.32	6367.75	5480.75	4686.76
AGIWUR21319	WBGene00003842	1-Oct	F52F12.1	I	9888348	9888347	5.61	4.52	5.45	5.56	5.61	0.17	0.17	-0.46	-0.18	0.28	-0.09	-0.08	0.09	0.6	0.36	-0.15	0.32	0.35	0.12	-0.83	-0.84	0.19	-0.92	-0.41	0.26	0.31	-0.05	-0.68	0.16	-0.54	-0.12	0.07	0.28	0.32	0.17	-0.82	0.23	647.33	647.33	416.78	506.74	698.76	538.71
AGIWUR29631	NA	#N/A	#N/A	II	2123692	NA	0.24	4.52	1.51	0.4	4.52	0.06	-0.06	-0.11	0.4	-0.06	0.07	-0.38	0.25	-0.09	-0.07	-0.19	-0.08	-0.15	-0.07	-0.2	-0.1	0.05	-0.14	-0.15	0.27	0.1	-0.03	-0.1	0.51	-0.04	-0.05	0.21	-0.09	-0.04	0.02	-0.14	0.06	44.23	40.57	39.12	56.02	40.65	44.39
AGIWUR39238	WBGene00012052	T26E4.10	T26E4.10	V	15797860	77406376	1.24	4.51	4.58	6.39	6.39	-2.45	-1.97	-1.53	-0.56	1.39	-1.57	-0.15	1.98	2.01	-1.88	-1.31	-2.02	-1.06	1.12	-1.04	-1.48	-1.94	-1.41	-1.52	2.19	-0.58	-2.17	-0.76	-1.31	-0.67	-1.97	-2.08	-1.49	1.97	-1.17	-1.01	-1.01	119.01	166.36	224.95	439.3	1708.68	218.91
AGIWUR31521	WBGene00000519	cku-70	Y47D3A.4	III	11154726	41493831	0.32	4.51	1.29	0.32	4.51	-0.02	-0.31	0.02	-0.48	0.07	-0.03	0.16	-0.24	0.07	0.07	0.14	0.07	0.23	-0.14	0.1	0.18	-0.14	0.17	0.21	-0.1	-0.08	-0.32	-0.2	-0.4	0.23	0.11	0.06	0.07	0.07	-0.13	0.22	-0.05	1305.28	1067.93	1340.82	950.95	1387.02	1299.61
AGIWUR36640	WBGene00044491	Y54G2A.48	Y54G2A.48	IV	2831575	46953159	3.87	4.5	0.73	0.72	4.5	-0.42	0.44	-0.43	0.31	-0.05	-0.09	-0.93	0.75	0.85	0.5	0.32	-0.06	-0.57	-0.06	-1.02	-0.87	-0.1	-1.26	-0.12	0.6	-0.75	0.11	-1.56	0.03	-0.59	-0.54	0.07	0.8	0.72	0.4	-1.5	0.5	116.42	211.93	115.79	193.75	150.81	146.19
AGIWUR42484	WBGene00018772	F53G12.4	F53G12.4	I	134337	134337	0.57	4.49	1.44	0.36	4.49	0.5	-0.34	0.51	-0.48	-0.88	-0.44	0.79	-0.53	0.14	0.05	0.57	0.37	0.74	-0.47	0.23	0.08	-0.05	-0.4	0.51	-0.4	-1.25	-1.5	-0.49	-0.68	0.6	0.63	-0.24	0.02	-0.34	-0.25	-0.01	-0.24	196.94	109.92	197.25	99.49	75.56	102.3
AGIWUR26318	WBGene00007724	C25F9.4	C25F9.4	V	19411104	81019620	0.28	4.48	9.27	2.35	9.27	0.68	0.69	0.31	-0.02	-0.95	0.29	1.09	-3.22	-2.94	0.37	0.71	0.72	0.2	-2.89	-3.32	-2.91	0.63	-3.29	0.4	-3.24	0.98	0.67	-1.58	-0.46	0.29	0.41	0.23	-0.03	-3.27	0.23	0.71	0.08	516.21	522.32	399.25	318.37	167.1	394.43
AGIWUR14103	WBGene00045398	Y71F9AM.8	Y71F9AM.8	I	2940912	2940911	1.79	4.48	0.96	3.08	4.48	-0.06	-0.22	0.04	-0.34	-0.04	-0.06	0.49	0	-0.04	-0.09	0.4	0.03	0.06	-0.03	0.08	0.04	-0.06	0.08	0.31	-0.28	-0.06	-0.2	-0.14	-0.01	0.26	0.11	-0.18	-0.32	-0.06	0.03	-0.08	-0.04	44.35	39.72	47.64	36.52	44.98	44.49
AGIWUR14186	WBGene00003812	nrf-5	F55B12.5	V	13828194	75436710	6.18	4.47	1.62	2.49	6.18	-0.19	0.14	-0.55	0.07	0.01	0.38	-0.25	0	0.21	0.22	-0.36	0.01	0.07	0.03	-0.56	-0.56	0.07	-0.5	-0.54	0.15	0.08	0.27	0.07	0.46	-0.43	-0.06	0.32	0.23	0.13	0.33	-0.43	0.18	1666.39	2095.68	1301.12	1992.47	1912.96	2479.98
AGIWUR12795	WBGene00010859	M04C9.4	M04C9.4	I	9355064	9355160	0.36	4.47	0.04	0.06	4.47	0.24	0.77	-0.24	0.44	0.19	0.07	-0.21	0.57	-0.12	-0.13	-0.53	-0.25	-0.57	-0.33	-0.45	-0.83	0.07	-0.16	-0.11	0.57	-0.13	0.55	0.34	0.85	-0.57	-0.08	-0.27	-0.54	0.02	-0.26	-0.48	-0.42	1560.67	2262.98	1120.21	1796.08	1513.11	1390.3
AGIWUR34908	WBGene00018266	nhr-183	F41B5.10	V	2262487	63871010	3.93	4.46	5.21	1.75	5.21	-0.33	-0.11	0.5	0.09	-0.77	-0.11	0.62	-0.16	-0.7	-0.23	0.44	-0.15	-0.51	-0.1	0.57	0.45	0.02	0.57	0.59	-0.56	-0.52	-0.64	0.13	-0.37	0.22	-0.39	-0.08	-0.37	-0.35	-0.29	0.72	-0.24	255.01	297.09	451.66	340.94	187.62	297.29
AGIWUR23028	WBGene00012252	W04E12.7	W04E12.7	V	19735050	81343566	1.83	4.46	0.01	1.86	4.46	0.31	0.55	-0.6	-0.24	0.65	0.06	-0.06	0.7	-0.5	-0.38	-0.14	-0.24	-0.31	0.53	-0.37	-0.32	0.27	-0.2	-0.38	0.7	0.72	0.09	-0.32	0.39	-0.39	-0.6	0.09	-0.76	0.07	-0.73	-0.12	-0.76	3193.46	3771.6	1697	2179.02	4028.59	2677.17
AGIWUR27018	WBGene00013244	Y56A3A.33	Y56A3A.33	III	11999397	42338500	5.21	4.46	6.71	2.81	6.71	0.07	-0.12	0.43	-0.56	-0.19	-0.19	0.6	-0.18	-0.2	-0.03	0.53	-0.16	-0.12	-0.41	0.19	-0.01	-0.09	0.17	0.73	-0.11	-0.51	-0.26	0.09	0.03	0.2	-0.36	-0.04	-0.03	-0.43	-0.39	0.5	-0.35	251.12	220.64	322.76	161.99	209.35	210.14
AGIWUR14766	WBGene00009470	F36D3.4	F36D3.4	V	16516454	78124970	3.13	4.45	5.77	5.36	5.77	-0.64	-0.24	0.1	0.44	-2.11	0.13	-0.09	-0.07	-1.83	0.47	-0.55	0.3	0.3	0.6	0.41	0.4	-0.3	-0.15	-0.04	-2.05	-1.03	-0.48	0.15	0.05	-0.18	0.1	-0.13	0.41	0.57	0.66	-0.2	0.57	627.46	828.98	1048.22	1320.36	225.87	1071.15
AGIWUR20513	WBGene00002216	klp-3	T09A5.2	II	7842365	22907172	1.37	4.45	1.05	1.92	4.45	0.54	0.38	-0.01	0.03	0.12	-0.28	-0.53	0.35	-0.23	-0.1	-0.08	-0.43	-0.22	0.01	-0.42	-0.48	0.56	-0.38	-0.03	0.59	0.69	-0.15	-0.44	0.04	-0.06	-0.08	0.02	0	0.08	-0.15	-0.54	-0.04	1405.31	1256.29	961.77	990.49	1054.48	796.73
AGIWUR16311	WBGene00013060	Y51A2A.4	Y51A2A.4	V	18290914	79899430	5.97	4.45	15.12	8.4	15.12	1.11	-1.81	-1.96	0.26	-1.52	-2.22	-1.7	-1.9	-1.87	-1.8	-2.03	2.17	1.08	-1.96	-2.02	-1.9	2.29	-1.92	-1.87	-2.25	2.45	1.14	-1.92	-2.08	-1.85	0.89	-2.05	-2.07	-2.12	0.02	-1.98	-0.25	331.42	43.67	39.44	183.77	53.55	32.97
AGIWUR20321	WBGene00044394	B0034.7	B0034.7	II	5961652	21026505	1.95	4.44	1.08	1.49	4.44	0.28	0.49	-0.39	-0.1	0.56	-0.3	-0.02	0.65	0.06	-0.26	0.09	-0.18	-0.06	0.19	-0.25	-0.27	-0.05	-0.18	-0.12	0.61	0.47	0.29	-0.25	-0.06	-0.23	-0.06	-0.27	-0.54	0.27	-0.68	-0.6	-0.48	254.3	293.17	159.87	195.41	308.46	169.35
AGIWUR30604	WBGene00018214	F39H12.3	F39H12.3	X	838301	83362273	1.89	4.44	3.06	2.15	4.44	0.34	0.54	-0.21	0.53	0.02	-0.05	-0.44	0.3	0.3	0.19	-0.21	0.07	0.09	0.05	-0.73	-0.78	0.29	-0.58	-0.27	0.49	0.24	-0.28	-1.08	-0.36	-0.47	-0.06	0.09	0.31	0.17	0.2	-0.74	0.28	4086.76	4677.06	2789.93	4660.26	3273.71	3119.69
AGIWUR31721	WBGene00017337	F10D2.12	F10D2.12	V	7148669	68757191	0.18	4.44	9.55	3.54	9.55	0.09	-0.53	-0.51	-0.05	1.02	-0.76	-0.83	-0.65	1.73	-0.47	-0.6	-0.64	0.49	-0.61	-0.6	-0.57	-0.6	-0.57	-0.49	2.37	-0.46	-0.65	-0.69	-0.49	-0.45	0.39	-0.55	-0.63	-0.54	-0.52	-0.55	-0.57	61.28	40.01	40.33	55.53	117.08	34.03
AGIWUR40215	WBGene00012764	Y41E3.6	Y41E3.6	IV	15006215	59127792	0.49	4.44	1.79	0.08	4.44	0.37	0.34	-0.33	0.32	0.02	0.09	0.06	0.34	0.14	-0.01	-0.29	-0.48	0.16	0.09	-0.03	-0.03	-0.01	0.26	-0.05	0.81	-0.33	-0.23	-0.47	-0.08	-0.51	-0.17	0.04	0.07	-0.02	-0.36	-0.33	-0.33	455.19	446.54	281.23	440.33	359.56	376.93
AGIWUR11329	WBGene00021585	clec-74	Y46C8AL.8	IV	3956999	48078584	3.73	4.43	3.87	1.16	4.43	-0.64	0.43	-0.21	-0.47	-0.16	0.42	0.29	0.36	0.43	0.33	-0.48	-0.66	-0.71	0.39	-0.34	-0.43	-0.74	-0.4	-0.16	0.39	-0.53	-0.24	0.1	1.37	-0.37	-0.8	0.51	0.36	0.43	-0.49	-0.56	-0.45	44.95	94.33	60.34	50.46	62.41	93.67
AGIWUR43735	WBGene00006610	tre-4	F15A2.2	X	13472087	95996049	3.59	4.43	0.68	0.39	4.43	0.18	-0.19	0.48	-0.15	-0.73	-0.35	0.64	-0.19	-0.29	-0.23	0.38	0.19	0.23	-0.41	0.46	0.48	0.02	0.41	0.4	-0.1	-0.53	-0.98	-0.18	-0.74	0.36	0.04	-0.29	-0.37	-0.4	-0.36	0.63	-0.31	328.08	255.45	406.43	262.07	174.97	227.27
AGIWUR14884	WBGene00008127	C47A10.5	C47A10.5	V	17774219	79382785	0.86	4.43	6.98	1.87	6.98	-0.05	0.61	0.28	-0.63	0.29	0.34	0.25	0.06	0.17	0.1	0.05	-0.74	-0.48	-0.44	-0.4	-0.43	-0.4	-0.2	0.34	0.97	-0.3	-0.02	0.08	0.65	-0.14	-0.61	0.27	0.01	-0.53	-0.79	0.26	-0.72	1373.58	2175.46	1733.28	923.58	1741.5	1799.04
AGIWUR25923	WBGene00022337	Y82E9BR.4	Y82E9BR.4	III	1398164	31738484	1.92	4.42	11.52	6.91	11.52	-1.33	-2.19	-2.05	1.3	-1.03	-2.27	-1.51	1.56	-2.15	-2.18	-2.21	1.52	-1.72	1.01	-2.09	-1.82	1.48	-2.21	-2.06	-2.11	1.37	0.44	-2.1	-1.09	-2.22	-2.21	-2.26	-1.96	1.63	1.62	-2.21	1.54	68.47	37.76	41.79	423.53	84.73	35.76
AGIWUR37396	WBGene00045060	F55B11.7	F55B11.7	IV	14419684	58541261	5.95	4.42	0.68	3.01	5.95	-1.06	-0.46	0.56	0.45	-0.32	-0.06	0.83	-0.36	0.3	0.12	-0.04	0.4	-0.02	-0.09	-0.29	-0.16	-0.36	-0.91	0.08	-1.1	-1.31	-0.33	-0.48	-0.56	0.71	-0.17	-0.07	0.14	0.09	0.75	-0.07	0.75	69.47	104.72	212.55	196.75	116.06	138.27
AGIWUR15460	WBGene00044489	Y54G2A.46	Y54G2A.46	IV	2832904	46954488	4.23	4.41	0.47	1.4	4.41	-0.47	0.33	-0.93	-0.33	-0.1	0.09	-0.91	0.38	0.74	0.63	0.48	-0.19	-0.64	0.19	-1.09	-1.08	-0.02	-1.43	-0.43	0.61	-0.71	-0.15	-1.18	1.15	-0.48	-0.4	0.1	0.75	0.79	0.43	-1.45	0.26	243.7	423.73	176.51	268.88	313.67	359.38
AGIWUR26648	WBGene00016507	C37H5.3	C37H5.3	V	4844671	66453193	0.17	4.41	0.1	1.32	4.41	-0.09	-0.32	0.37	0.01	-0.25	-0.21	0.11	-0.41	-0.02	-0.04	0.23	0.09	0.24	-0.1	0.23	0.26	-0.13	0.14	0.47	-0.44	-0.3	-0.33	-0.2	-0.44	0.19	-0.17	-0.22	0.09	-0.09	0.18	0.24	0.25	1765.05	1504.74	2426.81	1890.89	1584.98	1624.94
AGIWUR9060	WBGene00007353	C06A1.2	C06A1.2	II	10568845	25633652	0.64	4.4	0.61	0.87	4.4	0.44	0.53	-0.76	0.12	-0.02	-0.25	-0.48	0.31	-0.28	-0.28	-0.13	-0.19	-0.27	-0.1	-0.98	-0.96	0.45	-0.37	-0.41	0.53	0.51	0.83	0.24	1.23	-0.77	-0.17	-0.28	-0.51	0.13	-0.16	-0.5	-0.4	2308.25	2457.13	1004.27	1842.2	1673.41	1431.45
AGIWUR21085	WBGene00010736	K10C8.3	K10C8.3	V	12697132	74305651	0.5	4.39	1.85	0.67	4.39	-0.16	-0.62	0.47	-0.51	-0.13	-0.16	-0.64	-0.37	-0.02	0.02	0.34	0.08	0.12	-0.08	0.55	0.61	-0.47	0.46	0.08	-0.67	-0.5	-0.87	0.4	-0.39	0.46	0.18	-0.39	0.14	-0.08	-0.08	0.5	0.01	953.69	691.57	1474.65	745.26	972.05	953.89
AGIWUR36535	WBGene00007579	C14B1.8	C14B1.8	III	3718716	34057831	1.55	4.39	0.42	0.35	4.39	0.04	-0.34	0.14	-0.4	0.1	-0.04	0.79	-0.5	-0.29	-0.2	0.61	0.11	0.24	-0.15	0.65	0.44	-0.04	0.33	0.26	-0.63	-0.06	-0.87	-0.55	-1.57	0.39	0.19	-0.19	-0.47	-0.2	-0.31	0.48	-0.25	2768.78	2127.88	2976.29	2047.1	2892.99	2619.11
AGIWUR36018	WBGene00003408	mrp-2	F57C12.4	X	563721	83087693	8.86	4.39	4.18	2.67	8.86	0.13	-0.47	0.73	-0.61	-0.23	-0.54	1.09	-0.18	-0.78	-0.64	0.8	-0.57	-0.23	-0.28	0.62	0.48	-0.05	0.74	1.01	-0.08	-0.16	-0.67	-0.06	-0.8	0.32	-0.5	-0.34	-0.94	-0.88	-1.3	0.81	-1.19	2075.13	1366.45	3140.77	1245.15	1614.72	1306.66
AGIWUR34552	WBGene00006953	wrt-7	ZK1037.10	V	15334765	76943281	0.06	4.39	3.65	0.22	4.39	0.69	0.25	-0.06	-0.03	0.54	-0.33	-0.27	0.51	0.54	0.01	-0.06	-0.32	0.39	0.21	-0.12	-0.17	-0.49	-0.22	-0.04	0.73	-0.57	-0.45	-0.66	-0.01	-0.51	-0.35	-0.04	0	0.07	-0.22	-0.38	-0.14	106.05	78.18	62.96	64.1	95.38	52.31
AGIWUR23346	WBGene00044191	F43D2.6	F43D2.6	V	14629784	76238314	0.67	4.39	1.61	3.9	4.39	-0.02	0.18	-0.63	-0.52	0.46	0.15	-0.37	0.33	0.35	0.05	-0.13	-0.05	-0.06	0.4	-0.11	-0.04	0.11	-0.24	-0.37	0.37	0.51	0	-0.17	-0.06	-0.22	-0.37	0.03	-0.04	0.4	-0.28	-0.47	-0.15	900.62	1031.86	587.83	634.13	1249.19	1009.57
AGIWUR10709	WBGene00003641	nhr-51	K06B4.1	V	15674007	77282523	3	4.38	1.57	0.6	4.38	-0.01	0.07	0.08	-0.1	-0.47	-0.14	0.11	-0.17	-0.25	-0.08	0.14	0	0.06	-0.08	0.14	0.17	0.05	0.35	0.19	-0.41	0.12	-0.02	-0.1	-0.2	0.14	0.11	0.1	-0.16	-0.06	-0.08	0.27	-0.13	58.72	62.08	62.44	55.32	42.63	53.61
AGIWUR33933	WBGene00013275	btb-14	Y57A10B.3	II	12383405	27448209	1.11	4.36	2.39	1.08	4.36	0.1	0.44	-0.33	0.78	0.37	0.33	-0.02	0.33	0	0	-0.35	0.09	0.02	0.29	-0.61	-0.77	0.36	-0.39	-0.34	0.49	0.27	0.14	-0.91	-0.67	-0.81	-0.45	0.11	-0.13	0.07	0.02	-0.41	0.15	2228.02	2824.25	1651.87	3554.28	2683.13	2611.07
AGIWUR36135	WBGene00006787	unc-52	ZC101.2	II	14647252	29712055	0.02	4.35	1.65	2.08	4.35	0.63	0.21	-0.26	0.31	0.23	-0.42	-0.69	0.54	0.2	0.09	-0.73	-0.09	0.35	0.29	-0.34	-0.4	0.47	-0.07	-0.28	0.87	0.07	-0.74	-0.81	-0.02	-0.9	-0.15	0.04	0.26	0.41	-0.23	-0.88	-0.21	2092.25	1566.12	1130.59	1684.43	1587.78	1015.88
AGIWUR14305	WBGene00006784	unc-49	T21C12.1	III	10520578	40859682	2.06	4.35	1	1.89	4.35	0.27	0.12	-0.05	-0.15	0.07	0.15	-0.44	0.17	-0.17	-0.27	-0.12	-0.14	-0.07	0.34	-0.58	-0.53	0.46	0.12	0.06	0.57	0.27	0.05	-0.22	0.43	-0.29	-0.07	0.14	-0.21	-0.21	-0.35	0.08	-0.31	1774.08	1602.31	1419.13	1331.86	1547.18	1631.25
AGIWUR34253	WBGene00008966	F20B10.2	F20B10.2	IV	12183081	56304657	3.91	4.35	0.23	0.95	4.35	0.08	-0.33	0.18	-0.17	-0.36	-0.47	0.32	-0.51	-0.4	-0.43	-0.02	-0.21	-0.06	-0.4	0.15	0.09	0.21	0.55	0.25	-0.25	0.18	-0.22	0.48	-0.1	0.35	0.34	-0.04	-0.26	-0.16	0.04	0.2	0.07	62.71	47.13	67.11	52.85	46.1	42.88
AGIWUR20574	WBGene00017594	F19C7.4	F19C7.4	IV	4603099	48724683	0.97	4.35	6.52	4.91	6.52	-0.54	0.22	-0.39	-0.08	0.04	-0.23	-0.26	0.24	-0.01	-0.36	0.06	0.69	-0.83	-0.22	-0.2	-0.33	0.79	-0.34	-0.1	0.29	1.09	0.41	-0.01	0.05	-0.74	-0.55	-0.31	-0.28	0.17	0.04	-0.57	0.19	928.47	1572.94	1028.33	1283.12	1390.3	1150.83
AGIWUR20416	WBGene00016808	C50D2.5	C50D2.5	II	98151	15162976	1.34	4.35	1.9	0.42	4.35	-0.16	0.02	0.08	-0.13	-0.17	0.12	0.23	-0.05	-0.12	0	0.14	0.15	0.03	-0.17	0.21	0.16	-0.15	0.22	0.07	-0.29	-0.18	-0.18	0.34	-0.14	-0.11	0.1	-0.15	-0.11	-0.09	-0.2	0.29	-0.07	41.76	47.17	49.36	42.52	41.4	50.78
AGIWUR31387	WBGene00008519	cyp-13B1	F02C12.5	X	13406607	95930569	2.27	4.34	3.96	1.51	4.34	1.42	0.17	-0.54	-0.68	1.04	-0.17	-0.01	0.66	-0.1	-0.58	-0.62	-0.43	0.6	0.06	-0.82	-0.79	-0.07	-0.85	-0.55	1.73	0.36	-0.04	-0.71	0.24	-0.99	0.01	0.15	-1.06	-0.7	-1.26	-0.95	-1.16	595.65	250.32	152.3	138.56	456.78	197.83
AGIWUR17873	WBGene00000641	col-65	K08C9.4	I	11489147	11489151	1.15	4.34	4.18	2.01	4.34	-0.44	0.22	0.82	-0.24	-0.68	0.41	-0.17	-0.47	-0.35	0.12	0	-0.64	-0.08	0.08	0.69	0.66	-0.28	0.56	0.43	-1.08	-0.15	-0.9	0.48	-0.45	0.32	-0.38	-0.26	0.27	-0.69	-0.64	0.58	-0.49	1140.75	1803.98	2738.65	1313.8	970.56	2065.65
AGIWUR20138	WBGene00017552	F18A12.3	F18A12.3	II	3407150	18471967	2.86	4.34	4.25	0.79	4.34	-0.32	-0.32	0.39	-0.47	0.52	-0.13	0.25	-0.19	0.55	0.24	-0.19	-0.3	0.59	0.14	0.21	0.17	-0.55	-0.41	0.12	-0.73	-0.4	-0.8	-0.38	-0.19	0.31	0.4	-0.11	0.35	0.51	-0.41	-0.1	-0.4	91.77	91.45	149.99	82.69	164.14	104.37
AGIWUR12474	WBGene00017618	F20A1.6	F20A1.6	V	7024614	68633136	3.94	4.33	0.1	0.14	4.33	-0.16	0.41	-0.51	0.24	-0.2	0.17	-0.16	0.49	0.46	0.37	-0.46	-0.28	-0.14	0.19	-0.82	-0.66	-0.3	-0.69	-0.47	0.52	-0.92	-0.01	0.03	0.76	-0.76	-0.34	-0.01	0.39	0.42	0.35	-0.1	0.12	105.42	156.49	82.95	139.55	102.73	132.46
AGIWUR32604	WBGene00018701	pccb-1	F52E4.1	X	3089486	85613459	0.42	4.33	1.24	0.91	4.33	0.06	0.4	-0.39	0.02	0.1	0.49	-0.44	0.32	0.22	0.35	-0.19	0.07	0.01	0.02	-0.43	-0.49	0.08	0.11	-0.2	0.96	-0.25	0.02	-0.64	-0.37	-0.59	0.01	0.13	0.09	-0.06	-0.35	-0.2	-0.2	599.82	757.34	437.24	582.17	616.33	806.12
AGIWUR33995	WBGene00014851	W01G7.2	W01G7.2	II	14031328	29096131	6.68	4.33	10.1	0.08	10.1	-1.15	0.02	0.42	-1.46	-0.31	0.41	0.19	-0.19	0.6	0.94	-0.27	-1.17	0.49	0.29	0.39	0.29	-1.96	-0.38	0.3	-1.18	-2.33	-1.83	-0.38	0.09	0.61	0.3	0.55	1.09	0.79	-1.08	-0.33	-1.12	108.24	242.19	320.6	86.97	193.5	319.16
AGIWUR38761	WBGene00014961	Y105C5A.19	Y105C5A.19	IV	15741542	59857842	2.38	4.32	0.91	3.34	4.32	-0.18	-0.22	0.37	0.11	-0.18	-0.28	0.39	-0.16	-0.09	-0.13	0.41	0.06	0.09	-0.18	0.13	0.19	0.04	0.12	0.46	-0.09	-0.35	-0.11	-0.15	-0.34	0.23	-0.07	-0.22	-0.1	-0.24	-0.03	0.06	-0.06	38.44	37.36	56.47	47.08	38.39	35.99
AGIWUR22151	WBGene00015696	C10H11.7	C10H11.7	I	4719790	4719790	10.69	4.32	1.84	1.15	10.69	-1.5	-0.43	-0.18	0.11	0.19	0.3	0.16	-0.52	0.45	0.38	-0.41	0.17	0.35	0.24	-0.05	-0.03	-0.84	-0.83	-0.14	-1.51	-1.01	-0.35	-0.27	-0.52	0.21	-0.08	-0.04	0.64	0.65	0.9	-0.8	1	447.9	937.34	1116.62	1366.61	1445.91	1554.73
AGIWUR22237	WBGene00014826	R13H4.2	R13H4.2	V	11836340	73444859	4.75	4.32	2.97	3.86	4.75	0.28	0.42	-1.01	0.1	-0.29	-0.16	-1.25	0.32	0.45	0.4	-0.52	0.46	0.28	0.57	-1.45	-0.94	0.45	-1.14	-0.83	0.25	-0.04	-0.21	-1.61	0.06	-0.7	0.03	0.14	0.63	0.57	0.71	-1.39	0.68	9349.76	10313.34	3820.5	8286.25	6293.14	6892.18
AGIWUR31005	WBGene00077450	K06B4.15	K06B4.15	V	15670413	77278929	6.83	4.31	6.9	5.05	6.9	-1.37	0.02	-0.04	0.26	-2.04	0.65	-0.03	-0.17	-2.03	0.67	-0.33	-0.07	-0.41	0.42	0.32	0.22	-0.87	-0.35	0.13	-2.78	-1.79	-0.46	-0.33	-0.19	0.23	0	0.38	0.91	0.71	0.84	-0.38	0.9	369.9	964.44	924.49	1138.52	231.05	1497.22
AGIWUR42763	WBGene00019407	K05F1.5	K05F1.5	II	5789152	20853965	1.49	4.31	2.33	1.97	4.31	0.71	0.5	-0.28	0.44	0.29	-0.17	-0.01	0.45	-0.08	-0.21	-0.15	-0.1	-0.18	-0.12	-0.73	-0.66	0.75	-0.18	-0.24	1.01	0.59	-0.59	-1.29	-0.28	-0.48	-0.3	0.06	-0.08	-0.25	-0.33	-0.27	-0.25	1544.48	1336.41	779.86	1282.09	1156.95	840.25
AGIWUR30525	WBGene00008519	cyp-13B1	F02C12.5	X	13406607	95930569	2.44	4.31	4.67	1.48	4.67	1.35	0.15	-0.55	-0.52	0.71	-0.23	0.04	0.67	0.05	-0.45	-0.53	-0.36	0.67	0.21	-0.64	-0.55	-0.25	-0.68	-0.5	1.58	0.16	-0.32	-0.59	0.21	-0.73	0.1	0.07	-0.85	-0.64	-1	-0.58	-0.88	349.04	151.83	93.22	95.35	224.11	116.37
AGIWUR38698	WBGene00019913	R06B10.2	R06B10.2	III	973296	31312412	1.01	4.31	7.39	3.69	7.39	-0.68	-2.25	-2.33	1.91	0.69	-1.76	-1.73	1.47	-2.36	-2.48	-2.43	1.3	-1.96	1.7	-2.38	-1.93	1.07	-2.31	-2.44	-1.37	1.11	0.28	-2.32	-1.33	-2.49	-2.43	-2.49	-2.16	1.25	1.3	-2.37	1.38	147.28	49.9	47.04	889.84	381.13	69.65
AGIWUR911	WBGene00014826	R13H4.2	R13H4.2	V	11836340	73444859	1.55	4.3	2.13	1.88	4.3	0.04	0.19	-1.28	0.08	-0.57	-0.24	-1.24	0.35	-0.16	0.07	-0.88	0.07	-0.44	-0.27	-1.81	-1.46	0.12	-1.21	-1.02	0.25	1.05	1.3	-0.12	1.65	-1.05	-0.17	0.17	0.35	-0.12	0.61	-1.24	-0.05	6849.68	7619.48	2747.51	7076.93	4511.18	5643.87
AGIWUR12802	WBGene00044775	ZK1290.15	ZK1290.15	II	7523534	22588339	0.39	4.3	1.38	2.89	4.3	-0.1	0.47	-0.47	0.05	0.4	0.57	-0.02	0.08	0.43	-0.13	-0.74	-0.21	-0.67	0.11	-0.99	-1.17	0.84	-0.88	-0.79	1.08	0.99	-0.09	-0.54	0.36	-0.99	-0.52	0.55	-0.4	-0.09	-0.44	0.03	-0.6	668.12	988.26	515.56	737.77	944.76	1056.64
AGIWUR14988	WBGene00044394	B0034.7	B0034.7	II	5961652	21026505	2.75	4.3	0.53	0.58	4.3	0.37	0.52	-0.29	-0.06	0.18	-0.2	0.15	0.54	0.06	-0.19	0.21	-0.24	-0.19	0.1	-0.27	-0.33	-0.05	-0.03	-0.06	0.74	0.37	0.51	-0.12	-0.08	-0.31	-0.13	-0.19	-0.58	0.06	-0.72	-0.47	-0.63	265.03	295.44	167.7	197.98	232.69	178.84
AGIWUR25204	WBGene00010372	H08J19.1	H08J19.1	X	15640894	98164855	2.49	4.3	4.54	3.06	4.54	0.43	0.19	-0.06	-0.14	0.3	-0.16	0.28	0.57	0.31	-0.24	0.23	-0.22	0.02	0.32	-0.16	-0.08	-0.28	-0.08	0.06	0.7	-0.48	-0.14	-0.35	-0.08	-0.1	-0.24	-0.27	-0.43	0.27	-0.69	-0.11	-0.51	208.95	177.27	149.2	141.1	191.4	139
AGIWUR25047	WBGene00009358	F33C8.4	F33C8.4	X	14732213	97256182	1.54	4.3	2.43	2.55	4.3	0.46	0.52	-0.26	0.12	-0.25	-0.25	0.05	0.55	-0.12	0.19	-0.14	-0.25	0.01	-0.36	-1.19	-1.06	0.53	-1.16	-0.09	0.45	0.18	0.19	-0.98	0.46	-0.54	-0.34	0.15	0.28	0.51	0.32	-1.26	0.41	1878.04	1950.06	1139.86	1480.81	1146.91	1143.03
AGIWUR30262	WBGene00012604	nspe-2	Y38E10A.26	II	12619107	27683910	1.11	4.3	2.21	0.37	4.3	-0.57	-2.26	-1.47	-1.39	-0.2	-1.35	1.17	-2.31	0	-2.17	0.09	0.25	0.96	-0.45	0.11	-0.15	0.43	0.77	-0.92	-1.51	1.56	-0.41	1.33	-2.1	0.32	-0.04	-1.27	-1.26	0.3	0.39	0.23	0.46	340.94	105.51	181.71	193.21	437.86	197.98
AGIWUR28279	WBGene00005561	sri-49	F22E5.14	II	2652846	17717667	1.06	4.3	9.28	0.99	9.28	-0.45	0.05	0.74	-0.45	-0.63	0.22	0.62	-0.45	-0.33	0.37	0.51	-0.27	-0.29	-0.32	-0.35	-0.25	-0.45	-0.37	0.39	-0.27	-0.29	-0.21	-0.36	0.06	0.69	-0.39	0.83	0.06	-0.4	-0.24	0.52	-0.34	40.18	56.94	92.13	40.2	35.46	63.93
AGIWUR21647	WBGene00008415	mce-1	D2030.5	I	7582100	7582101	0.11	4.29	2.46	1.91	4.29	0.5	0.38	-0.34	0.08	-0.2	-0.24	0.13	0.51	0.08	0	-0.05	-0.1	-0.18	-0.28	-0.83	-0.73	0.41	-0.7	-0.32	0.58	0.86	0.48	-0.69	0.17	-0.28	-0.26	-0.08	-0.14	0.19	-0.05	-0.97	0.04	2557.18	2354.33	1432.01	1907.74	1578.02	1529.08
AGIWUR32326	NA	#N/A	#N/A	I	217148	NA	7.06	4.29	3.46	3.99	7.06	0.55	-0.83	0.33	-0.04	0.12	-1.11	0.22	-0.38	0.11	-0.9	0.29	0.24	0.35	-0.17	0.33	0.3	0.29	0.17	0.27	0.2	0.13	-0.29	-0.28	-0.81	0.21	-0.05	-0.69	-0.69	-0.44	0.03	0.43	0.14	444.97	171.06	382.04	294.65	330.15	140.33
AGIWUR22599	WBGene00009362	F33E2.6	F33E2.6	I	12587496	12587495	0.52	4.29	0.52	2.37	4.29	-0.14	0.18	-0.22	0	-0.08	-0.25	-0.25	0.36	-0.09	0.22	-0.03	0.05	-0.12	0.64	-0.14	-0.22	0.05	-0.08	-0.24	0.39	-0.07	-0.04	-0.36	0.33	-0.09	0	-0.1	-0.13	0.29	-0.17	-0.22	-0.05	38.5	47.86	36.3	42.26	40.11	35.72
AGIWUR6247	WBGene00014088	ZK809.8	ZK809.8	IV	11645585	55767162	1.13	4.29	2.03	2.46	4.29	0.28	0.35	-1.28	-0.08	-0.63	-0.4	-1.63	0.29	-0.32	-0.18	-0.35	-0.17	-0.19	0.3	-0.89	-0.87	0.4	-1.1	-0.98	0.43	0.77	0.71	-0.44	1.04	-0.69	0.33	0.29	-0.05	0.39	0.65	-0.73	0.43	2001.01	2109.67	678.19	1565.37	1064.71	1251.73
AGIWUR37491	WBGene00017428	F13D11.3	F13D11.3	X	5804352	88328318	0.17	4.29	1.8	0.73	4.29	0.22	0.52	-0.77	0.37	0.85	0.29	-0.15	0.11	-0.35	-0.29	-0.35	-0.36	-0.36	0.14	-0.77	-0.79	0.3	-0.29	-0.47	0.85	0.84	0.08	-0.79	-0.48	-0.73	-0.13	0.26	0.01	-0.14	-0.01	-0.1	0.05	1848.29	2284.4	933.23	2050.45	2865.98	1946.11
AGIWUR36841	WBGene00012020	gyg-2	T25E12.5	V	16745085	78353601	1.54	4.29	1.56	0.75	4.29	-0.52	-1.07	0.31	0.33	-0.81	-0.51	0.11	-0.59	-0.24	-0.08	-0.49	0.39	0.78	0.5	0.86	0.75	-0.35	-0.07	-0.2	-1.32	-1.11	-0.92	-0.8	-1.72	0.2	0.5	-0.42	0.31	0.67	0.52	-0.18	0.62	2426.39	1660.7	4322.22	4373.09	1986.16	2455.04
AGIWUR13508	WBGene00012198	W02B8.2	W02B8.2	II	13908851	28973654	5.54	4.28	2.85	1.02	5.54	0.24	-0.44	-0.24	-0.59	-0.41	-0.56	-0.1	-0.42	-0.21	-0.15	0.34	0.36	0.06	-0.1	0.69	0.64	0.05	0.51	-0.13	-0.08	-0.02	-0.09	0.58	-0.27	-0.03	0.42	-0.36	-0.4	0.01	-0.25	0.01	-0.54	483.9	301.78	346.25	271.02	308.41	276.86
AGIWUR45009	WBGene00017258	F08F1.4	F08F1.4	X	8411645	90935609	0.68	4.28	2.43	2.79	4.28	-1.18	-0.83	0.29	-1.03	0.26	0.27	0.92	-1.16	-0.04	-0.28	0.28	-0.98	-0.59	-0.54	0.75	0.83	-1.19	0.71	0.62	-1.07	-0.55	-1.11	-0.12	-1.38	0.79	-0.75	0.03	0.38	0.3	0.15	0.64	0.17	158.01	202.71	440.39	175.62	430.51	432.95
AGIWUR2314	WBGene00006980	zig-3	C14F5.2	X	7930690	90454654	2.5	4.28	2.6	0.71	4.28	-0.93	0.09	-1.7	0.56	-0.29	-0.09	-1.25	0.86	-0.53	-0.35	-1.07	0.08	-0.82	0.6	-0.88	-0.84	-0.05	-0.96	-1.24	-0.42	0.22	1.78	0.3	1.2	-1.14	-0.29	0	-0.31	0.43	0.37	-0.72	0.39	195.28	395.64	114.47	548.63	302.37	348.99
AGIWUR19262	WBGene00022123	Y71F9AR.2	Y71F9AR.2	I	2983265	2983264	5.46	4.27	6.16	1.03	6.16	0.77	-0.14	-0.21	-0.02	0.45	-0.24	-0.02	0.45	0.29	-0.45	-0.19	-0.42	0.47	0.1	-0.14	-0.15	0.09	0.07	0	0.72	0.04	-0.3	0.03	-0.03	-0.29	0.01	-0.4	-0.58	0.12	-0.5	-0.42	-0.46	463.61	246.15	235.63	268.61	371.93	230.81
AGIWUR19033	WBGene00021176	Y9C9A.1	Y9C9A.1	IV	4963921	49085504	1.65	4.27	0.74	0.52	4.27	-0.25	0.38	-0.31	0.16	-0.42	-0.36	-0.2	0.36	0.44	0.29	-0.26	0.05	-0.3	0.06	-0.44	-0.51	0.19	-0.47	-0.09	0.61	0.07	0.22	-0.52	0.56	-0.6	-0.23	-0.26	0.3	0.17	0.24	-0.61	0.33	70.37	108.95	67.66	93.95	62.63	65.18
AGIWUR17571	WBGene00018562	F47D12.6	F47D12.6	III	6286582	36625695	12.76	4.26	3.29	4.11	12.76	0.39	-0.12	0.55	-0.13	-0.7	-1.03	0.65	-0.27	-0.76	-0.8	0.82	-0.38	-0.45	-0.81	0.65	0.67	0.26	0.79	0.99	-0.11	0.29	-0.47	0.5	-0.36	0.12	-0.65	-1.08	-1.2	-0.6	-0.74	0.27	-0.64	3327.88	2344.56	3708.51	2316.08	1566.4	1246.18
AGIWUR13722	WBGene00017351	cutl-5	F10E7.10	II	7113669	22178475	1.74	4.26	2.6	1.75	4.26	-0.31	-0.14	0.71	0.42	-0.6	-0.27	0.68	-0.57	-0.38	0	0.49	-0.08	-0.19	-0.39	0.42	0.13	0.11	0.39	0.71	-1.13	-0.28	-0.51	0.18	-0.42	-0.01	-0.62	-0.62	-0.3	-0.55	0.16	0.64	0.01	287.82	325.53	583.87	477.57	235.6	296.47
AGIWUR42961	WBGene00045461	C25F9.14	C25F9.14	V	19436570	81045061	0.14	4.26	9.47	5.1	9.47	0.77	0.54	0.52	0.94	-2.63	0.43	0.72	-1.78	-1.89	-0.1	0.12	0.1	-0.03	-2.03	-1.92	-1.59	0.55	-1.34	0.43	-1.28	0.33	0.05	-1.21	-0.5	0.51	0.53	0.07	0.16	-1.52	0.59	0.51	0.6	556.76	473.95	466.28	624.36	52.53	440.19
AGIWUR28982	WBGene00012252	W04E12.7	W04E12.7	V	19735050	81343566	1.16	4.24	1.77	2.86	4.24	0.25	0.52	-0.71	0.07	-0.06	-0.2	-0.29	0.54	-0.72	-0.28	-0.18	0.21	-0.34	0.47	-0.35	-0.27	0.62	-0.42	-0.54	0.27	1.01	0.45	-0.74	0.41	-0.36	-0.54	0.15	-0.69	0.16	-0.24	-0.15	-0.29	1267.92	1527.33	652.81	1117.48	1022.74	930.49
AGIWUR11017	WBGene00016531	C39D10.3	C39D10.3	X	7884240	90408204	0.31	4.23	2.76	0.14	4.23	0.75	0.32	-0.54	0.04	0.34	-0.31	-0.22	0.08	0.45	-0.24	-0.52	-0.1	0.23	-0.28	-1.03	-1.03	0.5	-0.52	-0.23	1	-0.07	0.85	0.21	0.38	-1.03	-0.08	-0.42	-0.28	-0.14	-0.11	-0.57	-0.22	1659.23	1236.43	682.09	1014.63	1250.5	800.48
AGIWUR36828	WBGene00045411	C25F9.11	C25F9.11	V	19432416	81040932	1.99	4.22	11.82	3.99	11.82	2.05	-1.13	-0.41	1.31	-0.92	-1.13	0.28	-3.48	-1.32	-1.21	0.15	0.74	1.21	-2.81	-2.59	-2.13	1.37	-2.43	0.13	-0.82	-0.23	0.36	-2.23	-2.02	-0.97	1.17	-1.25	-1.27	-3.31	0.99	-0.54	1.02	1510.74	167.24	275.1	909.22	192.88	166.85
AGIWUR23210	WBGene00001885	his-11	ZK131.5	II	13821709	28886512	3.04	4.22	13.24	0.79	13.24	-0.14	-0.83	-1.12	1.5	-0.67	-0.57	-0.94	0.31	-0.87	-1.3	-0.67	0.99	-0.83	-0.56	-0.3	-0.09	1.23	0.04	-0.75	-0.36	0.71	1.53	-0.35	-0.95	-1.05	-0.53	-1.3	-1.33	-0.46	0.81	-1.2	1.1	518.05	321.79	263.3	1620.77	358.52	385.07
AGIWUR14902	WBGene00005649	srp-8	F20D6.3	V	8184298	69792820	1.85	4.22	1.11	3.13	4.22	0.06	-0.11	0.48	0.09	-0.72	-0.43	0.79	-0.24	-0.26	-0.13	0.51	0	0.09	-0.35	0.38	0.39	-0.25	-0.02	0.38	-0.35	-0.66	-0.08	0.09	-0.17	0.23	-0.01	-0.25	-0.21	-0.37	0	-0.1	-0.02	69.25	61.62	92.77	70.51	40.17	49.2
AGIWUR39992	WBGene00017336	ugt-41	F10D2.11	V	7161049	68769571	1.92	4.21	1.02	0.55	4.21	0.05	0.49	-0.47	0.34	0.85	0.98	0.13	0.56	0.26	-0.09	-0.85	-0.48	0.11	0.55	-0.6	-0.63	-0.18	-0.6	-0.5	0.99	-0.66	-0.34	-1.09	-0.19	-0.9	-0.77	0.87	-0.14	0.22	-0.6	-0.9	-0.49	1343.56	1823.21	935.11	1644.15	2339.3	2558.48
AGIWUR39252	WBGene00008415	mce-1	D2030.5	I	7582100	7582101	0.29	4.21	1.81	1.51	4.21	0.53	0.52	-0.23	0.4	0.01	-0.15	0.43	0.74	-0.01	-0.02	-0.03	-0.1	-0.27	-0.26	-0.71	-0.68	0.48	-0.48	-0.07	0.93	-0.08	-0.14	-1.22	-0.13	-0.27	-0.16	0	-0.19	0.1	-0.21	-0.63	-0.15	1937	1925.58	1145.84	1774.83	1355.13	1212.13
AGIWUR5974	WBGene00022439	Y110A2AL.2	Y110A2AL.2	II	2867998	17932817	0.43	4.21	1.2	0.94	4.21	-0.13	-0.13	-0.25	-0.18	0.01	-0.04	-0.52	0.47	0.43	-0.01	-0.04	-0.13	-0.02	0.31	-0.16	-0.14	-0.25	-0.29	-0.15	0.67	0.15	-0.15	-0.2	0.57	-0.2	-0.04	0.03	-0.06	0.04	-0.13	-0.12	-0.12	47.1	46.98	43.4	45.44	51.93	49.99
AGIWUR38667	NA	#N/A	#N/A	#N/A	#N/A	NA	3.92	4.2	0.83	0.08	4.2	-0.68	-0.25	0.01	0.07	0.23	0.28	0.2	-0.41	-0.05	-0.12	-0.29	0.41	0.07	-0.08	0.1	-0.06	0.12	-0.45	0.08	-0.94	-0.39	0.24	-0.02	-0.44	0.16	0.12	0.33	0.12	-0.14	0.23	0.27	0.3	127.17	171.38	205.42	214.06	239.92	248.88
AGIWUR20988	WBGene00020279	glb-25	T06A1.4	V	1944955	63553478	3.92	4.2	5.76	0.06	5.76	0.62	0.06	-0.21	-0.14	0.56	0	-0.11	0.13	0.13	-0.23	-0.02	-0.52	0.13	-0.09	-0.26	-0.24	-0.1	-0.07	-0.09	1.13	0	-0.21	0.16	-0.21	-0.23	0.36	-0.09	-0.53	-0.13	-0.49	-0.26	-0.52	237.86	161.47	133.77	140.75	229.18	155.4
AGIWUR23253	NA	#N/A	#N/A	II	1785268	NA	0.23	4.2	0.09	0.11	4.2	-0.04	-0.15	-0.07	0.51	0.01	0.07	-0.14	0.43	-0.2	-0.1	0.01	-0.15	-0.09	-0.05	0	-0.08	-0.05	-0.01	-0.07	0.47	-0.11	0.05	-0.28	0.32	-0.15	-0.26	-0.03	-0.09	-0.1	0.02	-0.08	-0.03	40.14	37.07	39.18	58.69	41.61	43.45
AGIWUR20585	WBGene00006928	vit-4	F59D8.2	X	3558826	86082798	11.47	4.2	0.89	0.63	11.47	-3.22	0.42	-0.22	0.66	0.12	1.2	-0.59	-0.36	1.61	1.44	-2.5	-1.61	-0.75	0.85	-3.24	-2.34	-1.16	-2.62	-2.49	-0.79	-2.06	-0.15	-2.17	0.51	-0.97	-0.99	1.22	1.07	0.75	0.3	-1.64	0.56	7332.5	91062.54	58328.12	107329.39	74082.65	156737.07
AGIWUR14718	WBGene00019692	M01A10.1	M01A10.1	I	5563833	5563833	3.96	4.2	4.46	0.05	4.46	-0.13	-0.41	-0.1	-0.06	0.1	-0.01	0.01	-0.3	0.08	0.04	-0.24	0.23	0.15	0.13	0.24	0.13	0	-0.12	-0.16	-0.44	0.03	0.04	0.11	-0.32	-0.12	0.04	-0.21	0.3	0.2	0.26	-0.22	0.31	823.04	678.31	840.59	862.42	962.82	894.51
AGIWUR36269	WBGene00022730	ZK402.3	ZK402.3	X	1402212	83926184	2.84	4.19	8.41	0.2	8.41	1.39	0.17	-0.1	-0.24	1.26	-0.32	0.31	-0.2	0.7	-0.51	-0.56	-0.81	0.55	-0.9	-0.82	-0.86	-0.18	-0.47	-0.1	1.77	-0.36	-0.73	-0.75	0.01	-0.73	0.19	-0.35	-0.52	-0.77	-0.94	-0.61	-0.83	1589.43	679.66	563.45	512.27	1444.7	485.37
AGIWUR303	WBGene00044238	C30H6.12	C30H6.12	IV	17383399	61504975	3.66	4.19	4.57	3.66	4.57	-0.79	-0.76	0.93	-0.82	-1.68	-1.02	0.81	-0.86	-0.88	-0.77	0.96	-1	-0.94	-1.08	0.29	0.23	-1.12	0.96	1.2	-1.19	-1.65	-0.51	2.16	0.06	0.64	-0.7	-0.64	-0.76	-0.7	-0.88	0.57	-0.88	78.37	79.99	257.58	76.27	42.05	66.44
AGIWUR21213	WBGene00022348	Y82E9BR.16	Y82E9BR.16	III	1419715	31758831	2.54	4.19	10.21	5.93	10.21	-3.08	-4.23	-4.07	1.55	-3.17	-2.68	-2.06	1.72	-3.96	-4	-3.96	1.71	-2.72	1.93	-4.21	-2.59	1.56	-4.36	-4.45	-2.74	1.47	1.37	-4.46	-2.21	-4.15	-4.34	-4.09	-2.89	1.55	1.35	-4.01	1.45	122.32	55.12	61.3	3014.86	114.62	161.04
AGIWUR29827	WBGene00008776	F13H10.5	F13H10.5	IV	10990976	55112594	10.05	4.19	3.71	1.79	10.05	0.19	-0.31	0.31	-0.6	-0.81	-0.61	0.65	-0.05	-0.26	-0.42	0.55	-0.18	-0.13	-0.35	0.33	0.29	0.09	0.67	0.66	0.24	0.14	-0.54	0.09	-0.02	0.4	-0.15	-0.26	-0.72	-0.3	-0.76	0.44	-0.73	304.63	215.3	329.63	176.12	151.7	174.7
AGIWUR44168	WBGene00004509	rrf-2	M01G12.12	I	12098659	12098658	0.38	4.18	9.21	2.02	9.21	0.24	-0.32	1.43	-0.28	-0.3	-0.54	1.49	-2.28	-0.04	0.01	1.36	0	0.2	-2.3	-2.6	-2.19	-0.16	-2.52	1.55	-0.09	-0.43	-1.14	-0.95	-0.86	0.89	-0.37	-0.19	0.03	-2.36	-0.4	0.34	-0.42	230.46	156.7	527.28	160.6	158.53	133.98
AGIWUR11868	WBGene00015894	acdh-2	C17C3.12	II	5544762	20609577	4.04	4.18	3.31	3.08	4.18	-0.24	0.38	-0.23	0.63	-0.53	0.46	-0.4	0.3	-0.26	0.19	-1.14	0.14	-0.3	0.78	-0.98	-1	0.5	-1.55	-1.22	0.05	0.71	0.67	-1.22	0.46	-0.85	-0.83	0.55	-0.2	0.27	0.34	0.09	0.11	377.54	580.03	380.13	688.88	309.07	612.98
AGIWUR24739	WBGene00013935	ZK218.1	ZK218.1	V	17092546	78701062	1.16	4.18	2.22	1.08	4.18	-0.01	0.61	0.22	0.36	0.51	0.03	-0.21	0.36	0.8	0.25	-0.34	-0.34	-0.46	-0.07	-0.1	-0.2	-0.42	-0.1	-0.09	0.85	-0.92	-0.48	-0.61	-0.01	-0.23	-0.32	-0.23	0.27	0.02	-0.38	-0.26	-0.28	172.69	265.81	203.15	222.92	247.24	178.03
AGIWUR16730	WBGene00006587	tnt-2	F53A9.10	X	8721505	91245469	2	4.18	2.66	3.62	4.18	0.17	0.39	-0.34	0.09	0.26	0.46	-0.89	0.12	0.39	0.24	-0.39	0.49	0.36	0.68	-0.8	-0.73	0.21	-0.5	-0.69	0.24	0.41	0.14	-0.68	0.31	-0.66	-0.05	-0.24	-0.08	-0.25	-0.13	-0.54	-0.02	37050.68	43087.51	26133.85	35203.43	39607.6	45478.23
AGIWUR39664	WBGene00050967	C25F9.15	C25F9.15	V	19418093	81026609	0.12	4.18	5.56	1.63	5.56	0.25	0.26	0.38	0.17	-0.78	-0.29	0.68	-0.77	-0.49	0.37	0.86	0.64	0.06	-0.65	-0.81	-0.64	0.18	-0.81	0.15	-0.86	0.11	-0.26	-0.74	-0.38	0.46	0.46	0.25	0.09	-0.74	0.15	-0.25	0.17	74.73	75.31	82	70.61	36.6	51.4
AGIWUR22895	WBGene00004429	rpl-17	Y48G8AL.8	I	1156580	1156579	3.16	4.18	1.24	2.09	4.18	0.04	-0.14	0.08	-0.22	0.04	-0.13	0.16	-0.08	-0.03	-0.2	0.13	0.03	0.21	0.1	0.12	-0.14	0.02	0.09	0.11	-0.09	0.15	-0.02	0.07	-0.31	0.06	0.06	-0.32	-0.15	0.01	0.02	0.15	0.01	117659.75	103691	120951.22	98233.65	117659.75	104776.8
AGIWUR30450	WBGene00015760	C14C6.6	C14C6.6	V	545845	62154367	2	4.17	8.9	2.47	8.9	1.66	-0.12	1.07	-1.83	-0.05	-1.37	0.53	-1.72	-0.44	0.2	0.37	-1.85	1.81	-2.1	-1.73	-1.63	-1.74	-2.12	1.19	0.04	-1.34	-1.91	-1.3	-0.79	0.82	2.03	-1.38	-0.3	-1.09	-1.87	0.05	-1.72	542.02	158.41	360.43	48.52	165.91	66.51
AGIWUR23185	WBGene00020732	T23E7.2	T23E7.2	X	17670953	100194913	1	4.17	1.55	3.46	4.17	0.3	0.38	-0.21	0.15	-0.58	-0.07	-0.64	0.66	0.16	0.16	-0.2	0.14	0.28	0.2	-1.2	-1.03	0.6	-0.55	-0.12	0.63	0	-0.14	-1.21	0.37	-0.22	-0.01	0.19	0.19	0.26	-0.01	-1.12	0.1	8497.28	9028.6	5971.09	7703.79	4634.87	6574.85
AGIWUR35555	WBGene00014088	ZK809.8	ZK809.8	IV	11645585	55767162	0.7	4.17	1.33	1.66	4.17	0.46	0.81	-0.48	0.73	0.07	-0.06	-0.48	0.45	-0.13	-0.16	-0.35	-0.07	-0.09	0.43	-0.85	-0.66	0.5	-0.6	-0.39	0.86	-0.06	-0.48	-1.52	-0.53	-0.63	0	0.35	-0.06	0.22	0.13	-0.55	0.26	6993.25	8883.34	3633.98	8442	5337.27	4872.72
AGIWUR22185	NA	#N/A	#N/A	IV	795379	NA	3.31	4.17	2.6	0.3	4.17	-0.04	-0.1	0.18	-0.29	-0.29	0.21	0.37	-0.11	-0.23	-0.18	0	-0.24	0.02	-0.22	0.17	0.17	-0.22	0.43	0.33	-0.18	-0.11	-0.3	0.46	-0.37	0.17	0.33	-0.03	-0.3	-0.06	-0.38	0.47	-0.46	63.66	61.19	74.41	53.7	53.6	75.64
AGIWUR37171	WBGene00019588	K09F6.5	K09F6.5	II	2272067	17336888	6.32	4.16	5.25	4.44	6.32	0.53	-0.19	0.57	0.36	-0.13	-0.28	0.59	-0.68	-0.24	-0.51	0.19	0.05	0.22	-0.68	-0.18	-0.16	0.05	0.05	0.61	0.15	-0.19	0.12	-0.21	-0.52	0.18	0.05	-0.35	-0.49	-0.88	-0.09	0.5	-0.07	180.51	109.34	184.77	160.51	114.19	102.79
AGIWUR9068	WBGene00044775	ZK1290.15	ZK1290.15	II	7523534	22588339	0.43	4.16	0.75	2.23	4.16	-0.22	0.4	-0.76	-0.11	0.47	0.38	-0.29	0.05	0.36	-0.31	-0.97	-0.24	-0.67	0.08	-1.14	-1.17	0.7	-0.84	-1.02	1	1.35	0.5	-0.02	0.58	-1.14	-0.67	0.57	-0.39	0.15	-0.44	-0.36	-0.62	562.01	867.83	387.42	608.39	908.67	855.3
AGIWUR26074	WBGene00006784	unc-49	T21C12.1	III	10520578	40859682	1.72	4.15	1.56	2.98	4.15	0.25	0.06	-0.08	-0.14	0.19	-0.03	-0.53	0.24	-0.08	-0.26	-0.16	-0.03	0.08	0.39	-0.46	-0.47	0.48	0.06	0.08	0.63	0.1	-0.18	-0.5	0.23	-0.19	-0.03	0.15	-0.19	-0.03	-0.33	0.18	-0.28	1736.02	1523.27	1382.85	1330.67	1667.09	1435.12
AGIWUR15805	WBGene00016197	pxl-1	C28H8.6	III	5889674	36228787	0.36	4.15	1.4	2.23	4.15	0.62	0.38	-0.28	0.07	-0.19	-0.51	-0.33	0.34	0.09	0.13	-0.03	0.06	0.09	-0.11	-0.69	-0.51	0.5	-0.34	-0.26	0.44	0.27	-0.23	-0.44	0.74	-0.3	-0.31	-0.02	0.05	0	0.15	-0.67	-0.13	3336.74	2828.63	1781.57	2266.71	1899.88	1524.03
AGIWUR20790	NA	#N/A	#N/A	#N/A	#N/A	NA	10.77	4.14	5.39	0.2	10.77	-1.72	-0.7	-0.23	-0.42	0.47	0.7	0.05	-0.08	0.57	0.39	-0.92	-0.2	0.33	0.87	0.25	0.5	-1.09	-0.79	-0.45	-1.7	-1.07	-0.5	0.02	-0.29	0.22	-0.04	0.16	0.6	0.89	0.16	-0.71	0.2	1226.79	2489.98	3433.37	3018.74	5581.43	6530
AGIWUR20637	WBGene00022633	ZC581.3	ZC581.3	I	6651219	6651221	11.77	4.14	1.8	3.54	11.77	-0.85	-0.04	-0.95	-0.05	-0.01	0.35	-0.86	-0.05	0.69	0.63	-0.72	0.1	0.17	0.42	-1.11	-0.65	-0.32	-1.09	-0.95	-0.31	-0.22	-0.03	-0.97	0.39	-0.49	-0.14	0.58	0.94	0.72	0.72	-0.97	0.77	482.72	851.37	452.23	841.43	867.17	1114.75
AGIWUR7696	WBGene00020732	T23E7.2	T23E7.2	X	17670953	100194913	0.22	4.14	1.16	2.24	4.14	0.17	0.41	-0.63	0.02	-0.99	-0.29	-0.81	0.66	-0.04	-0.05	-0.4	-0.02	-0.02	-0.09	-1.46	-1.33	0.51	-0.51	-0.4	0.57	0.52	0.76	-0.33	1.36	-0.48	-0.01	0.2	0.04	0.02	-0.03	-1.14	-0.22	6655.12	7894.91	3818.72	6022.48	2990.35	4836.58
AGIWUR16522	WBGene00013255	Y57A10A.10	Y57A10A.10	II	12257583	27322387	1.3	4.14	1.38	1.18	4.14	0.22	0.41	-0.31	0.14	-0.13	0.25	0.02	0.21	-0.34	-0.19	-0.11	-0.01	-0.39	0.14	-0.54	-0.57	0.68	-0.19	-0.16	0.74	0.62	0.64	-0.28	-0.25	-0.47	-0.52	0.25	-0.35	-0.09	-0.43	-0.22	-0.36	1271.94	1455.14	883.04	1203.93	998.64	1304.88
AGIWUR3843	WBGene00014826	R13H4.2	R13H4.2	V	11836340	73444859	1.48	4.12	1.06	1.62	4.12	-0.06	0.37	-1.58	-0.03	-0.21	0.09	-0.76	0.52	-0.45	-0.14	-0.81	-0.25	-0.44	-0.11	-1.37	-1.36	0.06	-1.2	-1.21	0.17	0.92	1.25	0.17	1.64	-1.33	-0.18	0.14	0.28	-0.04	0.11	-0.97	0.36	3947.85	5335.76	1381.43	4052.74	3574.07	4400.41
AGIWUR40523	WBGene00013481	Y69H2.3	Y69H2.3	V	18656071	80264587	0.36	4.11	10.16	8.38	10.16	-0.28	0.25	-0.16	-0.28	-3.88	0.46	-0.03	0.76	-3.71	0.49	-0.15	-1.06	-0.23	0.93	1.09	1	-0.96	0.63	-0.43	-3.39	-1.59	-0.89	-0.39	0	0.01	-0.46	0.62	0.44	0.56	-0.39	0.3	-0.39	1665.18	2403.6	1814.08	1660.96	137.55	2788.87
AGIWUR19116	NA	#N/A	#N/A	III	3804754	NA	0.5	4.11	2.23	0.67	4.11	-0.36	-0.17	0.28	-0.14	-0.79	0.27	0.12	-0.36	0.03	0.05	0.18	-0.1	-0.07	-0.12	0.37	0.34	-0.38	0.19	0.06	-0.45	-0.15	-0.68	0.32	-0.04	0.15	-0.07	-0.02	0.26	-0.01	0.12	0.18	0.18	60.36	68.68	94.14	70.26	44.68	93.13
AGIWUR22483	WBGene00021384	Y37F4.3	Y37F4.3	I	10850426	10850426	2.2	4.11	0.91	2.34	4.11	-0.34	0.23	-0.5	0.19	-0.32	-0.39	-0.36	0.69	-0.15	0.52	0.08	0.01	-0.34	0.82	-0.47	-0.45	0.11	-0.38	-0.48	0.21	-0.43	-0.15	-0.44	0.58	-0.16	-0.33	-0.1	0.05	0.6	0.03	0.01	0.02	39.81	59.07	35.82	57.74	40.58	38.68
AGIWUR34299	WBGene00000964	dhp-2	C47E12.8	IV	9978165	54099743	0.69	4.1	1.17	2.08	4.1	0.42	0.64	-0.31	0.29	-0.34	-0.29	-0.5	0.92	0.23	0.41	-0.1	0.15	0.28	0.23	-1.31	-0.96	0.38	-0.56	0	0.98	-0.81	-0.39	-1.65	0.28	-0.54	-0.01	-0.04	0.11	0.2	-0.14	-1.14	-0.05	1852.92	2159.68	1122.43	1695.04	1100.55	1137.15
AGIWUR32278	WBGene00014760	F46A8.2	F46A8.2	I	11245815	11245815	1.83	4.1	1.05	0.75	4.1	-0.11	-0.37	0.42	-0.11	-0.28	-0.39	-0.27	-0.23	-0.37	-0.29	0.21	0.35	0.15	-0.29	0.37	0.46	0.17	0.11	0.29	-0.38	-0.12	-0.24	-0.08	-0.33	0.3	0.25	-0.29	-0.48	-0.35	0.4	0.11	0.39	44.07	36.82	63.36	43.91	39.06	36.18
AGIWUR22325	WBGene00015384	C03B8.1	C03B8.1	III	7712266	38051768	9.51	4.1	2.47	0.93	9.51	-1.28	-0.28	-0.2	0.36	0.16	0.58	0.33	-0.35	0.14	0.11	-0.69	-0.03	0.09	0.28	0.05	0.18	-0.51	-0.45	-0.11	-1.36	-0.62	0.08	-0.09	-0.54	0.24	0.06	0.21	0.31	0.24	0.59	-0.39	0.65	380.01	755.57	802.12	1183.59	1029.06	1374.31
AGIWUR7285	WBGene00022353	Y82E9BR.21	Y82E9BR.21	III	1404784	31743900	1.62	4.1	13.54	7.78	13.54	-1.33	-1.65	-1.68	1.03	-1.49	-1.89	-0.99	1.1	-1.59	-1.54	-1.5	1.09	-1.28	0.62	-1.48	-1.41	1.31	-1.6	-1.57	-1.75	1.9	1.27	-1.36	-0.62	-1.49	-1.46	-1.47	-1.71	1.27	1.38	-1.15	1.22	48.44	38.78	37.98	248.2	43.36	32.91
AGIWUR33575	WBGene00002269	lec-6	Y55B1AR.1	III	599506	30938628	1.14	4.1	0.72	1.86	4.1	-0.16	-0.33	0.25	-0.42	0.33	0.28	0.87	-0.66	-0.41	-0.19	0.63	-0.79	0.28	-0.67	0.59	0.68	-0.49	0.32	0.24	-0.75	-0.47	-0.68	-0.08	-0.89	0.6	0.11	-0.65	-1.05	-0.15	0.04	0.7	-0.15	13843.29	12363.02	18440.56	11564.03	19536.04	18847.78
AGIWUR16882	WBGene00005655	srr-4	K11D12.3	V	5019209	66627731	5.91	4.09	2.59	1.65	5.91	0.75	-0.15	0.09	-0.06	-1.18	-0.59	0.53	-0.4	-1.84	-0.2	0.43	-0.13	0.15	0.18	0.71	0.8	0.31	0.53	0.07	-1.25	0.69	-0.27	0.17	-0.56	-0.08	-0.34	-0.37	-0.55	-0.73	-0.49	0.51	-0.43	5320.65	2853.61	3382.34	3043.05	1403.6	2109.33
AGIWUR23927	NA	#N/A	#N/A	II	11962741	NA	2.11	4.09	0.05	0.67	4.09	0.46	0.36	0.19	0.45	0.01	0.31	-0.31	0.66	-0.49	-0.46	-0.61	-0.51	-0.27	-0.12	-0.33	-0.37	0.46	0.28	0.02	0.61	-0.07	0.35	0.18	-0.04	-0.36	-0.55	0.21	-0.3	-0.38	-0.46	-0.1	-0.43	516.31	481.09	428.19	511.12	377.83	463.84
AGIWUR29678	WBGene00015435	C04E12.5	C04E12.5	V	3358596	64967119	0.16	4.09	14.99	1.13	14.99	-1.91	0.29	0.44	-0.31	-2.25	-0.27	0.28	0.4	-2.07	0.21	0.64	0.37	-1.89	0.25	0.5	0.5	0.52	0.21	0.15	-2.29	0.25	-0.42	0.08	0.45	0.21	-2.22	0.29	0.34	0.05	-0.24	0.34	-0.07	46.32	212.42	237.18	140.21	36.68	144.7
AGIWUR37426	WBGene00008637	F10A3.12	F10A3.12	V	16163999	77772515	2.9	4.08	0.84	2.3	4.08	-0.26	-0.29	0.6	-0.3	-0.53	-0.52	0.69	-0.55	-0.36	-0.34	0.59	0.06	-0.07	-0.33	0.24	0.31	-0.18	0.49	0.6	-0.35	-0.41	0.68	-0.05	-0.63	0.53	-0.03	-0.47	-0.21	-0.39	-0.28	0.24	-0.47	46.06	44.93	83.65	44.54	38.21	38.4
AGIWUR22536	WBGene00011167	R09D1.11	R09D1.11	II	9466844	24531651	2.96	4.08	2.15	2.6	4.08	-0.86	0.49	-0.25	0.05	0.31	0.03	-0.38	0.23	0.3	0.22	0.03	0.12	-0.91	-0.22	-0.03	-0.04	0.37	-0.23	-0.17	0.15	0.13	-0.16	-0.3	0.31	-0.54	-0.77	-0.23	0.5	0.32	0.33	-0.8	0.4	200.15	511.66	306	376.7	450.44	372.96
AGIWUR20310	NA	#N/A	#N/A	#N/A	#N/A	NA	0.32	4.08	0.45	0.03	4.08	0.07	-0.05	-0.05	-0.03	0.08	-0.08	-0.14	0.12	0.01	0.04	0.06	-0.07	-0.01	-0.05	-0.19	-0.1	-0.05	0.11	-0.07	0.19	0.08	0.16	-0.07	0.1	-0.09	-0.03	0.02	0.04	0.03	0.05	-0.07	-0.07	39.78	36.58	36.49	37.05	39.91	35.72
AGIWUR37616	NA	#N/A	#N/A	#N/A	#N/A	NA	2.29	4.08	6.86	2.79	6.86	0.55	0.2	-0.25	0.3	0.61	-0.39	0.41	0.08	0.4	-0.36	0.34	-0.27	0.14	-0.55	-0.66	-0.67	-0.04	-0.26	0.19	1.16	-0.11	-0.21	-0.82	-0.44	-0.1	0.08	-0.29	-0.43	-0.21	-0.21	-0.2	-0.04	1608.86	1266.02	923.58	1350.55	1683.5	838.35
AGIWUR30884	WBGene00022439	Y110A2AL.2	Y110A2AL.2	II	2867998	17932817	0.12	4.07	1.56	2.36	4.07	0.05	-0.04	0.18	-0.06	0.23	-0.41	-0.48	0.65	0.46	-0.02	-0.1	0.06	-0.14	0.41	-0.17	-0.09	-0.12	-0.16	-0.02	0.89	-0.35	-0.32	-0.63	0.05	-0.13	-0.18	-0.39	-0.11	0.2	-0.23	-0.12	-0.06	55.05	51.72	60.38	51	62.34	39.95
AGIWUR28359	WBGene00021361	Y37E11AL.5	Y37E11AL.5	IV	3658952	47780537	4.68	4.07	1.31	4.12	4.68	0.36	0.24	0.31	0	-1.09	0.14	-0.36	-0.57	-0.51	0.14	0.22	0.07	0.2	-0.38	0.37	0.34	0.04	0.55	0.28	-0.42	0.08	-0.32	0.29	-0.18	0.13	0.13	-0.07	-0.12	-0.79	-0.25	0.06	-0.26	141.85	129.74	136.7	109.98	51.79	121.76
AGIWUR15798	NA	#N/A	#N/A	#N/A	#N/A	NA	1.89	4.07	0.12	1.51	4.07	0.13	0.17	-0.13	-0.02	0	0.13	-0.25	0.18	-0.14	-0.08	-0.12	-0.18	-0.03	0	-0.08	-0.12	0.18	0.2	0.08	0.25	0	0.02	-0.19	0.05	0.03	0.01	-0.04	-0.01	0	-0.03	0	-0.2	49.67	51.2	41.54	44.66	45.44	49.53
AGIWUR25107	WBGene00010759	K10H10.2	K10H10.2	II	14492752	29557555	6.1	4.07	8.31	1.14	8.31	1.32	0.21	-0.01	-1.04	0.28	-0.88	-0.9	0.78	0.35	-0.1	-0.47	-0.66	0.41	0.22	-0.05	0.27	-0.31	0.32	-0.05	1.44	-0.95	-0.93	-0.47	0.33	-0.37	0.38	-0.26	-0.64	-0.36	-1.57	-0.24	-1.57	34325.57	15953.28	13660.9	6695.08	16679.5	7480.3
AGIWUR14120	WBGene00010032	F54B11.9	F54B11.9	X	13606885	96131283	0.3	4.06	2.61	3.17	4.06	0.54	0.29	-0.38	0.52	-0.7	-0.7	-0.11	1.01	-0.28	-0.17	-0.18	0.37	-0.25	0.27	-0.78	-0.76	0.85	-0.84	-0.3	0.18	0.22	0.19	-0.54	0.54	-0.79	-0.28	-0.74	-0.42	0.32	0.35	-0.82	0.3	148.49	124.51	78.22	146.73	62.98	63
AGIWUR32034	WBGene00008897	F16H6.7	F16H6.7	V	18207154	79815670	2.21	4.06	0.11	1.79	4.06	0.39	0.4	-0.56	-0.17	0.54	-0.03	-0.09	0.59	-0.4	-0.31	0.07	-0.16	-0.23	0.59	-0.17	-0.24	0.31	-0.06	-0.34	0.74	0.37	-0.1	-0.54	0.03	-0.3	-0.43	0.18	-0.75	0.08	-0.69	0.13	-0.59	3261.7	3287.81	1687.25	2214.8	3620.45	2427.78
AGIWUR21539	WBGene00012294	nspa-8	W06A7.5	V	14826851	76435367	11.21	4.06	7.65	0.35	11.21	-1.93	-0.03	-0.01	-1.03	1.37	1.61	0.18	-1.9	0.94	0.96	-0.35	-0.98	0.3	-0.57	-1.35	-1.23	-1.81	-2.5	-0.11	-1.48	-1.81	-1.54	-1.46	-0.23	0.77	0.43	0.73	1.2	-0.44	-0.12	0.1	0.03	944.18	3503.98	3570.28	1761.73	9249.85	10983.11
AGIWUR11598	WBGene00007216	C01A2.4	C01A2.4	I	13392105	13392106	6.33	4.06	2.61	4.03	6.33	-0.1	-0.42	0.74	-0.16	-0.8	-0.6	1.15	-0.61	-0.81	-0.73	0.64	-0.55	-0.53	-0.75	0.55	0.36	-0.31	0.5	0.73	-0.55	-0.33	0.04	1.42	-0.1	0.06	-0.57	-0.92	-1	-0.9	-0.46	0.58	-0.55	3135.39	2502.83	5595.55	3004.83	1931.5	2218.66
AGIWUR19928	WBGene00020811	T25G12.3	T25G12.3	X	17232756	99757845	3.21	4.06	4.34	1.41	4.34	0.01	-0.05	0.1	-0.15	-0.08	-0.01	0.22	0.04	-0.12	-0.11	0.05	-0.01	-0.02	-0.11	0.2	0.24	-0.16	0.19	0.13	-0.08	-0.24	-0.2	0.21	-0.06	0.07	0.07	0.05	-0.15	-0.02	-0.16	0.03	-0.08	40.16	38.51	42.84	35.83	37.77	39.65
AGIWUR6982	WBGene00044438	Y51F10.11	Y51F10.11	I	1961618	1961617	4.75	4.05	0.78	0.49	4.75	0.15	-1.65	-0.01	-1	-0.44	-1.28	1.09	-1.7	-1.9	-1.91	-0.04	-0.25	-0.06	-1.58	0.53	0.14	0.63	0.32	0.22	-1.27	1.46	0.97	1.8	-1.42	0.05	0.13	-1.04	-1.74	-1.58	-0.78	0.9	-0.57	421.61	120.72	377.83	190.37	279.21	156.75
AGIWUR31298	WBGene00003758	nlp-20	F45E4.8	IV	7642042	51763622	0.4	4.05	1.87	0.59	4.05	0.21	0.58	0.03	0.6	-0.43	-0.25	0.1	0.46	0	-0.02	0.33	-0.26	-0.42	-0.24	-0.57	-0.66	0.39	-0.25	0.32	0.64	0.07	-0.21	-0.55	-0.08	-0.32	-0.63	-0.25	0.02	0.19	0.05	-0.65	0.25	1975.18	2558.91	1755.06	2598.85	1270.76	1437.49
AGIWUR12051	WBGene00021161	Y4C6B.7	Y4C6B.7	IV	5351419	49473001	0.11	4.05	1.35	1.61	4.05	0.22	0.3	-0.44	-0.05	-0.18	-0.27	-0.12	0.23	-0.01	0	0.08	-0.17	-0.09	-0.11	-0.85	-0.79	0.43	-0.34	0	0.4	0.3	0.45	-0.14	0.76	-0.31	-0.04	-0.12	0	0.21	0.05	-0.44	-0.19	2204.24	2330.11	1393.75	1824.7	1668.5	1574.58
AGIWUR31840	WBGene00044775	ZK1290.15	ZK1290.15	II	7523534	22588339	1.75	4.05	1.49	3.88	4.05	-0.3	0.44	-0.35	-0.01	0.66	0.71	0.11	0.08	0.53	0.07	-0.62	-0.04	-0.54	0.27	-0.81	-0.87	0.61	-0.86	-0.82	1.06	0.68	-0.71	-1.27	0.05	-0.86	-0.46	0.73	-0.16	0.01	-0.46	-0.28	-0.35	562.11	938.08	541.75	686.53	1093.01	1132.8
AGIWUR18022	WBGene00020215	T04G9.4	T04G9.4	X	772404	83296376	6.66	4.05	5.89	0.64	6.66	0.38	0.19	-0.05	0.27	-0.28	-0.42	-0.06	0.37	-0.47	-0.3	0.08	0.32	-0.32	-0.14	-0.24	-0.21	0.56	-0.11	0.04	0.22	0.7	0.57	-0.28	0.26	-0.33	-0.33	-0.23	-0.56	-0.65	-0.13	-0.06	-0.06	2289.52	2015.06	1708.4	2126.6	1454.94	1318.18
AGIWUR24331	WBGene00015295	acl-12	C01C10.3	X	7439354	89963318	0.98	4.05	4.11	3.89	4.11	-0.53	-0.12	0.21	-0.19	0.23	0.31	-0.06	-0.49	0.07	0.07	-0.11	-0.26	-0.31	0	0.73	0.84	-0.59	0.6	-0.02	-0.66	-0.81	-0.53	0.27	-0.73	0.16	-0.08	-0.24	0.21	-0.02	-0.06	0.34	0.02	742.4	982.34	1236.43	937.93	1253.59	1327.32
AGIWUR40186	WBGene00012401	Y6E2A.8	Y6E2A.8	V	15724830	77333346	1.84	4.05	3.9	3.64	4.05	-0.42	-0.01	0.17	0.44	-1.62	0.35	0.26	0.29	-1.8	0.31	-0.21	0.46	0.06	0.25	0.2	0.17	0.01	-0.15	0.41	-2.95	-1.22	-0.79	-0.45	-0.36	0.22	0.13	0.2	0.31	0.39	0.51	-0.23	0.43	295.81	393.24	445.78	540.03	128.94	506.74
AGIWUR17543	WBGene00020690	T22E5.1	T22E5.1	X	6412867	88936832	1.92	4.05	6.34	2.74	6.34	-0.69	0.02	-0.65	0.41	0.03	0.4	-0.1	-0.29	0.25	-0.18	-0.19	0.25	-0.8	-0.29	-0.24	-0.22	0.27	-0.19	-0.27	0.34	0.67	0.92	0.05	-0.2	-0.43	-0.6	-0.24	-0.1	-0.05	0.34	-0.45	0.43	217.08	353.45	222.04	464.99	357.34	460.24
AGIWUR25844	WBGene00044380	T24E12.12	T24E12.12	II	3759584	18824528	0.97	4.04	2.09	0.3	4.04	-0.03	0.03	-0.15	0.21	0.04	0.1	-0.18	0.3	-0.06	-0.01	-0.09	0.23	-0.2	0.02	-0.1	-0.08	0.04	-0.12	-0.06	0.02	-0.03	0.35	-0.29	0.1	-0.18	-0.03	-0.05	-0.1	0.01	0.01	-0.13	0.19	42.44	44.09	39.05	50.04	44.49	46.42
AGIWUR17977	WBGene00044442	T08A9.13	T08A9.13	X	7321953	89845918	5.15	4.04	1.99	3.01	5.15	0.12	-0.16	0.15	-0.18	-0.47	-0.3	0.52	-0.29	-0.15	-0.28	0.64	-0.06	-0.03	-0.42	0.09	0.19	-0.14	0.12	0.47	-0.1	0.12	0.09	0.22	-0.19	0.29	-0.15	-0.56	-0.22	-0.09	-0.02	-0.03	0	198.52	162.96	201.63	160.78	131.34	147.79
AGIWUR34809	WBGene00001759	gst-11	R11G1.3	X	3632542	86156514	7.13	4.03	1.08	0.31	7.13	0.62	-0.01	0.5	-0.29	-0.86	-0.79	0.82	-0.22	-0.41	-0.41	0.63	0.09	0.24	-0.53	0.26	0.21	0.38	0.41	0.7	0.04	-0.12	-0.71	-0.12	-0.76	0.18	0.01	-0.31	-0.42	-0.46	-0.65	0.12	-0.57	556.21	359.6	509.91	295.3	199.3	208.51
AGIWUR19418	WBGene00022346	Y82E9BR.13	Y82E9BR.13	III	1390444	31729560	2.14	4.03	11.42	6.8	11.42	-2.05	-3.17	-3.21	1.36	-1.08	-3.65	-1.6	1.57	-3.12	-2.71	-3.17	1.49	-2.94	1.05	-3.23	-2.96	1.47	-3.3	-3.23	-3.64	1.88	1.3	-3.44	-2.29	-3.15	-2.8	-3.06	-3.3	1.44	1.68	-3.22	1.82	95.31	43.83	42.65	1014	185.76	31.33
AGIWUR11675	WBGene00016779	sdz-7	C49D10.11	II	3877347	18942163	4.9	4.02	0.56	0.59	4.9	0.19	0.01	0.15	-0.03	-0.19	-0.16	0.26	-0.1	-0.2	-0.21	0.37	0.06	-0.07	-0.21	0.21	0.09	-0.04	0.19	0.11	-0.45	0.07	-0.01	0.24	-0.01	-0.04	0.28	-0.23	-0.15	-0.31	-0.17	0.22	-0.29	53.39	47.19	51.9	45.88	40.92	41.87
AGIWUR43087	WBGene00017978	F32B5.4	F32B5.4	I	2692079	2692078	7.65	4.02	3.08	0.36	7.65	-1.75	-0.51	-0.17	-0.13	0.49	0.9	0.24	-0.4	0.32	0.56	-0.5	-0.43	0.23	0.49	0.41	0.34	-1.3	-0.47	-0.24	-1.67	-1.73	-1.21	-0.36	-1	0.51	0.32	0.34	0.47	0.73	0.3	-0.13	0.29	970.17	2293.07	2896.23	2979.6	4588.13	6075.73
AGIWUR22137	WBGene00006449	tag-76	ZK757.3	III	9887123	40226228	2.37	4.02	3.05	0.47	4.02	0.22	-0.39	0.06	-0.8	-0.84	-0.52	-0.19	-0.17	-0.25	-0.34	-0.27	-0.17	0.32	0.47	0.34	0.43	-0.15	0.43	-0.04	-0.22	-0.05	-0.76	0.55	-0.52	0.36	0.29	0.05	-0.11	0.14	-0.32	0.92	-0.32	239.09	156.46	214.51	118.38	114.43	142.86
AGIWUR9928	WBGene00044441	Y119C1B.11	Y119C1B.11	I	4552852	4552852	0.21	4.01	4.52	1.33	4.52	-0.38	-0.69	-0.08	-0.07	-0.65	-0.74	0.02	-0.06	-0.02	-0.3	-0.18	0.03	0.44	0.25	0.54	0.31	-0.35	-0.07	0.11	-0.9	-0.16	-0.26	0.85	-0.24	0.08	0.29	-0.55	-0.19	1	0.29	-0.46	0.05	86.01	69.58	105.82	106.51	71.22	66.85
AGIWUR23303	WBGene00020007	R11F4.1	R11F4.1	II	4091840	19156656	1.49	4.01	0.33	0.81	4.01	-0.03	0.2	-0.41	0.01	0.49	0.58	-0.39	-0.07	0.15	-0.05	-0.47	-0.17	0.03	0.21	-0.39	-0.42	-0.17	-0.23	-0.6	0.61	0.24	0.69	-0.12	0.15	-0.43	-0.55	0.48	0.11	-0.18	-0.3	-0.15	-0.17	1301.73	1520.33	998.01	1334.86	1861.74	1986.42
AGIWUR19314	WBGene00022554	ZC204.2	ZC204.2	II	1663803	16728625	11.58	4.01	0.88	2.58	11.58	0.46	-0.32	0.3	-0.33	-0.39	-0.61	0.25	-0.01	-0.4	-0.51	0.3	0.37	0.32	-0.25	0.08	-0.02	0.63	0.16	0.51	0.18	0.49	-0.14	0.01	-0.16	0.01	-0.11	-0.53	-0.53	-0.27	-0.54	0.09	-0.44	2385.16	1382.51	2127.47	1372.73	1315.33	1131.87
AGIWUR37301	NA	#N/A	#N/A	IV	795379	NA	2.12	4.01	1.72	0.17	4.01	-0.14	-0.14	0.21	-0.25	-0.62	0.08	0.17	-0.02	-0.19	-0.06	0.15	-0.05	0.01	-0.04	0.36	0.31	-0.21	0.47	0.31	-0.27	-0.18	-0.35	-0.1	-0.48	0.27	0.42	0.05	-0.2	-0.14	-0.3	0.45	-0.36	56.54	56.19	71.76	52.21	40.34	65.79
AGIWUR7202	WBGene00006819	unc-87	F08B6.4	I	6761229	6761229	0.61	4.01	0.91	0.91	4.01	0.3	0.35	-0.14	0.18	0.07	0.16	-0.5	0.39	-0.04	-0.23	-0.19	-0.02	-0.09	-0.02	-0.72	-0.88	0.19	-0.17	-0.27	0.33	0.77	0.39	0.25	0.6	-0.43	-0.23	-0.39	-0.27	-0.08	-0.09	-0.51	-0.18	32258.93	33415.52	23686.25	29597.05	27493.9	29244.29
AGIWUR42074	WBGene00019029	F58B6.1	F58B6.1	III	1112266	31451382	4.09	4.01	6.22	5.18	6.22	-0.51	0.23	-0.22	-0.21	0.82	0.45	0.44	-0.03	0.3	0.11	-0.02	-1.21	-0.37	-0.16	0.18	0.11	-1.21	0.07	0.21	0.64	-1.09	-0.12	-0.14	-0.15	-0.11	-0.69	0.56	0.1	0.06	-0.05	-0.16	-0.12	172.55	287.57	210.18	212.36	432.23	334.44
AGIWUR8295	WBGene00021888	Y54G2A.23	Y54G2A.23	IV	2927513	47049097	6.26	4	4.48	4.09	6.26	0.6	-1.65	0.16	0.73	-2.21	-1.69	-0.89	-0.76	-1.21	-1.68	0.46	0.46	0.47	-0.78	0.12	0.25	0.46	0.39	0.66	-0.95	-0.07	0.72	0.79	-0.44	0.38	0.47	-1.65	-1.95	-1	0.67	0.49	0.48	2471.19	520.21	1821.04	2709.34	352.19	506.68
AGIWUR10040	WBGene00013384	#N/A	#N/A	IV	13403747	NA	5.17	4	2.59	1.77	5.17	-0.26	-0.62	0.59	-0.1	-1.23	-0.98	0.66	-0.24	-0.95	-0.89	0.62	0.44	-0.2	-1.01	0.29	0.23	0.47	0.37	0.96	-1.38	-0.14	0.87	1.09	-0.12	0.15	-0.32	-1.1	-1.42	-0.87	-0.11	0.27	-0.35	1757.47	1374.63	3180.74	1970.58	899.79	1072.49
AGIWUR13069	WBGene00022142	Y71G12B.2	Y71G12B.2	I	1816152	1816151	0.87	4	2.34	4.4	4.4	0.37	-0.18	0.22	0.19	-0.61	-0.35	0.61	-0.45	-0.14	-0.1	0.43	-0.05	0.45	-0.52	-0.09	0.02	-0.09	-0.12	0.44	-0.2	-0.67	-0.05	-0.48	-0.37	0.05	0.49	-0.08	-0.25	-0.41	0.39	0.08	0.17	111.11	75.67	100.01	98.35	56.36	67.53
AGIWUR21154	WBGene00015852	C16C8.14	C16C8.14	II	3445763	18514073	0.38	4	2.4	0.35	4	0.07	-0.19	-0.11	-0.04	0.01	-0.24	0.19	-0.21	-0.1	-0.06	-0.21	-0.05	0.26	0.03	0.24	0.22	0	-0.07	-0.07	-0.37	0.17	-0.07	-0.02	-0.4	-0.01	0.16	-0.15	0.08	0.16	0.19	-0.01	0.25	1037.27	864.9	913.76	965.49	997.68	837.38
AGIWUR22889	WBGene00002260	lbp-8	T22G5.6	V	13890686	75499202	2.14	3.99	6.08	2.48	6.08	0.48	0.31	-0.83	-0.19	-0.83	-0.07	-0.14	1.55	-0.75	-0.51	-0.47	-1.15	-0.69	1.15	0.41	0.42	-0.51	0.79	-0.35	-0.06	-0.46	-0.09	-0.1	-0.27	-0.45	0.19	-0.02	-0.76	0.81	-0.91	-0.63	-0.69	491.22	436.28	197.61	309.51	197.5	336.69
AGIWUR31978	WBGene00021700	Y48G9A.6	Y48G9A.6	III	2117832	32456948	2	3.99	1.75	4.62	4.62	-0.76	-0.36	-1.02	-0.3	-0.85	-1.14	-0.64	1.72	0.12	0.36	-1.03	-0.24	-0.37	2	-1.23	-1.21	-0.06	-1.12	-1.14	0.99	-1.07	-1.32	-1.61	0.13	-0.82	-0.38	-1.1	-0.53	2.14	-0.4	-1.19	-0.39	65.23	86.28	54.53	89.75	61.4	49.98
AGIWUR13781	WBGene00015069	srt-67	B0238.5	V	5256126	66864648	0.19	3.99	1.17	0.05	3.99	-0.07	-0.06	0.23	0.01	-0.02	-0.01	0.33	0.03	-0.13	0.03	0.08	0.11	0.01	-0.07	0.2	0.15	-0.12	-0.06	0.02	-0.37	0.01	-0.2	0.17	-0.14	-0.01	-0.02	-0.17	0.03	-0.04	-0.05	-0.06	0.02	41.71	42.06	51.52	44.1	43.22	43.64
AGIWUR10633	WBGene00005941	srx-50	Y43B11AL.2	IV	7057985	51179573	3.16	3.99	0.7	1.46	3.99	-0.23	0.38	-0.39	-0.3	0.79	0.4	-0.04	0.22	0.5	0.44	-0.47	-0.51	-0.53	0.47	-0.58	-0.54	-0.33	-0.79	-0.44	0.03	0.15	0.41	-0.1	0.52	-0.57	-1.02	0.53	0.6	0.39	-0.58	-0.33	-0.67	59.16	90.28	52.79	56.2	120.14	91.74
AGIWUR28204	WBGene00014262	ZK1321.4	ZK1321.4	II	9770694	24835501	5.36	3.99	2.91	4.27	5.36	0.11	0.41	-0.65	0.22	0.33	0.49	-0.36	0.34	0.46	0.55	-0.35	0.38	0.38	0.57	-1.04	-1.04	0.23	-1.04	-0.68	0.28	-0.14	-0.67	-1.48	-0.14	-0.74	-0.13	0.32	0.25	0.2	0.21	-0.48	0.18	6874.42	8484.32	4060.1	7441.68	8034.5	8971.9
AGIWUR15525	WBGene00022100	Y69A2AR.31	Y69A2AR.31	IV	2650382	46771966	4.73	3.99	1.32	1.37	4.73	0.56	0.36	0.13	-0.15	-0.03	-0.08	-0.25	0.14	-0.41	-0.07	-0.07	-0.48	-0.19	0.41	-0.32	-0.41	0.52	0.18	0.15	0.85	0.29	-0.17	-0.12	0.08	-0.33	-0.33	0.12	-0.35	-0.24	-0.79	0.21	-0.67	1489.45	1297.67	1105.21	911.66	989.41	950.58
AGIWUR15414	WBGene00019046	F58E2.2	F58E2.2	IV	3470039	47591624	0.22	3.99	0.42	0.22	3.99	-0.09	0.23	-0.07	-0.21	-0.07	0	-0.42	0.69	0.1	-0.01	0.01	-0.07	-0.28	-0.1	-0.09	0	-0.01	0.02	-0.02	0.28	-0.1	0	0.05	0.31	-0.07	-0.1	-0.06	-0.02	0.06	-0.06	-0.27	-0.06	40.38	50.41	40.92	37.11	41	43.11
AGIWUR32963	WBGene00010883	M7.7	M7.7	IV	11089941	55211353	6.38	3.99	0.44	1.5	6.38	-1.13	-0.66	0.04	0.25	0.23	-0.08	0.11	-0.69	0.59	0.21	-0.43	0.28	0.27	0.05	0.3	0.32	-0.54	-0.48	0.02	-1.1	-1.36	-0.37	-0.61	-0.76	0.23	0.33	0.11	0.32	0.15	0.76	-0.17	0.84	363.73	502.82	816.95	945.65	931.17	753.2
AGIWUR26451	WBGene00018934	F56B3.11	F56B3.11	IV	795379	44916964	9.78	3.99	0.6	0.1	9.78	1.07	-0.34	0.7	-0.2	-0.72	-1.22	0.3	-0.1	-0.46	-0.63	0.42	0.28	0.3	-1.03	0.17	0.02	0.58	0.31	0.5	-0.17	0.71	-0.6	0.17	-0.17	0.15	0.04	-0.82	-0.58	-0.59	-0.86	0.09	-0.65	3231.22	1219.41	2502.46	1344.01	936.35	663.16
AGIWUR20208	WBGene00003067	lrg-1	F55H2.4	III	9504680	39843785	0.13	3.99	11.71	0.56	11.71	-1.82	0.04	0.36	-1.55	-2.86	0.18	0.58	0.36	-1.67	-0.06	0.28	-1.27	-1.38	1.17	1.18	0.98	-1.71	0.68	0.46	-2.01	-2.7	-1.86	0.8	-0.29	0.28	-1.5	0.46	-0.09	1.08	-1.53	1.02	-1.51	104.51	378.71	472.41	126.29	50.99	418.98
AGIWUR11287	WBGene00014795	K03D7.1	K03D7.1	V	17514780	79123296	5.42	3.98	1.14	2.03	5.42	0.41	-0.48	0.04	-0.57	-0.49	-0.47	0.68	-0.37	-0.62	-0.66	0.31	-0.42	0.27	-0.19	0.41	0.32	-0.15	0.44	0.38	-0.31	-0.25	0.32	0.86	-0.38	0.03	0.17	-0.51	-0.65	0	-0.25	0.56	-0.55	2105.51	1132.45	1629.66	1065.43	1123.09	1138.52
AGIWUR13159	NA	#N/A	#N/A	V	15593443	NA	0.7	3.98	0.79	0.36	3.98	-0.14	-0.11	0.27	-0.05	-0.4	-0.03	0.51	-0.13	0.09	-0.06	0.15	0.13	0.09	-0.2	0.07	0.05	0.07	0.19	0.41	-0.22	-0.24	-0.54	0.02	-0.3	0.06	0.12	-0.06	-0.05	-0.11	0.06	-0.07	-0.06	49.25	50.25	65.59	52.43	41.17	53.46
AGIWUR41705	WBGene00022382	Y94H6A.10	Y94H6A.10	IV	2709898	46831482	6.15	3.98	7.75	5.01	7.75	1.42	-4.65	-3.54	1.43	-2.97	-2.89	1.05	-5.13	-6.01	-3.96	0.79	0.75	1.37	-4.23	0.38	0.42	0.89	0.79	1.19	-2.79	0.72	0.87	-0.31	-5.87	-6.11	0.99	-3.75	-3.67	-3.33	0.46	-4.38	0.49	8748.91	130.28	282.34	8855.56	418.44	442.65
AGIWUR19233	WBGene00019535	K08D10.12	K08D10.12	IV	4178454	48300041	6.4	3.98	4.4	3.29	6.4	0.48	-0.17	0.09	0.4	-0.27	-0.28	0.13	-0.28	-0.36	-0.28	0.11	0.13	0.13	-0.22	0.02	0.1	0.29	0.15	0.12	-0.23	0.09	0.07	-0.04	-0.41	0.07	0.04	-0.24	-0.22	-0.47	0.09	0.18	0.17	1320.36	842.26	1009.04	1252.98	787.37	781.53
AGIWUR25735	WBGene00014774	F57G4.7	F57G4.7	#N/A	#N/A	79253984	10.42	3.97	15.33	11.05	15.33	2.07	-2.74	-2.89	-0.03	-2.76	-3.19	-2.88	-0.31	-2.96	-2.52	-2.93	1.68	1.42	-0.57	0.24	0.13	2.01	0.36	-2.94	-2.87	1.83	-0.14	-1.05	-2.31	-2.86	1.23	-2.91	-2.7	-0.72	-0.19	-2.6	-0.12	1179.23	42.21	38.06	275.87	41.51	30.79
AGIWUR17830	WBGene00013743	#N/A	#N/A	III	12499460	42859107	4.83	3.97	0.6	0.88	4.83	0.44	0.37	0.2	0.32	-0.29	-0.04	-0.92	0.5	-0.66	-0.45	-0.23	-0.73	-0.5	0.07	0.03	-0.02	0.47	0.37	0.36	0.65	0.29	0.1	-0.2	0.08	0.06	-0.08	0.11	-0.62	-0.12	-0.68	-0.07	-0.58	640.32	607.58	542.28	588.4	385.68	457.63
AGIWUR31025	WBGene00016954	C55C3.4	C55C3.4	IV	5676201	49797782	9.33	3.96	1.14	0.41	9.33	-1.14	-0.36	-0.23	-0.24	0.36	0.21	-0.05	-0.21	0.42	0.34	-0.56	0.18	0.34	0.32	0.2	-0.16	-0.64	-0.6	-0.18	-1.17	-0.49	-0.31	-0.32	-0.39	0.24	0.21	0.33	0.25	0.61	0.65	-0.14	0.42	954.15	1644.15	1794.25	1786.53	2717.36	2441.92
AGIWUR43329	WBGene00012252	W04E12.7	W04E12.7	V	19735050	81343566	1.05	3.96	0.09	1.74	3.96	0.37	0.49	-0.75	0.14	0.33	-0.07	-0.15	0.84	-0.49	-0.33	-0.1	-0.05	-0.26	0.62	-0.16	-0.13	0.35	-0.18	-0.64	0.86	0.35	-0.26	-0.81	-0.35	-0.38	-0.42	0.19	-0.58	0.28	-0.44	-0.01	-0.45	1770.74	1915.58	813.6	1509.83	1723.07	1297.86
AGIWUR21947	WBGene00020883	fbxa-64	T28A11.21	V	3277002	64885525	0.2	3.96	17.06	0.32	17.06	-4.8	0.52	0.33	-0.29	-5.22	0.14	0.8	0.4	-4.49	-0.18	0.42	0.2	-4.67	0.01	0.35	0.32	0.64	0.53	0.43	-5.27	1.04	0.55	0.65	0.36	0.22	-4.95	0.08	-0.33	-0.15	-0.76	0.42	-0.64	44.88	1792.66	1578.84	1026.68	33.59	1383.11
AGIWUR43274	WBGene00050965	F49H6.17	F49H6.17	V	17019966	78628482	4.15	3.96	0.36	0.66	4.15	-0.04	0.01	0.21	-0.09	-0.19	0.06	0.01	-0.19	-0.25	-0.05	0.06	0.08	0.07	-0.24	0.18	0.21	0.06	0.51	0.17	-0.15	-0.07	-0.22	0.05	-0.14	0.12	0.29	-0.25	-0.23	-0.13	-0.18	0.18	-0.23	40.72	42.11	48.17	39.29	36.7	43.52
AGIWUR26128	WBGene00004093	ppw-1	C18E3.7	I	4185062	4185062	2.9	3.96	0.8	0.36	3.96	-0.43	-0.24	0.1	-0.3	-0.02	0.47	-0.04	-0.34	0.14	0.17	-0.19	0.15	0.13	0.23	0.23	0.33	-0.11	0.02	0.04	-0.42	-0.55	-0.4	-0.17	-0.55	0.14	0.12	0.09	0.37	-0.08	0.02	0.22	0.08	7964.86	9063.8	11495.32	8713.18	10569.23	14822.2
AGIWUR12556	WBGene00009324	F32B6.10	F32B6.10	IV	9887169	54008747	12.7	3.96	2.64	0.43	12.7	-0.96	-0.1	-0.15	0.01	0.09	0.53	0.3	-0.27	0.42	0.53	-0.69	-0.18	0.21	0.29	-0.18	-0.13	-0.77	-0.64	-0.27	-1.05	-0.9	-0.19	0.02	-0.03	-0.03	0.26	0.23	0.63	0.52	0.29	-0.04	0.18	208.12	379.89	365.02	409	431.89	586.86
AGIWUR21555	WBGene00006598	tor-2	Y37A1B.13	IV	13982659	58104236	0.44	3.96	3.67	3.05	3.96	0.16	0.67	-0.18	-0.56	0.5	-0.08	0.15	0.54	0.47	0.12	0.27	-0.11	0.05	-0.19	-0.76	-0.67	-0.01	-0.63	0.55	0.87	0	-0.09	-1.17	0.62	-0.24	0.03	-0.16	-0.45	0.15	-0.87	-1	-0.78	285.72	404.71	224.36	172.52	361.11	241.38
AGIWUR36976	WBGene00044470	C09G12.17	C09G12.17	IV	3495293	47616878	0.78	3.96	0.41	3.25	3.96	-0.13	0.13	-0.35	0.17	0.01	-0.25	-0.46	0.42	0.18	0.23	0.01	0.05	0.02	0.44	-0.1	-0.24	0.11	-0.34	-0.21	0.31	0.29	-0.26	-0.58	0.2	-0.19	0.02	0	-0.06	0.31	-0.1	-0.18	-0.13	44.44	52.94	38.05	54.38	48.97	40.8
AGIWUR4392	WBGene00014826	R13H4.2	R13H4.2	V	11836340	73444859	0.89	3.95	1.79	1.47	3.95	-0.08	0.32	-1.46	-0.02	-0.2	-0.08	-1	0.2	-0.27	-0.27	-1	-0.28	-0.43	-0.09	-1.41	-1.5	0.28	-1.01	-0.97	0.3	1.6	1.19	-0.06	1.38	-0.99	-0.2	0.05	0.08	-0.02	0.21	-0.89	0.15	7827.78	10334.43	3003.13	8145.41	7182.75	7827.78
AGIWUR31350	WBGene00044191	F43D2.6	F43D2.6	V	14629784	76238314	1.47	3.95	1.82	3.39	3.95	-0.16	0.21	-0.47	-0.44	0.2	0.19	-0.11	0.49	0.35	0.13	-0.03	-0.05	-0.16	0.48	0.02	0.01	0.01	-0.25	-0.23	0.51	-0.04	-0.27	-0.53	-0.14	-0.14	-0.2	0.26	-0.09	0.35	-0.23	-0.31	-0.2	1460.83	1885.24	1180.37	1202.08	1878.45	1868.91
AGIWUR15233	NA	#N/A	#N/A	#N/A	#N/A	NA	0.82	3.95	1.49	0.03	3.95	-0.2	-0.45	0.2	-0.11	-0.52	-0.17	0.22	-0.26	0.17	0.07	-0.08	0.3	0.2	0.1	0.29	0.27	-0.03	0.02	0.06	-0.55	0.1	-0.38	0.05	-0.43	-0.04	-0.22	-0.19	0.35	0.24	0.22	-0.25	0.28	305.51	256.21	403.99	326.5	245.35	312.59
AGIWUR34522	WBGene00015196	B0454.5	B0454.5	II	3038862	18103679	4.63	3.95	2.68	0.57	4.63	0.6	0.54	0.1	0.09	0.33	-0.38	0.27	0.38	-0.31	-0.06	0.29	-0.68	-0.15	-0.21	-0.31	-0.43	0.22	-0.07	0.04	0.98	0.47	-0.52	-0.44	0.11	-0.32	-0.33	-0.03	-0.31	-0.4	-0.8	0.05	-0.6	5404	5158.61	3816.06	3783.1	4477.31	2730.82
AGIWUR29423	WBGene00019765	M03F8.6	M03F8.6	V	5953814	67562336	3.3	3.94	0.65	0.66	3.94	0.46	0.36	-0.3	0.11	-0.23	-0.1	0.29	0.37	-0.18	-0.14	0.03	-0.3	-0.24	-0.02	-0.33	-0.18	0.35	0.01	-0.01	0.59	0.4	-0.05	-0.27	-0.06	-0.33	-0.19	0.06	-0.21	-0.14	-0.38	-0.02	-0.15	378.29	352.77	223.34	297.92	235.2	257.54
AGIWUR8407	WBGene00021430	Y38F2AR.12	Y38F2AR.12	IV	2399487	46521071	2.4	3.94	4.25	1.71	4.25	-1.12	-0.16	0.93	0.38	-0.05	-0.42	-0.86	0.35	-0.03	0.19	-1.11	-1.4	-1.28	-0.29	-1.94	-1.88	-0.98	-1.4	-0.59	0.66	0.08	1.45	-0.25	1.23	0.84	-1.35	0.57	-0.88	0.3	0.13	0.65	-0.07	565.62	1097.39	2339.71	1602.09	1187.74	914.03
AGIWUR23614	WBGene00012815	phy-4	Y43F8B.4	V	19512155	81120671	2.21	3.94	3.28	3.89	3.94	-0.48	0.15	-0.42	-0.23	-0.54	-0.57	-0.36	1.11	-0.16	0.43	-0.35	-0.29	-0.37	1.38	-0.59	-0.52	-0.1	-0.24	-0.53	-0.01	-0.56	-0.46	-0.27	0.7	-0.2	-0.46	-0.45	-0.06	1.26	-0.11	-0.26	-0.14	42.51	65.65	44.24	50.45	40.91	40
AGIWUR5727	WBGene00013826	Y116F11B.10	Y116F11B.10	V	19870475	81478991	1.07	3.94	3.9	1.75	3.94	-0.27	-0.25	-1.05	-0.76	0.58	0.05	-0.68	0.79	0.15	-0.28	-0.77	-0.1	-0.38	1.2	0.06	0.03	-0.21	-0.19	-0.89	0.42	-0.41	0.02	0.54	0.73	-0.84	-0.14	0.39	-0.2	0.56	-0.49	-0.32	-0.61	352.52	357.01	204.98	250.15	634.13	441.3
AGIWUR8308	WBGene00044491	Y54G2A.48	Y54G2A.48	IV	2831575	46953159	3.02	3.93	0.08	0.39	3.93	-0.5	0.4	-0.72	0.02	-0.79	-0.22	-0.87	0.65	0.7	0.4	0.11	-0.19	-0.53	-0.19	-1.13	-0.97	-0.23	-1.21	-0.22	0.58	-0.84	0.74	-0.41	0.93	-0.57	-0.56	0.12	0.56	0.97	0.42	-1.15	0.25	100.7	188.02	86.51	144.98	82.3	122.24
AGIWUR24035	WBGene00044380	T24E12.12	T24E12.12	II	3759584	18824528	0.14	3.92	1.33	0.35	3.92	-0.02	0.03	-0.02	0.27	0.11	-0.09	-0.14	0.21	-0.05	0.07	-0.11	0	-0.26	0.14	-0.05	-0.06	0.12	-0.04	-0.05	0.14	0.2	-0.13	-0.01	0.02	-0.2	-0.1	-0.15	-0.04	0	0.13	-0.13	0.05	43.56	45.06	43.54	52.94	47.56	41.36
AGIWUR18128	WBGene00012294	nspa-8	W06A7.5	V	14826851	76435367	11.08	3.92	8.4	0.37	11.08	-1.78	0.17	0.19	-0.87	1.23	1.69	0.36	-1.82	0.84	0.92	-0.29	-1.01	0.21	-0.6	-1.36	-1.23	-1.69	-2.38	0.06	-1.32	-1.78	-1.46	-1.39	-0.25	0.7	0.38	0.74	1.12	-0.6	-0.22	0.07	-0.05	893.9	3440.71	3492.49	1675.6	7200.13	9889.63
AGIWUR36172	WBGene00021186	Y9D1A.1	Y9D1A.1	II	7446629	22511435	2.22	3.91	0.27	1.15	3.91	0.02	0.34	-0.04	0.29	0.07	0.11	-0.23	0.31	-0.24	-0.16	-0.04	0.01	-0.1	-0.14	0.18	-0.2	-0.05	0.15	-0.04	0.23	0.07	0.2	0.03	-0.02	-0.14	-0.18	-0.18	-0.15	-0.12	-0.16	0.01	-0.13	42.08	52.67	40.32	50.88	43.52	44.66
AGIWUR38901	WBGene00012318	srxa-1	W07A8.1	V	20732056	82340572	1.27	3.91	1.55	0.45	3.91	-0.16	-0.08	0	-0.05	-0.11	0.03	0.28	-0.09	0.21	-0.02	0.13	0.04	0.19	0.01	0.08	-0.09	-0.09	-0.03	-0.01	-0.07	-0.2	-0.25	0.06	-0.18	0.21	0.07	0.01	0.09	0.03	0.03	-0.09	-0.1	38.41	40.64	42.89	41.44	39.76	43.91
AGIWUR13784	NA	#N/A	#N/A	IV	4077664	NA	0.04	3.91	0.61	0.68	3.91	-0.3	0.67	-0.16	0.33	-0.22	0.61	-0.28	0.49	-0.2	-0.14	-0.09	-0.22	-0.23	-0.14	-0.16	-0.22	-0.31	0.42	-0.1	0.23	-0.13	0.6	-0.15	0.33	-0.41	-0.18	-0.2	-0.22	-0.14	-0.23	-0.14	-0.2	36.2	70.78	39.84	56.03	38.29	68.14
AGIWUR23012	WBGene00006585	tni-3	T20B3.2	V	16833617	78442133	3.48	3.91	2.55	1.42	3.91	-0.11	0.41	0.08	-0.09	0.16	0.19	-0.27	0.19	0.35	0.7	-0.11	-0.34	0.13	0.35	-0.49	-0.47	-0.12	-0.34	0	0.23	-0.3	-0.47	-0.44	0.4	-0.29	-0.63	0.4	0.49	-0.02	-0.24	-0.46	-0.18	8444.57	12094.71	9610.52	8553.25	10173.68	10398.14
AGIWUR9317	WBGene00016630	C44B7.10	C44B7.10	II	6888508	21953314	0.11	3.91	0.73	1.4	3.91	0.42	0.4	-0.73	-0.08	-0.8	0.04	-0.56	0.5	-0.04	0.01	-0.69	0.04	-0.01	-0.1	-0.76	-0.68	0.3	-0.46	-0.9	0.64	0.37	1.38	0.1	0.72	-0.87	-0.27	0.05	-0.22	0.05	-0.09	-0.75	-0.29	6111.35	6035.93	2746.22	4313.39	2626	4701.22
AGIWUR14080	WBGene00020977	oac-52	W03B1.8	IV	4342023	48463608	3.15	3.91	0.65	3.41	3.91	-0.06	-0.46	0.26	0.24	-0.57	-0.73	0.67	-0.21	-0.48	-0.64	-0.06	-0.08	0.24	-0.3	0.46	0.51	-0.15	0.17	0	-0.05	-0.59	-0.15	0.76	-0.47	0.17	0.23	-0.69	-0.87	-0.56	0.2	0.8	0.2	71.76	54.36	89.75	88.45	50.33	45.28
AGIWUR41123	WBGene00021188	Y13C8A.1	Y13C8A.1	X	16883600	99407561	0.63	3.9	0.01	0.82	3.9	-0.42	-0.79	0.07	-0.34	0.06	0.36	0.5	-1.02	-0.32	-0.35	0.02	-0.05	0.34	-0.44	0.72	0.3	-0.64	-0.37	-0.19	-0.58	0.28	0.21	0.26	-0.66	0.02	-0.13	0.29	0.07	-0.21	0.19	0.65	0.28	148.57	115.23	208.8	157.15	206.56	255.34
AGIWUR34926	WBGene00013531	Y73F8A.26	Y73F8A.26	IV	15473628	59595205	0.44	3.9	3.63	3.33	3.9	-0.47	-0.34	0.41	0.18	-0.57	-0.36	0.76	-0.64	0.12	-0.02	0.6	0.44	-0.4	-0.51	-0.44	-0.41	0.27	-0.37	0.78	-0.53	-0.26	0	0.14	-0.06	0.62	-0.18	-0.5	-0.67	-0.45	0.37	0.08	0.31	36.35	39.88	67.12	57.09	33.96	39.16
AGIWUR30066	WBGene00009031	F21H7.5	F21H7.5	V	16237519	77846035	5.31	3.9	4.11	3.34	5.31	-1.5	-0.25	0.08	0.48	-2.72	0.47	-0.18	-0.33	-1.78	0.73	-0.62	0.2	0.13	0.78	0.51	0.45	-0.73	-0.69	-0.33	-2.66	-1.67	-0.76	-0.76	-0.74	0.01	0.05	0.45	0.81	0.53	0.99	-0.18	1.04	1875.06	4450.93	5619.52	7378.47	802.39	7335.16
AGIWUR13362	WBGene00016626	C44B7.4	C44B7.4	II	6868898	21933704	10	3.9	4.45	3.77	10	0.11	-0.23	0.64	-0.34	-0.62	-0.68	0.68	-0.13	-0.56	-0.63	0.57	-0.36	-0.28	-0.43	0.24	0.23	0.01	0.49	0.74	0.01	-0.14	0.07	0.58	-0.04	0.41	-0.49	-0.52	-0.68	-0.6	-0.78	0.78	-0.78	620.55	490.7	897.74	456.03	376.25	359.9
AGIWUR23807	WBGene00007010	alx-1	R10E12.1	III	9957269	40296374	3.4	3.9	0.25	0.51	3.9	0.13	-0.51	0.35	-0.07	-0.33	-0.46	-0.24	-0.24	-0.32	-0.29	0.45	0.18	-0.02	-0.29	0.19	0.22	0.05	0.4	0.35	-0.25	-0.19	-0.64	0.27	-0.23	0.38	0.18	-0.17	-0.12	-0.24	-0.01	0.37	0.13	1978.6	1273.95	2311.26	1726.88	1447.41	1316.48
AGIWUR6622	WBGene00021585	clec-74	Y46C8AL.8	IV	3956999	48078584	2.88	3.9	2.09	1.14	3.9	-0.59	0.36	-0.34	-0.6	-0.22	0.19	-0.67	0.28	0.54	0.44	-0.47	-0.72	-0.44	0.56	-0.5	-0.5	-0.75	-0.55	-0.3	0.58	0.13	-0.26	0.44	0.9	-0.27	-0.79	0.65	0.46	0.72	-0.29	-0.44	-0.55	49.58	95.94	58.99	49.06	64.14	85.09
AGIWUR31808	WBGene00007197	B0513.5	B0513.5	IV	13868529	57990106	0.17	3.89	2.08	2.11	3.89	0.49	0.25	0.07	0.22	0.15	-0.01	0.23	0.28	-0.06	-0.06	-0.09	-0.14	0.12	0.16	-0.54	-0.63	0.32	-0.47	0.03	0.64	-0.02	-0.21	-0.89	-0.11	-0.46	-0.26	0.26	0.03	0.15	-0.15	-0.48	0.01	2149.91	1821.76	1606.56	1784.71	1690.19	1519.24
AGIWUR23622	WBGene00023427	F14D2.15	F14D2.15	II	3342337	18407154	6.09	3.89	15.68	9.82	15.68	-0.1	-1.95	-0.45	1.2	-0.37	-2.44	-0.06	-0.47	-0.07	-1.97	-0.29	1.07	0.2	-0.39	-0.41	-0.38	0.95	-0.59	-0.41	-0.33	0.76	0.74	-0.55	-1.82	-0.29	-0.09	-1.89	-2.13	-0.17	1.41	-0.62	1.41	459.11	127.53	359.56	1126.34	380.75	90.57
AGIWUR21501	WBGene00018792	F54C1.8	F54C1.8	I	5004960	5004960	2.14	3.89	0.74	0.88	3.89	-0.79	-0.2	0.5	0.21	-0.16	0.17	0.41	-0.15	-0.03	0.03	-0.06	0.09	0.17	0.15	0.25	0.24	-0.25	-0.13	0.68	-1.52	-0.96	-0.45	-0.46	-0.45	0.36	0.16	-0.02	-0.04	0.08	0.26	-0.04	0.17	522.46	787.37	1275.43	1041.73	805.85	1012.29
AGIWUR43938	WBGene00020182	ugt-53	T03D3.1	V	2849350	64457873	1.94	3.89	1.01	3.66	3.89	-0.34	0.37	-0.53	0.18	0.6	0.57	-0.18	0.32	0.68	-0.01	-0.74	0.04	-0.51	0.5	-0.94	-0.95	0.65	-0.92	-0.9	1.26	0.4	-1.13	-1.56	-0.26	-0.66	-0.49	0.73	-0.21	0.3	-0.26	-0.17	-0.33	958.28	1560.67	836.56	1374.31	1827.99	1800.24
AGIWUR16000	WBGene00019731	M02D8.5	M02D8.5	X	8754524	91278488	4.41	3.88	6.32	0.14	6.32	-0.62	0.68	0.35	0.05	-0.21	0.8	0.33	0.54	0.19	0.38	-0.3	-0.89	-0.58	0.22	-0.22	-0.2	-0.85	-0.08	0.22	0.1	-1.28	-0.33	-0.08	0.45	-0.34	-0.68	0.24	0.47	0.25	-0.42	-0.33	-0.32	270.34	665.66	529.05	430.66	360.55	727.28
AGIWUR7239	WBGene00020327	clec-21	T07H3.4	II	1582883	16647706	2.73	3.88	1.12	3.17	3.88	-1.27	-0.48	-0.57	-0.53	-0.2	-0.94	-0.13	1.53	1.39	-0.02	-0.03	-0.28	-0.81	0.85	-0.65	-0.64	-0.56	-0.95	-0.36	0.7	-1.24	-0.08	-0.46	0.68	-0.51	-1.11	-0.74	-0.26	1.45	0.08	-1.2	0.18	81.72	140.52	132.28	136.14	171.25	102.1
AGIWUR33300	WBGene00010736	K10C8.3	K10C8.3	V	12697132	74305651	1.43	3.88	1.57	0.89	3.88	-0.14	-0.35	0.61	-0.43	-0.04	-0.13	0.11	-0.41	-0.19	-0.12	0.7	-0.03	0.03	0.04	0.78	0.71	-0.45	0.68	0.3	-0.5	-0.95	-1.49	-0.27	-1.17	0.64	0.12	-0.49	-0.36	-0.38	-0.36	0.65	-0.27	2732.99	2363.13	4620.64	2234.69	2924.76	2750.56
AGIWUR33595	WBGene00006048	ssp-31	ZK1225.6	I	13219075	13219074	8.4	3.87	2.01	1.28	8.4	-1.41	-0.42	0.16	0.46	0.31	0.52	0.45	-1.02	0.61	0.51	-0.16	0.15	0.34	-0.45	-0.75	-0.44	-0.81	-1.3	0.21	-1.04	-1.43	-0.66	-0.87	-0.82	0.57	0.44	0.14	0.76	-0.09	0.75	-0.52	0.91	889.84	1762.08	2638.75	3241.41	2925.45	3375.26
AGIWUR16505	WBGene00000170	aqp-2	C01G6.1	II	9258853	24323661	3.81	3.87	1.49	1.55	3.87	0.91	0.45	0.01	0.02	-0.24	-0.32	-0.82	0.34	0.18	-0.13	-0.06	-0.14	-0.19	0.14	-0.15	-0.13	0.32	0.12	-0.22	0.73	0.18	-0.17	-0.51	0.16	-0.06	0.22	-0.35	-0.14	-0.7	-0.38	-0.3	-0.27	8160.89	5936.53	4368.23	4398.91	3668.07	3478.16
AGIWUR35422	NA	#N/A	#N/A	#N/A	#N/A	NA	2.69	3.86	1.06	0.18	3.86	-0.57	-0.15	0.12	0.18	0.05	0.25	0.12	-0.35	-0.1	-0.05	-0.28	0.43	0.02	-0.14	0.21	-0.04	0.03	-0.41	0.1	-0.81	-0.25	0.2	0.1	-0.42	0.1	0.07	0.34	0.1	-0.37	0.13	0.31	0.27	139.75	186.87	225.84	235.31	215.19	246.78
AGIWUR14432	WBGene00009142	F26A3.4	F26A3.4	I	7656903	7656902	1.52	3.86	0.85	0.46	3.86	0.19	0.47	-0.44	0.08	-0.05	0.35	-0.37	-0.14	0.27	0.11	0.01	-0.17	0.12	0.28	-0.16	-0.22	-0.02	-0.23	-0.53	0.67	-0.06	0.06	-0.57	-0.03	-0.21	-0.3	0.19	0.08	-0.14	0.18	-0.26	-0.03	4970.18	6059.2	3220.95	4628.97	4216.24	5584.97
AGIWUR20337	WBGene00019730	M02D8.4	M02D8.4	X	8748379	91272343	3.65	3.86	5.25	2.03	5.25	0.22	0.89	0.26	-0.18	-0.48	0.9	-0.45	0.26	-0.01	0.53	0.1	-0.51	-0.01	0.15	-0.55	-0.57	-0.64	-0.59	0.01	0.07	-1.24	-0.39	-0.77	0.8	-0.48	-0.38	0.73	0.4	-0.1	-0.38	-0.26	-0.25	1055.33	1683.31	1085.79	804.4	650.3	1693.97
AGIWUR26429	WBGene00002095	ins-12	C17C3.19	II	5554600	20619415	2.24	3.86	2.28	1.37	3.86	-0.49	-0.28	0.14	-0.16	-0.78	-0.45	0.92	-0.4	-0.07	-0.22	0.5	0.05	-0.31	-0.46	-0.11	-0.05	0.22	0.45	0.45	-0.43	0.36	-0.27	0.58	-0.31	0.46	-0.41	-0.49	-0.1	0.12	-0.14	0.05	-0.04	90.31	104.78	140.11	113.71	74.01	93.44
AGIWUR32965	WBGene00009749	F46A8.6	F46A8.6	I	11243828	11243828	2.26	3.86	0.27	1.33	3.86	-0.68	-0.38	0.14	0.27	0.15	0.31	0.3	-0.26	-0.17	0.03	-0.19	0.06	0.11	0.07	0.2	0.25	-0.42	-0.11	0.42	-1.1	-0.81	-0.33	-0.09	-0.99	0.27	0.19	0.12	-0.14	-0.02	0.36	0.48	0.38	910.25	1116.21	1602.96	1760.12	1610.56	1809.81
AGIWUR10702	WBGene00044527	Y39H10B.2	Y39H10B.2	V	3668766	65277288	5.46	3.86	0.17	0.09	5.46	-0.8	0.36	-0.31	0.32	-0.07	0.38	-0.37	0.44	0.46	0.52	-0.87	-0.29	-0.33	-0.19	-1	-1	-0.34	-0.79	-0.4	-0.16	-0.65	1.08	-0.02	0.72	-0.39	-0.57	0.3	0.37	0.62	0.47	-1.24	0.19	943.4	2118.06	1324.08	2054.8	1569.71	2146.39
AGIWUR4950	WBGene00017258	F08F1.4	F08F1.4	X	8411645	90935609	1.53	3.86	3.98	4.31	4.31	-1.89	-1.04	-0.18	-1.49	-0.27	0.12	0.95	-1.38	-0.21	-0.45	0.12	-1.11	-0.76	-0.6	0.66	0.69	-1.73	0.62	0.16	-1.42	-1.82	0.09	1.93	0.23	0.46	-0.84	-0.15	0.32	-0.11	0.02	0.55	0.02	113.1	203.62	369.15	149.21	347.82	455.69
AGIWUR6450	WBGene00011550	T06G6.11	T06G6.11	I	12707503	12707502	4.75	3.86	1.71	1.21	4.75	0.3	-0.35	-0.04	-0.45	-1.01	-0.95	0.02	-0.08	-0.24	-0.38	-0.05	0.44	0.28	-0.13	0.12	0.06	0.47	0.29	0.09	-0.29	0.86	-0.23	0.17	-0.43	0.26	0.31	-0.48	-0.27	0.27	-0.07	0.08	-0.17	129.66	82.38	102.48	77.18	52.18	54.47
AGIWUR22484	WBGene00017351	cutl-5	F10E7.10	II	7113669	22178475	0.82	3.86	1.92	1.31	3.86	-0.41	-0.32	0.58	0.26	-0.41	-0.53	0.57	-0.2	-0.14	-0.01	0.39	0.17	-0.07	-0.5	0.08	0.09	0.16	0.19	0.7	-1.05	-0.22	-0.35	0.41	-0.29	0.39	-0.63	-0.62	0.07	-0.37	0.12	-0.01	0.22	311.92	332.16	621.89	497.67	311.4	287.86
AGIWUR42232	WBGene00003589	nex-2	T07C4.9	III	10325542	40664647	1.27	3.85	1.27	1.39	3.85	-0.44	-0.37	0.41	-0.12	-0.27	-0.15	0.5	-0.44	-0.11	-0.17	0.5	0.05	-0.04	0.05	0.98	0.93	-0.35	0.54	0.26	-0.39	-0.66	-1.12	-0.27	-1.2	0.43	-0.36	-0.32	-0.44	-0.37	-0.26	0.64	-0.3	1947.2	2043.57	3511.66	2422.11	2183.18	2383.92
AGIWUR12480	WBGene00000057	acr-18	F28F8.1	V	15551136	77159652	8.61	3.85	4.47	1.32	8.61	-0.43	0.03	-0.25	-0.27	0.53	0.4	-0.02	-0.2	0.74	0.48	-0.47	-0.37	0.19	0.02	-0.5	-0.5	-0.28	-0.5	-0.4	0.48	-0.51	-0.07	-0.16	0.4	-0.33	-0.12	0.17	0.38	0.19	0.2	-0.16	-0.09	274.03	376.7	310.35	305.55	534.09	486.51
AGIWUR24516	WBGene00021775	Y51H7BR.3	Y51H7BR.3	II	1534468	16599292	0.83	3.84	1.92	0.46	3.84	0.3	0.27	-0.51	0.2	0.28	-0.09	0.2	0.34	-0.21	-0.25	0.01	-0.33	-0.25	0.04	-0.41	-0.26	0.43	-0.4	-0.23	0.4	0.68	0.43	-0.2	-0.17	-0.31	-0.14	-0.09	-0.22	-0.08	-0.07	-0.36	0.03	391.51	384.63	224.2	365.68	385.88	300.04
AGIWUR17548	WBGene00021974	Y57G7A.11	Y57G7A.11	II	1275724	16340548	0.13	3.84	3.87	3.82	3.87	0.05	-0.29	-0.02	0.11	0.5	-0.26	-0.08	0.19	0.32	-0.27	-0.12	-0.06	-0.05	0.17	-0.32	-0.05	0.06	-0.2	-0.13	0.43	0.29	0.24	-0.18	-0.11	0.07	-0.34	-0.43	-0.33	0.11	0.14	-0.3	0.22	266.7	210.76	254.14	276.43	362.69	214.85
AGIWUR13802	WBGene00014090	ZK822.2	ZK822.2	IV	11922335	56043912	9.05	3.83	2.97	3.6	9.05	0.03	-0.26	0.44	-0.42	-0.19	-0.29	0.63	-0.51	-0.7	-0.74	0.85	-0.59	-0.37	-0.25	0.63	0.43	-0.12	0.64	0.66	-0.07	0.44	-0.21	0.61	-0.56	0.38	-0.64	-0.68	-0.93	-0.57	-0.74	0.55	-0.68	4537.94	3712.66	6007.62	3324.75	3891.49	3633.31
AGIWUR20815	WBGene00018935	skr-18	F56B3.12	IV	794752	44916337	4.28	3.83	1.14	0.49	4.28	0.56	-0.29	0.42	-0.25	-0.31	-0.91	0.29	-0.22	-0.05	-0.21	0.45	0.5	0.5	-0.67	0.14	0.14	0.44	-0.12	0.48	-0.31	0.24	-0.43	-0.33	-0.27	0.26	0.29	-0.68	-0.35	-0.32	-0.1	-0.41	-0.13	13548.78	7485.15	12311.59	7739.84	7382.03	4874.33
AGIWUR28034	WBGene00020862	fip-2	T27E4.4	V	9067954	70676474	1.62	3.83	1.45	1.53	3.83	-0.18	0.08	-0.28	-0.28	0.01	0.44	0.3	-1.57	-1.4	-0.07	0.5	0.02	-0.19	-0.74	0.43	0.45	0.22	0.42	0.04	-1.22	0.91	0.19	0.23	-0.54	0.46	0.3	-0.07	-0.42	-1.36	-0.12	0.19	-0.05	6517.86	7817.33	6061.28	6090.24	7415.65	9993.14
AGIWUR36779	WBGene00050945	C45B11.7	C45B11.7	V	11050344	72658861	4.93	3.83	2.81	1.73	4.93	-0.95	0.25	-0.84	0.09	1.24	0.95	0.53	0.16	0.43	-0.06	0.01	-0.42	-0.61	0.11	-0.82	-0.67	-0.56	-0.91	0.37	0.86	-1.65	-0.04	-0.79	-0.37	-0.66	-0.34	0.6	0.03	0.21	0.05	-0.7	0.15	112.6	259.2	121.67	231.44	513.59	421.75
AGIWUR32214	WBGene00001780	gst-32	Y53F4B.37	II	15177296	30242099	5.13	3.83	13.08	2.28	13.08	0.9	-0.59	-1.11	-0.79	0.89	-0.74	-0.86	0.64	0.47	-0.72	-0.64	-0.68	0.78	0.22	0.62	0.39	-0.64	0.36	-0.91	0.96	-0.59	-1	0.97	-0.39	-0.94	0.72	-0.18	-0.86	0.56	-0.97	-1	-0.98	241.19	85.65	59.91	74.85	239.45	77.18
AGIWUR20024	WBGene00009303	lips-8	F31F6.7	X	14898436	97422397	0.89	3.82	3.47	0.28	3.82	0.27	0.25	-0.21	-0.22	0.16	0.15	-0.1	-0.02	0.24	-0.11	0.08	-0.19	0.18	-0.02	-0.2	-0.19	-0.15	-0.17	0.08	1.24	-0.21	-0.11	-0.45	0.03	-0.29	-0.03	0.33	-0.38	-0.24	-0.35	-0.22	-0.38	75.41	74.27	53.73	53.66	69.76	69.02
AGIWUR35507	WBGene00004966	spe-12	T02E1.1	I	8224602	8224601	7.02	3.82	0.49	0.34	7.02	-1.06	-0.11	-0.11	0.29	0.35	0.48	0.62	-0.51	0.14	0.27	-0.53	-0.03	0.11	0.15	0.26	0.26	-0.7	-0.61	-0.16	-1.3	-0.78	-0.52	-0.39	-0.82	0.23	0.1	0.49	0.42	0.13	0.47	-0.17	0.53	183.87	354.97	354.8	469.16	486.99	533.26
AGIWUR9671	WBGene00021185	Y9C12A.1	Y9C12A.1	X	681128	83205100	2.01	3.82	1.24	0.33	3.82	-0.21	0.32	-0.74	0.36	-0.15	0.15	-0.4	-0.03	0.02	0.03	-0.84	-0.25	-0.31	0.1	-0.88	-0.69	0.02	-0.38	-0.59	0.32	0.54	1.06	0.41	0.28	-0.6	-0.31	0.24	0.13	0.25	0.33	-0.48	0.11	237.97	343.29	164.57	352.9	247.41	305.51
AGIWUR21759	WBGene00007833	oac-6	C31A11.5	V	16302728	77911244	0.17	3.82	3.76	2.64	3.82	-0.17	-0.72	0.39	0.63	-0.66	0.34	1.02	-0.77	-0.9	-0.53	0.12	0.31	0.07	-0.71	-0.4	-0.36	0.09	-0.18	0.67	-1.05	-0.32	0.5	-0.13	-0.43	-0.13	-0.02	0.18	-0.65	-0.83	0.57	0.47	0.46	223.37	152.94	329.92	389.81	158.89	318.23
AGIWUR11391	WBGene00005597	srj-9	T20C4.1	V	3432256	65040779	0.2	3.81	1.18	1.18	3.81	-0.06	0.03	0.03	0.23	0.26	-0.05	-0.08	0.05	0.05	0.02	-0.05	-0.07	-0.09	-0.08	-0.07	-0.11	-0.1	-0.05	-0.04	0.29	0.09	0.26	-0.05	0.05	0.02	-0.08	-0.08	-0.05	-0.18	-0.14	-0.05	-0.06	38.76	41.09	41.32	47.24	48.29	39.08
AGIWUR35931	WBGene00045491	F14D7.15	F14D7.15	V	14309059	75917575	1.78	3.81	0.15	1.23	3.81	0.01	0.17	-0.03	0.2	0.1	0.11	-0.29	0.12	0.01	-0.11	0	-0.09	-0.15	-0.04	0.05	-0.12	-0.01	0.14	0.04	0.11	0.13	-0.03	-0.01	0.16	-0.05	-0.12	-0.08	-0.03	-0.08	-0.24	0.08	-0.09	38.07	42.29	36.94	43.33	40.54	40.54
AGIWUR26250	WBGene00018195	btb-16	F39E9.2	II	3296912	18361729	0	3.81	3.67	1.39	3.81	-0.31	0.3	-0.05	0.13	-0.1	-0.08	0.14	0.15	-0.09	0.01	-0.1	0.12	-0.45	-0.23	-0.05	-0.06	0.38	-0.16	0.1	0.24	0.11	0.18	-0.22	0.4	-0.18	-0.6	0.01	-0.16	0	0.08	-0.11	0.1	487.92	746.68	583.76	661.84	567.09	571.36
AGIWUR35810	WBGene00022331	fbxa-19	Y82E9BL.15	III	1315256	31654372	1.47	3.8	8.08	2.71	8.08	-0.82	-0.78	-0.79	1.93	-0.88	-0.91	-0.82	1.18	-1.02	-1.06	-0.84	0.8	-0.77	0.07	-1.03	-0.74	0.87	-0.68	-0.92	-0.71	-0.37	0.95	-1.03	-0.24	-1.03	-0.83	-0.97	-1.09	0.46	1.26	-1.07	1.41	40.79	41.98	41.82	274.75	39.17	38.29
AGIWUR25624	WBGene00021948	Y55F3C.3	Y55F3C.3	IV	742083	44863668	0.15	3.8	0.11	4.67	4.67	0.01	0.06	-0.2	-0.04	-0.11	0.05	-0.32	0.57	-0.13	-0.04	0.28	0.28	-0.01	0.64	-0.75	-0.61	0.16	-0.49	-0.25	0.5	0.46	-0.07	-0.66	0.48	-0.03	-0.29	0.3	0.09	0.48	-0.66	-0.89	-0.63	789.4	819.84	682.86	761.71	726.84	813.6
AGIWUR6883	WBGene00018958	F56C11.6	F56C11.6	I	173412	173412	5.42	3.8	2.03	2.31	5.42	-0.38	-0.39	0.38	-0.47	-0.43	-0.89	0.38	-0.62	-0.55	-0.53	0.41	-0.08	-0.36	-0.59	0.39	0.24	0.04	0.74	0.73	-0.68	0.14	0.4	1.29	-0.17	0.41	-0.54	-0.6	-0.84	-0.34	-0.28	0.48	-0.6	1579.09	1563.75	2665.27	1485.64	1524.03	1106.26
AGIWUR20539	WBGene00009402	F35C11.3	F35C11.3	II	8246862	23311669	9.68	3.8	5.38	0.45	9.68	-1.1	-0.14	0.16	-0.34	0.38	0.5	0.19	-0.12	0.48	0.35	-0.42	-0.37	0.35	0.37	0.04	0.08	-1.02	-0.42	0.13	-1.09	-1.25	-0.57	-0.08	-0.07	0.24	0.12	0.38	0.52	0.46	-0.01	-0.2	0.07	1031.35	2003.23	2462.85	1747.82	2863.2	3115.65
AGIWUR23029	WBGene00019527	K08D9.6	K08D9.6	V	3231396	64839919	6.86	3.8	1.48	1.29	6.86	-0.6	0.28	-0.19	0.02	0.36	0.45	-0.56	0.43	0.85	0.5	-0.31	-0.21	0.05	0.31	-0.34	-0.38	-0.38	-0.35	-0.22	-0.01	-0.49	-0.5	-0.74	0.26	-0.26	-0.22	0.26	0.42	0.44	-0.08	-0.57	0.03	51.04	93.93	67.89	78.27	99.04	105.72
AGIWUR22717	WBGene00009589	F40F11.4	F40F11.4	IV	11588296	55709873	7.12	3.79	1.74	1.38	7.12	-0.62	-0.02	0.09	0.21	-0.33	0.53	0.33	-0.24	0.07	0.01	-0.51	0.07	0.15	0.15	0.14	0.17	-0.35	-0.25	-0.2	-0.71	-0.64	0.04	0.23	-0.35	-0.02	0.16	0.28	0.36	0	0.19	-0.31	0.33	106.31	161.59	174.81	189.03	130.16	237.21
AGIWUR25756	WBGene00021967	Y57G7A.3	Y57G7A.3	II	1285804	16350634	4.41	3.79	0.72	0.25	4.41	-0.71	-0.19	0.03	-0.02	0.4	0.7	0.19	-0.38	0.01	0.13	-0.22	-0.17	0.05	-0.07	-0.09	0.13	-0.52	-0.11	0.16	-1.04	-0.58	-0.71	-0.11	-0.55	0.42	0.41	0.08	0.44	0.07	0.29	0.08	0.31	175.62	251.84	293.35	282.29	379.41	467.24
AGIWUR12901	WBGene00004207	ptb-1	D2089.4	II	10675543	25740350	4.86	3.78	0.65	1.08	4.86	0.34	0.3	0.02	0.34	-0.4	-0.2	-0.69	0.28	-0.45	-0.46	-0.3	-0.14	-0.25	0.2	-0.07	-0.14	0.52	0.4	0.09	0.65	0.02	0.36	0.04	0.2	-0.09	0.07	-0.32	-0.52	-0.42	-0.18	-0.05	-0.35	956.93	927.49	767.29	954.15	573.3	656.34
AGIWUR36113	WBGene00019931	R07C12.1	R07C12.1	IV	4152540	48274125	1.68	3.78	0.92	0.1	3.78	-0.34	-0.73	0.17	-0.31	-0.56	-0.88	-0.29	-0.86	-0.82	-0.61	0.85	1.48	-0.1	-0.65	0.86	0.84	0.94	-0.07	0.37	-0.99	-0.61	-0.62	-0.45	-0.83	0.32	0.47	-0.74	-0.91	-1.1	0.45	-0.06	0.36	55.2	42.02	78.43	56.28	47.35	38.07
AGIWUR11586	WBGene00019721	M01H9.5	M01H9.5	IV	4465249	48586834	1.34	3.78	2.68	2.46	3.78	-0.36	-0.27	0.71	0.2	-1.44	-0.04	0.2	-0.67	-0.33	-0.11	0.35	-0.42	-0.32	-0.39	0.3	0.16	-0.07	0.59	0.39	-1.14	-0.49	-0.12	1.26	0.09	0.37	-0.29	-0.49	-0.15	-0.74	0.09	0.24	-0.07	169.63	180.66	357.49	250.59	80.59	212.63
AGIWUR40417	WBGene00015449	ugt-63	C04F5.7	V	5108000	66716522	2.12	3.77	1.93	2.68	3.77	0.3	0.47	-0.66	-0.31	0.76	0.88	-0.19	-0.07	0.42	0.58	-0.51	-0.09	-0.17	0.28	-1.17	-0.88	0.41	-0.44	-1	1.28	-0.24	-1	-1.16	-0.39	-0.58	-0.57	0.68	0.42	0.16	-0.49	-0.82	-0.3	1457.16	1637.29	752	954.69	2002.15	2176.38
AGIWUR38052	WBGene00015877	C17B7.3	C17B7.3	V	3342801	64951324	1.45	3.76	1.32	1.22	3.76	-0.15	-0.2	-0.62	0.97	-0.72	0.18	-0.13	1.14	-0.02	-0.13	-0.44	0.03	-0.22	0.7	-0.22	-0.18	-0.15	-0.22	-0.65	0.4	-0.68	0.19	-0.51	-0.11	-0.68	-0.19	0.26	-0.21	0.78	-0.18	-0.7	-0.04	77.51	75.06	56.15	169.37	52.48	97.72
AGIWUR26864	WBGene00020509	hex-1	T14F9.3	X	2223468	84747448	0.13	3.76	2.41	1.32	3.76	0.4	0.49	0.23	0.15	0.1	0.14	-0.23	0.46	0.38	0.2	-0.04	0.02	0.24	0.05	-0.53	-0.53	0.08	-0.31	0.12	0.57	-0.35	-0.33	-0.81	0.19	-0.36	-0.15	-0.07	0.09	-0.09	-0.42	-0.62	-0.33	2727.59	2902.04	2434.15	2301.35	2215.19	2277.19
AGIWUR29170	WBGene00007919	C34C6.7	C34C6.7	II	8707105	23772140	1.02	3.75	1.65	1.85	3.75	0.01	-0.28	0.31	-0.39	-0.43	-0.22	0.77	-0.51	0.08	-0.03	0.45	-0.26	-0.27	-0.5	0.14	0.21	-0.18	0.4	0.38	-0.2	-0.5	-0.64	0.35	-0.62	0.1	-0.19	-0.16	0.44	-0.47	-0.01	0.55	0.11	273.11	223.37	336.88	207.43	201.73	232.04
AGIWUR38042	WBGene00018997	F57B9.3	F57B9.3	III	6940122	37279232	2.95	3.75	1	1.22	3.75	0.31	-0.25	0.61	-0.07	-0.06	-0.22	0.44	-0.24	-0.16	-0.17	0.33	0.23	0.26	-0.21	0.13	0.07	0.21	-0.16	0.61	-0.12	-0.15	-0.42	-0.32	-0.6	0.16	0.03	-0.52	-0.33	-0.39	0.01	-0.06	0.01	74.54	50.6	91.34	57.32	57.36	51.44
AGIWUR27038	WBGene00020728	T23E1.1	T23E1.1	IV	3151358	47272942	0.1	3.75	2.21	4.5	4.5	0.08	0.03	-0.08	-0.12	0.62	-0.2	0.1	0.27	0.4	-0.07	0.02	-0.01	-0.21	0.03	-0.23	-0.04	0	-0.16	0.06	0.26	0.11	-0.2	-0.33	-0.08	-0.16	-0.17	-0.02	-0.11	0.11	-0.17	-0.12	-0.07	48.65	46.76	43.56	42.18	70.31	39.92
AGIWUR31676	WBGene00017444	F13H8.12	F13H8.12	II	6262506	21327437	5.66	3.75	2.27	2.7	5.66	-1.12	-0.15	-0.03	0.12	0.53	0.65	0.84	-0.55	0.01	0.02	-0.32	-0.2	-0.09	0	0.36	0.06	-0.67	-0.18	0.14	-1.06	-1.01	-0.06	0.2	-0.98	0.06	0.09	-0.22	0.1	0.12	0.51	-0.21	0.61	104.02	203.34	220.38	244.9	326.71	353.61
AGIWUR37810	WBGene00006929	vit-5	C04F6.1	X	3403457	85927430	11.88	3.75	1.39	0.77	11.88	-3.3	0.55	0.05	0.69	0.03	1.14	-0.6	-0.36	1.54	1.47	-2.65	-1.69	-0.87	0.43	-2.69	-2.44	-1.09	-2.73	-2.34	-0.86	-2.31	-0.36	-2.72	0.3	-0.71	-0.86	1.18	1.12	0.98	0.46	-1.24	0.69	7824.61	112692.92	79437.26	124163.36	78448.09	169561.99
AGIWUR39074	WBGene00013382	gcl-1	Y62E10A.16	IV	13408989	57530565	0.81	3.75	2.73	0.38	3.75	-0.57	0.4	-0.19	-0.16	-0.15	0.47	0.07	0.66	0.15	0	-0.53	-0.57	-0.52	0.45	0.1	0.08	-0.31	0.21	-0.21	0.8	-0.6	0.1	-0.38	0.21	-0.39	-0.31	0.48	0.27	0.18	-0.78	-0.09	-0.73	66.5	130.24	86.49	88.17	89.27	136.73
AGIWUR10185	WBGene00021249	Y22D7AL.11	Y22D7AL.11	III	1630770	31969886	1.84	3.75	4.04	1.6	4.04	1.09	-0.27	-1.02	-0.54	0.02	-1.73	-1.24	0.65	0.89	-0.73	-0.33	-0.07	0.62	-0.08	-1.28	-1.29	0.57	-0.91	-0.21	1.69	-0.1	1.06	-0.43	0.15	-0.96	0.78	-1.08	-1.55	0.48	-0.55	-1.31	-0.78	2027.39	789.78	470.93	658.35	966.25	288.41
AGIWUR24276	WBGene00003816	nrs-2	F25G6.6	V	8546266	70154787	3.07	3.74	0.48	0.59	3.74	0.08	-0.35	0.72	0.1	-0.41	-0.27	-0.44	-0.46	-0.17	-0.23	0.36	-0.15	0.01	-0.06	0.25	0.41	0.28	0.61	0.21	-0.66	0.28	-1	0.27	-0.68	0.81	-0.1	-0.25	-0.06	-0.52	-0.46	0.29	-0.39	1603.95	1188.38	2503.94	1624.39	1144.61	1256.29
AGIWUR41075	WBGene00012837	Y43F8C.16	Y43F8C.16	V	19714183	81322699	0.47	3.74	1.33	0.6	3.74	-0.05	0.2	-0.06	0.12	0.03	-0.09	-0.44	0.12	0.14	0.35	-0.12	-0.01	0.03	0.06	-0.11	-0.06	-0.04	-0.08	-0.27	0.39	-0.02	0.11	-0.14	0.24	0	0	-0.09	0	-0.2	-0.14	-0.14	-0.07	43.39	51.49	43.01	48.84	45.7	42.05
AGIWUR28211	WBGene00006929	vit-5	C04F6.1	X	3403457	85927430	15.71	3.74	1.83	0.84	15.71	-3.69	0.09	-1.14	-0.19	0.25	1.28	-0.41	-0.78	1.82	1.63	-2.28	-1.36	-0.31	0.65	-2.73	-2.16	-2.46	-3	-3.31	-1.21	-2.3	-0.2	-2.56	0.2	-0.58	-1.02	1.22	1.4	0.93	0.49	-1.28	0.61	2868.03	39510.32	16800.31	32507.14	44139.74	90003.57
AGIWUR10042	WBGene00003546	nas-28	F42A10.8	III	6180914	36520028	5.13	3.74	5.23	3.51	5.23	-0.75	-0.61	1.01	-0.56	-1.57	-0.89	0.7	-0.28	-0.75	-0.72	0.63	-0.68	-0.63	-0.47	0.61	0.56	-0.72	0.53	0.86	-0.24	-0.79	-0.26	1.37	0.25	0.53	-0.77	-0.54	-0.81	-0.6	-0.71	0.98	-0.86	111.96	123.03	379.28	127.49	63.58	101.52
AGIWUR25594	WBGene00001443	fli-1	B0523.5	III	8675217	39014324	0.42	3.73	1.33	0.6	3.73	-0.19	-0.35	0.05	-0.27	0.16	0.06	0.19	-0.26	0.02	-0.08	0.21	0.14	0.1	0.22	0.29	0.29	-0.12	0.32	0.09	-0.24	-0.36	-0.45	0.14	-0.74	0.06	0.03	0.09	0.04	-0.17	-0.29	0.49	-0.17	1572.48	1409.84	1860.31	1493.8	2011.06	1880.91
AGIWUR31582	WBGene00015061	cpna-2	B0228.4	II	7724850	22789652	9.54	3.73	2.73	1.92	9.54	-1.18	0.34	-1.02	0.43	-0.08	0.65	-0.59	-0.21	0.92	0.96	-1.28	0.48	0.02	-0.03	-2.04	-1.76	0.1	-1.85	-1.02	-0.1	-1.38	-0.26	-1.86	-0.05	-1.42	-0.46	0.72	1.19	0.7	0.87	-1.8	1.16	237.1	681.59	265.98	728.22	511.41	848.43
AGIWUR22782	WBGene00021907	Y55B1AR.3	Y55B1AR.3	III	602705	30941823	1.96	3.73	6.27	3.16	6.27	-0.69	0.54	0.81	-0.74	0.53	0.7	0.79	-1.4	0.54	0.8	-0.19	-1.09	0.6	-1.44	0.63	0.61	-1.89	0.02	0.49	-1	-3.13	-1.71	-0.13	-0.5	0.11	0.37	0.39	0.83	-1.43	-1.09	-0.13	-1.02	296.78	694.42	836.43	286.39	687.34	773.47
AGIWUR41237	WBGene00011763	T14B1.1	T14B1.1	X	9664439	92188402	1.03	3.72	0.9	1.41	3.72	0.5	0.42	0.21	0.15	0.76	0.42	-0.29	0.49	-0.06	-0.18	-0.26	-0.27	-0.2	0.24	-0.24	-0.23	-0.04	-0.09	-0.21	0.65	0.55	-0.34	-0.76	-0.14	-0.32	-0.25	0.01	-0.19	-0.43	-0.57	-0.39	-0.54	127.2	120.01	103.64	99.52	151.75	120.01
AGIWUR18633	WBGene00015077	B0238.13	B0238.13	V	5243713	66852235	2.95	3.72	3.5	1.57	3.72	-0.78	0.24	0.22	-0.45	0.23	-0.2	-0.17	-0.09	1.76	0.59	-0.17	-0.75	-0.42	-0.57	-0.87	-0.75	-1.09	-0.75	0.18	1.68	-1.25	-0.43	-1.02	0.64	-0.45	-0.64	0.17	0.6	-0.19	-0.45	-1.07	-0.32	58.32	117.88	116.44	73.33	117.38	87.31
AGIWUR22827	WBGene00018061	F35F10.12	F35F10.12	V	3313345	64921868	1.64	3.72	14.58	0.42	14.58	-2.79	0.13	0.54	-0.56	-3.84	-0.66	-0.02	0.46	-2.88	0.07	0.97	0.41	-2.98	0.13	0.44	0.5	0.54	0.63	0.73	-3.24	0.29	-0.44	0.16	0.85	0.61	-3	-0.08	0.01	0.01	-0.42	0.4	-0.37	95.68	723.41	960.63	446.68	46.08	416.69
AGIWUR36037	WBGene00021780	scl-17	Y51H7C.2	II	1445232	16510056	4.29	3.72	0.38	1.63	4.29	-0.47	-0.11	0.25	-0.1	0.13	0.05	0.22	-0.47	0.18	0.24	0.02	-0.14	-0.19	-0.26	0.38	0.27	-0.48	-0.17	-0.08	-0.66	-0.22	-0.22	-0.24	-0.37	0.39	-0.12	0.27	0.34	-0.02	0.34	-0.01	0.37	48.76	62.71	80.72	63.1	74.29	69.97
AGIWUR37848	WBGene00012671	Y39B6A.9	Y39B6A.9	V	19136480	80744996	0.72	3.72	1.13	1.02	3.72	-0.6	0.49	-1.53	0.28	0.91	-2.6	-1.74	0.94	-0.65	1.25	-1.66	-0.03	-1.3	1.26	-2	-1.83	0.68	-1.05	-1.76	0.54	0.52	1.18	-1.83	1.02	-0.57	-0.97	-2.2	-0.15	0.93	-0.1	-0.9	-0.07	217.66	464.92	113.98	401.9	620.92	54.53
AGIWUR19893	NA	#N/A	#N/A	X	17230645	NA	2.22	3.71	0.29	0.8	3.71	0.18	-0.09	0.28	-0.28	-0.17	-0.31	0.13	-0.27	-0.16	-0.06	0.13	-0.01	0.01	-0.44	0.35	0.07	-0.1	0.15	-0.03	-0.35	0.13	-0.1	0.33	-0.17	0.02	-0.12	-0.2	-0.01	-0.09	0.02	0.59	0.05	1067.06	888.66	1145.3	778.73	837.38	760.55
AGIWUR34854	WBGene00044191	F43D2.6	F43D2.6	V	14629784	76238314	0.07	3.71	0.2	0.71	3.71	-0.1	0.31	-0.58	-0.07	-0.04	0	-0.43	0.4	-0.01	-0.21	-0.28	-0.27	-0.39	0.3	-0.14	0	0.18	0.2	-0.21	0.79	0.16	-0.1	-0.28	-0.35	-0.16	-0.05	0.47	0.09	0.22	-0.18	-0.05	-0.12	852.28	1130.73	611.53	873.37	886.63	916.88
AGIWUR15269	WBGene00005465	srh-259	Y32B12A.6	V	16490739	78099255	0.65	3.71	0.39	0.37	3.71	-0.07	0.11	0.16	0.37	-0.17	-0.2	-0.3	0.58	-0.03	-0.1	-0.11	-0.18	-0.14	-0.19	-0.08	-0.15	-0.15	-0.03	0.09	0.37	-0.08	0.06	-0.06	0.28	-0.21	-0.12	-0.06	-0.06	-0.09	-0.12	0.2	0.04	39.6	44.72	46.22	53.63	36.83	35.96
AGIWUR3993	WBGene00016187	C28G1.2	C28G1.2	X	8836591	91360555	1.07	3.71	0.76	0.61	3.71	-0.19	-0.16	0.12	-0.34	-0.28	-0.19	0.29	-0.19	-0.08	-0.14	0.19	-0.07	-0.01	-0.13	0.11	0.04	-0.12	0.1	0.15	-0.09	0.07	-0.24	0.46	0.03	0.14	0.04	-0.11	-0.02	0.05	0.11	0.14	0.02	44.04	44.8	54.57	39.59	41.2	44.14
AGIWUR31045	NA	#N/A	#N/A	III	12224532	NA	1.27	3.7	2.27	0.19	3.7	0	0.21	-0.26	0.52	-0.34	0.16	0.18	0.19	0.23	-0.03	0.09	0.05	-0.23	-0.25	-0.58	-0.43	0.32	-0.34	0	0.61	-0.5	0.43	-0.48	-0.03	-0.32	-0.3	0.01	0.07	0	0.23	-0.72	0.35	143.88	167.13	120.75	207.07	114.23	161.49
AGIWUR24605	WBGene00044653	T13F3.9	T13F3.9	V	16266708	77875224	2.6	3.7	10.92	8.36	10.92	-0.47	-0.3	-0.18	-0.42	1.66	-0.28	-0.03	-0.39	1.63	-0.43	-0.41	-0.53	0.34	-0.38	-0.42	-0.4	-0.53	-0.42	-0.23	1.18	-0.53	-0.32	-0.23	-0.17	-0.26	0.02	-0.31	-0.37	-0.55	-0.34	-0.41	-0.24	44.57	49.93	54.31	46.03	195.15	50.63
AGIWUR9369	WBGene00022213	Y73B3A.11	Y73B3A.11	X	146463	82670434	0.66	3.7	2.87	0.9	3.7	-0.32	-0.25	-0.86	-0.68	0.36	-0.01	-0.62	0.8	0.04	-0.34	-0.84	-0.16	-0.38	1.2	-0.02	-0.03	-0.23	-0.09	-0.82	0.43	-0.21	0.39	0.56	0.9	-0.77	-0.18	0.14	-0.25	0.44	-0.3	-0.4	-0.59	461.42	484.73	316.38	359.66	740.1	572.64
AGIWUR26528	NA	#N/A	#N/A	#N/A	#N/A	NA	1.54	3.7	6.47	0.43	6.47	0.85	0	-0.31	-0.02	1.16	0.18	0.11	0.12	0.65	-0.43	-0.36	-0.6	0.3	-0.52	-0.92	-0.75	-0.15	-0.42	-0.08	1.2	0.02	-0.19	-0.22	-0.08	-0.32	0.28	0.03	-0.49	-0.5	-0.89	-0.16	-0.75	2201.04	1225.81	988.53	1209.88	2730.18	1382.85
AGIWUR13794	WBGene00021249	Y22D7AL.11	Y22D7AL.11	III	1630770	31969886	1.46	3.7	4.52	2.49	4.52	1.11	-0.35	-0.73	-0.47	0.15	-1.43	-1.1	0.64	0.98	-0.53	-0.12	0.08	0.68	0.1	-0.89	-0.92	0.53	-0.91	-0.08	1.66	-0.59	-0.19	-1.51	0.63	-0.79	0.75	-1	-1.25	0.4	-0.67	-1.1	-0.43	1273.58	460.63	354.53	425.06	650.95	218.31
AGIWUR14267	WBGene00011295	R102.8	R102.8	IV	10689581	54811158	5.49	3.69	4.97	1.35	5.49	-0.68	-0.64	-0.43	0.27	0.36	-0.03	0.19	-0.33	0.33	-0.13	-0.44	0.18	0.4	0.32	0.34	0.23	-0.51	-0.06	-0.22	-1.37	-0.64	-0.22	0.19	-0.48	-0.08	0.44	-0.55	0.03	0.56	0.85	-0.93	0.56	249.99	255.87	296.84	481.31	512.52	391.7
AGIWUR15313	WBGene00000208	asc-1	Y53F4B.15	II	15039326	30104130	2.48	3.69	3.16	0.39	3.69	0.09	-0.51	-0.04	-0.08	-0.02	0	0.11	-0.12	-0.22	-0.36	-0.2	0.19	0.34	-0.04	0.16	0.27	0.21	0.35	0.06	-0.17	0.04	0.07	0.17	-0.46	-0.11	0.04	-0.28	-0.2	-0.18	0.12	0.11	0.19	3382.34	2228.37	3077.51	3003.13	3138.75	3182.95
AGIWUR35335	WBGene00006565	tfg-1	Y63D3A.5	I	14101265	14101264	0.16	3.69	1.37	1.31	3.69	-0.22	-0.19	0.16	-0.31	0.25	0.17	1.04	-0.8	0	0.02	0.43	0.05	0.19	-0.3	0.36	-0.17	-0.52	-0.21	0.11	-0.12	-0.44	-0.27	0.43	-0.74	-0.01	-0.05	0.15	-0.26	-0.42	-0.36	0.66	-0.3	109.97	112.53	142.88	103.61	151.96	144.14
AGIWUR23657	WBGene00044272	nspa-4	H12D21.13	V	14884603	76493119	6.14	3.68	5.62	1.22	6.14	-0.18	-0.09	-0.6	0.27	1.67	0.68	-0.43	-0.12	1.38	0.1	-0.55	-0.15	-0.01	-0.68	-1.11	-1.03	-0.41	-1.57	-0.42	0.54	-0.51	-0.24	-1.08	-0.18	-0.28	-0.11	-0.53	0.07	0.14	0.35	-1.01	0.55	523.25	559.85	392.39	718.25	1889.14	953.69
AGIWUR37102	WBGene00010087	F55B11.5	F55B11.5	IV	14427668	58549245	8.91	3.68	6.17	4.49	8.91	-2.87	0.73	-3.09	-2.39	1.39	2.01	-2.62	-0.2	1.51	1.21	-2.71	-1.88	0.3	0.73	-1.26	-1.37	-3.78	-1.65	-3.62	-0.62	-2.23	-1.72	-2.28	0.26	-1.68	0.05	1.47	1.71	1.05	-2.47	-3.18	-2.9	90.48	1101.9	77.77	126.01	1738.11	2664.1
AGIWUR31188	WBGene00008998	F21A10.1	F21A10.1	X	10177178	92701141	0.54	3.68	1.16	2.97	3.68	0.2	0.2	-0.23	0.28	-0.02	-0.03	0.36	0.45	-0.09	-0.17	-0.19	0.03	-0.09	0.04	-0.5	-0.43	0.34	-0.24	-0.03	0.31	0.34	0.1	-0.68	0.22	-0.16	-0.17	0.04	-0.32	0.21	-0.3	-0.1	-0.15	394.25	392.13	292.82	416.69	337.13	335.36
AGIWUR39590	WBGene00022770	acp-1	ZK563.6	X	3382855	85906828	0.09	3.68	1.35	0.94	3.68	0.47	0.2	-0.27	0.21	0.33	0.32	-0.04	0.5	0.05	-0.08	-0.26	0.08	0.09	0.04	-0.34	-0.28	0.32	-0.19	-0.27	0.64	-0.4	-0.26	-0.45	-0.09	-0.39	-0.07	0.16	-0.15	-0.03	-0.37	-0.19	-0.17	344.33	286.2	206.53	288.03	312.3	311.64
AGIWUR16725	WBGene00019962	R08E5.2	R08E5.2	V	3772044	65383041	4.07	3.68	5.93	0.44	5.93	0.56	0.39	0.08	-0.66	0.3	-0.05	-0.16	0.23	0.27	0.05	0.08	-0.67	-0.28	0.03	0.38	0.29	-0.55	0.22	0.12	1.08	-0.38	-0.19	-0.39	0.26	-0.21	-0.11	-0.14	-0.5	-0.06	-1.14	0.04	-1.09	7789.39	6946.52	5577.18	3342.72	6501.59	5105.5
AGIWUR41647	WBGene00013538	tag-349	Y73F8A.34	IV	15524060	59645637	0.89	3.68	3.23	0.8	3.68	-0.04	-0.86	0.01	0.17	-0.18	-0.44	0.04	-0.72	0.29	-0.29	0.17	0.98	0.52	-0.35	-0.14	-0.02	0.1	-0.63	-0.17	-0.22	-0.15	-0.36	-1.07	-1.16	0.5	0.38	-0.28	-0.1	-0.16	0.79	0.01	0.74	2048.2	1164.38	2116.93	2375.4	1853.89	1553.6
AGIWUR39144	WBGene00004013	pha-4	F38A6.1	V	20752905	82361421	3.66	3.68	0.11	0.11	3.68	0.79	-0.58	0.92	-0.45	-1.77	-0.99	-0.24	-0.53	-0.31	-0.31	0.71	0.64	0.73	-0.51	0.52	0.47	0.49	0.52	0.56	-0.35	-0.56	-1.54	-0.57	-0.72	0.68	0.52	-0.67	-0.37	-0.67	-0.81	0.01	-0.71	340.31	132.23	373.29	144.34	57.83	99.51
AGIWUR28239	WBGene00007356	C06A1.6	C06A1.6	II	10564115	25628922	0.99	3.68	1.05	1.62	3.68	-0.79	-0.25	0.44	0.32	0.23	0.27	0.58	-0.68	0	0.23	0.33	-0.41	-0.21	-0.17	0.21	0.26	-0.36	0.3	0.26	-1.26	-0.35	-0.87	0.23	-1	0.22	-0.36	-0.46	0.31	-0.31	0.24	0.38	0.44	540.62	788.55	1275.27	1167.83	1101.15	1132.04
AGIWUR26085	WBGene00011295	R102.8	R102.8	IV	10689581	54811158	4.62	3.68	3.22	0.85	4.62	-0.79	-0.77	-0.26	0.15	0.25	0.06	0.11	-0.21	0.38	-0.05	-0.49	0.25	0.46	0.37	0.46	0.43	-0.49	-0.06	-0.03	-1.45	-1.21	-0.59	-0.26	-0.76	0.06	0.52	-0.39	-0.01	0.66	0.65	-0.7	0.69	306.78	310.77	443.06	587.14	631.5	553.33
AGIWUR20581	WBGene00016332	C32F10.4	C32F10.4	I	5808424	5808424	1.93	3.68	0.29	0.51	3.68	0.21	-0.25	0.24	-0.28	-0.16	-0.11	0.13	-0.24	-0.21	-0.12	0.09	-0.06	-0.03	-0.35	0.28	0.32	0.1	0.34	0.13	-0.36	-0.06	-0.53	0.04	-0.21	0.08	-0.12	-0.19	0.18	-0.2	0.02	0.57	0.14	2919.45	2113.38	2970.35	2072.01	2244.99	2329.8
AGIWUR15791	WBGene00044394	B0034.7	B0034.7	II	5961652	21026505	2.52	3.68	0.32	0.94	3.68	0.25	0.46	-0.42	-0.11	0.36	-0.23	-0.12	0.51	0.06	-0.26	0.03	-0.34	-0.09	0.09	-0.31	-0.39	0.11	-0.1	-0.1	0.68	0.8	0.31	0.21	0.09	-0.24	-0.14	-0.27	-0.66	0.19	-0.75	-0.56	-0.63	231.3	266.7	144.93	179.72	248.93	165.41
AGIWUR28998	WBGene00014516	T10C6.8	T10C6.8	V	16027481	77635997	9.07	3.67	1.36	0.03	9.07	-1.01	-0.48	-0.08	-0.18	0.47	0.79	0.35	-1.13	0.6	0.65	-0.75	-0.21	0.33	0.36	0.22	0.15	-0.91	-0.99	-0.67	-1.31	-1.19	-0.75	-0.65	-1.12	-0.19	0.15	0.56	1.07	0.57	0.4	-0.5	0.57	357.24	516.21	678.1	635.02	998.76	1241.35
AGIWUR24723	WBGene00020279	glb-25	T06A1.4	V	1944955	63553478	1.4	3.67	4.71	0.15	4.71	0.49	0.11	-0.15	-0.01	0.11	-0.16	0.01	0.32	0.31	-0.17	-0.01	-0.32	0.25	-0.14	-0.24	-0.22	-0.34	-0.27	0	1.17	-0.34	-0.28	-0.07	0.07	-0.16	0.36	-0.16	-0.33	-0.06	-0.29	-0.48	-0.3	142.95	110.22	91.96	101.32	109.72	91.2
AGIWUR9777	WBGene00008906	oac-17	F17B5.2	I	13189781	13191971	1.4	3.67	3.95	4.28	4.28	-0.21	-0.17	-0.28	-0.12	0.55	-0.1	-0.45	0.92	-0.2	-0.19	-0.16	-0.28	-0.15	0.89	-0.24	-0.18	-0.25	-0.29	-0.38	-0.21	0.1	-0.37	-0.11	0.19	-0.2	-0.24	-0.19	-0.38	1.26	-0.18	-0.35	-0.12	40.27	41.16	38.3	42.83	67.93	43.32
AGIWUR11146	WBGene00013678	Y105E8A.20	Y105E8A.20	I	14486865	14486864	4.38	3.67	0.93	1.29	4.38	0.46	-0.52	0.55	-0.43	-0.68	-0.77	0.88	-0.78	-0.51	-0.55	0.64	0.25	0.43	-1	0.05	-0.22	0.17	-0.23	0.59	-0.42	0.01	0.65	0.86	0.15	0.02	0.09	-0.54	-0.83	-0.98	-0.26	0.13	-0.44	4420.28	2246.94	4698.07	2381.72	2002.48	1883.48
AGIWUR24336	WBGene00012294	nspa-8	W06A7.5	V	14826851	76435367	10.24	3.67	7.54	0.45	10.24	-1.81	0.15	0.21	-0.79	1.36	1.69	0.33	-1.93	0.86	0.98	-0.3	-0.98	0.19	-0.63	-1.31	-1.22	-1.75	-2.4	0.04	-1.31	-1.97	-1.63	-1.42	-0.6	0.65	0.42	0.74	1.15	-0.59	-0.28	0.08	-0.05	977.54	3806.07	3957.36	1987.43	8805.94	11054.65
AGIWUR6983	WBGene00005833	srw-86	C25F9.7	V	19400113	81008629	0.62	3.67	8.78	6.68	8.78	1.76	-1.65	-1.03	0.42	-2.9	-1.55	-0.27	-3.17	-2.86	-1.19	-0.08	0.55	1.07	-2	-2.56	-1.59	1.1	-2.5	-0.44	-2.44	0.09	2.05	-1.29	-0.43	-1.24	1.35	-1.23	-1.04	-2.11	1.31	-1.19	1.38	1080.38	101.81	155.94	425.91	42.71	108.5
AGIWUR21217	WBGene00021079	W08A12.2	W08A12.2	V	3684649	65293171	1.4	3.66	2.53	2.68	3.66	-0.61	-0.59	-0.19	-0.47	0.09	0.03	0.37	-0.41	-0.27	-0.53	0.29	-0.46	-0.09	-0.06	0.81	0.54	-0.67	0.62	0.12	-0.35	-0.76	0.11	0.84	-1.1	0.53	0.13	-0.32	-0.56	-0.07	-0.47	1.03	-0.57	93.42	94.75	125.37	103.07	152.11	145.71
AGIWUR9477	WBGene00010520	cpx-2	K03A11.2	X	13067426	95591388	5.24	3.66	1	0.95	5.24	-0.11	-0.28	0.12	-0.51	-0.72	-0.65	0.14	-0.4	-0.43	-0.49	0.45	-0.06	0	-0.56	0.2	0.2	0.22	0.8	0.37	-0.32	-0.28	0.1	1.2	-0.24	0.33	-0.01	-0.2	-0.52	-0.41	-0.46	0.67	-0.54	65.19	58.07	76.69	49.6	42.98	45.1
AGIWUR13147	WBGene00012176	W01C9.2	W01C9.2	II	8536309	23601116	2.49	3.66	1.67	2.11	3.66	1.35	0.45	-0.53	-0.16	-0.76	-0.43	-0.46	0.56	-0.39	-0.48	-0.47	-0.64	0.38	0.25	-0.68	-0.73	0.29	-0.19	-0.29	1.26	-0.49	-0.03	-0.53	0.48	-0.51	0.16	0.12	-0.62	-0.2	-0.58	0.61	-0.56	317.53	169.9	86.66	111.65	73.79	92.4
AGIWUR41869	WBGene00003589	nex-2	T07C4.9	III	10325542	40664647	1.71	3.66	1.09	1.5	3.66	-0.37	-0.43	0.5	-0.04	-0.41	-0.12	0.39	-0.24	-0.11	-0.22	0.43	-0.03	-0.06	-0.18	0.74	0.7	-0.13	0.5	0.47	-0.19	-0.52	-0.89	-0.35	-0.81	0.48	-0.3	-0.23	-0.23	-0.34	-0.23	0.5	-0.19	1291.54	1242.42	2357.41	1631.25	1255.52	1542.3
AGIWUR27212	WBGene00020833	T26C12.3	T26C12.3	IV	3269374	47390958	7.83	3.65	1.86	0.61	7.83	0.42	0.21	0.05	-0.04	-0.07	-0.56	0.1	0.42	-0.1	-0.35	0.21	-0.26	-0.13	0	0.09	0.13	0.19	0.34	0.26	1.06	-0.06	-0.31	0.08	0.1	-0.37	-0.16	-0.07	-0.62	-0.41	-0.83	-0.14	-0.72	193.25	167.41	148.85	140.56	137.25	98.07
AGIWUR19014	NA	#N/A	#N/A	V	12065941	NA	6.45	3.65	0.52	0.58	6.45	-0.53	-0.08	0.09	0.07	-0.41	0.01	0.14	-0.42	0.34	0.33	-0.12	0.29	0.32	0.21	0.3	0.1	-0.48	-0.43	-0.09	-0.81	-0.54	-0.07	-0.17	-0.15	-0.07	-0.09	0.06	0.31	0.26	0.34	-0.2	0.43	211.68	290.13	324.87	320.55	230.38	308.51
AGIWUR9380	WBGene00013548	Y75B8A.11	Y75B8A.11	III	12186323	42525426	0.14	3.65	4.73	1.7	4.73	-0.01	0.13	-0.51	0.84	-0.2	-0.5	-0.12	-0.03	-0.47	-0.39	-0.24	-0.04	-0.36	-0.44	-0.55	-0.51	0.19	-0.56	-0.13	0.13	0.11	1.68	-0.31	0.38	-0.44	-0.06	-0.34	-0.64	-0.15	0.53	-0.53	0.42	73.1	80.56	51.64	131.7	64.13	52.13
AGIWUR23901	WBGene00007907	C34B4.2	C34B4.2	V	13083148	74691666	0.09	3.65	0.47	0.76	3.65	0.48	0.49	0.22	0.32	-0.56	-0.09	-0.14	0.4	-0.1	-0.08	-0.25	-0.23	-0.12	0.02	-0.57	-0.49	0.32	-0.14	-0.1	0.76	-0.22	0.13	-0.43	-0.12	-0.19	-0.28	0.03	0.2	-0.03	0.02	-0.61	0.17	1462.91	1473.43	1223.62	1306	710.85	984.88
AGIWUR31274	WBGene00043997	Y79H2A.12	Y79H2A.12	III	12025459	42364562	1.56	3.65	0.95	0.26	3.65	0.19	0.01	0.06	0.05	0.38	0.01	-0.22	0	0.02	-0.13	-0.13	-0.34	-0.1	-0.08	-0.17	-0.2	0.23	0.05	0.09	0.3	0.26	0	-0.01	0.19	-0.06	-0.14	-0.03	-0.13	-0.08	-0.07	-0.14	-0.06	53.4	46.87	48.64	48.24	60.56	47
AGIWUR42027	WBGene00017789	F25E5.8	F25E5.8	V	7435394	69043916	0.15	3.65	0.91	1.76	3.65	0.48	0.25	-0.55	0.33	0.14	0.12	-0.81	0.51	-0.34	-0.29	-0.42	0.08	0	0.55	-0.15	-0.15	0.45	-0.12	-0.89	1.1	0.29	-0.1	-1.25	-0.56	-0.37	-0.05	0.21	0.06	-0.07	-0.21	-0.36	-0.2	2555.09	2182.5	1252.53	2304.52	2031.5	1999.17
AGIWUR26684	WBGene00010488	K02A11.3	K02A11.3	I	9745958	9745957	1.89	3.64	1.05	1.9	3.64	-0.16	-0.14	0.12	-0.47	0.01	-0.11	0.42	-0.31	-0.07	-0.12	0.46	-0.14	-0.07	-0.16	0.18	0.28	0.05	0.27	0.39	-0.1	-0.08	-0.44	-0.29	-0.34	0.46	-0.18	-0.08	-0.28	-0.07	0.01	0.28	-0.01	1747.24	1765.87	2109.67	1402.19	1957.47	1802.11
AGIWUR22296	WBGene00012046	T26E4.4	T26E4.4	V	15790457	77398973	0.65	3.63	0.98	0.03	3.63	0.27	0.32	-0.19	-0.23	-0.65	-0.49	-0.41	0.52	0.25	0.05	-0.07	-0.42	-0.15	-0.01	-0.43	-0.3	-0.35	-0.06	-0.03	1.39	-0.56	0.08	-0.03	0.76	-0.08	0.04	-0.12	-0.28	-0.08	-0.32	-0.28	-0.19	84.56	87.66	61.46	59.64	44.73	49.95
AGIWUR43156	WBGene00019361	K03E5.2	K03E5.2	I	3419475	3419474	3.27	3.63	3.13	1.85	3.63	-0.31	-0.49	0.55	-0.62	-0.19	-0.33	0.82	-0.54	-0.73	-0.58	0.9	-0.88	-0.47	-0.09	0.83	1.01	-0.51	0.85	0.72	-0.21	-0.91	-1.82	-0.24	-1.61	0.89	-0.41	-0.07	-0.61	-0.7	-0.88	1.16	-0.97	9106.67	8034.5	16566.81	7369.37	9914.59	9003.96
AGIWUR25263	WBGene00020058	R13D11.4	R13D11.4	V	810794	62417989	1.19	3.63	0.55	0.87	3.63	0.62	0.44	-0.27	0.2	-0.06	-0.2	0.18	0.39	-0.03	-0.03	0.05	-0.15	-0.07	0.15	-0.14	-0.15	0.24	-0.35	-0.26	0.25	0.37	0.37	-0.34	0	-0.36	-0.29	-0.01	-0.22	-0.15	-0.29	-0.55	-0.21	1090.28	961.44	590.46	814.1	681.59	616.82
AGIWUR33121	WBGene00017978	F32B5.4	F32B5.4	I	2692079	2692078	6.59	3.63	3.46	0.56	6.59	-1.65	-0.21	0.19	-0.04	0.4	0.9	0.4	-0.36	0.23	0.57	-0.46	-0.4	0.18	0.47	0.56	0.44	-1.31	-0.27	0	-1.57	-1.84	-1.07	-0.15	-0.94	0.19	0.21	0.23	0.49	0.33	0.06	-0.25	0.22	1825.65	4945.97	6526.95	5546.08	7546.85	10697.73
AGIWUR20587	WBGene00009597	F40G12.2	F40G12.2	V	14259529	75868045	5.19	3.62	0.16	0.63	5.19	-0.3	0.19	-0.46	0.28	0.25	0.88	-0.01	0.31	0.26	0.06	-0.59	0.01	-0.08	0.52	-0.48	-0.32	0.11	-0.55	-0.7	0.12	-0.55	0.15	-0.16	0.15	-0.45	-0.45	0.46	0.15	0.13	-0.01	-0.71	0.15	82.93	116.86	74.32	124.54	121.22	188.25
AGIWUR25688	WBGene00015200	B0454.9	B0454.9	II	3052378	18117195	7.26	3.62	0.24	0.74	7.26	0.18	-0.3	0.03	-0.38	-0.03	-0.28	0.29	-0.37	-0.48	-0.37	0.28	0.23	0	-0.16	0.4	0.22	0.44	0.45	0.27	-0.06	0.5	0.01	0.35	-0.63	-0.11	-0.19	-0.21	-0.39	-0.45	-0.57	0.49	-0.43	1317.39	945.75	1185.61	896.2	1139.32	959.65
AGIWUR8925	WBGene00000017	abf-6	T22H6.7	X	12794107	95318069	7.66	3.62	0.08	0.13	7.66	0.77	-1.1	-0.41	-1.72	-0.71	-1.55	0.48	-1.53	-2.06	-2.2	0.54	-0.58	-0.21	-1.01	0.74	0.72	0.41	1.24	-0.03	-0.68	1.5	-0.05	1.58	-0.75	0.59	0.44	-1.24	-2.34	-1.73	-1.89	0.91	-2.18	7179.12	1964.41	3177.17	1282.91	2572.45	1442.55
AGIWUR23594	WBGene00013761	Y113G7B.11	Y113G7B.11	V	20213791	81822307	4.66	3.62	5.26	0.26	5.26	0.46	0.13	0.06	-0.02	-0.05	-0.11	-0.05	0.01	-0.02	-0.15	0.02	-0.06	-0.02	-0.3	-0.42	-0.33	0.18	-0.22	0.23	0.77	0.16	0.14	-0.25	0.37	0.1	0.1	-0.02	-0.31	-0.37	-0.31	-0.11	-0.37	175.32	139.71	132.73	125.54	123.21	118.32
AGIWUR19065	WBGene00020897	T28D9.7	T28D9.7	II	6474371	21539179	8.01	3.62	2.73	1.05	8.01	0.15	-0.19	0.64	-0.69	-1.11	-0.99	0.35	-0.13	-0.4	-0.38	0.83	-0.01	-0.14	-0.3	0.28	0.24	0.25	0.67	0.8	0.14	-0.29	-0.55	0.39	-0.25	0.44	-0.32	-0.36	-0.58	-0.37	-0.67	0.42	-0.64	1011.69	803.05	1423.48	565.93	424.6	459.38
AGIWUR18910	WBGene00020007	R11F4.1	R11F4.1	II	4091840	19156656	4.08	3.61	1.6	1.68	4.08	-0.09	0	-0.58	-0.11	0.37	0.36	-0.78	-0.11	0.51	0.23	-0.58	0.11	0.31	0.76	-0.45	-0.16	-0.11	-0.16	-0.78	0.51	-0.03	0.14	-0.73	-0.05	-0.31	-0.33	0.39	0.3	0.15	-0.03	-0.32	-0.04	3150.25	3357.23	2254.62	3127.53	4346.34	4328.03
AGIWUR17160	WBGene00014158	ZK938.1	ZK938.1	II	9829359	24894166	10.88	3.61	2.89	0.07	10.88	-1.7	-0.46	-0.09	0.09	0.07	0.28	-0.17	-0.41	0.41	0.44	-1.02	0	0.4	0.6	0.29	0.19	-0.84	-0.51	-0.37	-1.35	-0.9	-0.4	-0.4	-0.25	-0.06	0.21	0.18	0.75	0.7	0.61	-0.55	0.7	2039.13	4808.95	6226.94	7038.3	6944.22	8017.11
AGIWUR20169	WBGene00015518	C06E1.1	C06E1.1	III	8605752	38944859	1.75	3.61	2.07	1.37	3.61	0.25	0.05	0.09	-0.16	0.15	-0.29	0.17	0.31	0.05	0.12	0.17	-0.37	-0.07	0.08	0.04	0.1	-0.17	0.05	0.15	0.28	-0.34	0.19	-0.05	0.37	-0.26	-0.24	-0.13	-0.18	-0.03	-0.32	-0.24	-0.21	436.41	379.02	390.26	328.61	407.51	299.99
AGIWUR38032	WBGene00004487	rps-18	Y57G11C.16	X	11368655	58947222	1.46	3.61	0.28	0.31	3.61	0.14	0.04	-0.12	0.29	0.22	0.12	-0.15	0.36	-0.05	-0.12	0.03	0.08	-0.09	-0.12	-0.11	-0.04	0.05	-0.04	-0.12	0.22	0.2	0.11	0.05	-0.08	-0.27	-0.13	0.04	-0.07	-0.14	-0.21	-0.12	-0.21	46.87	43.73	39.19	52.03	49.69	46.15
AGIWUR34237	WBGene00020407	T10D4.3	T10D4.3	II	3129182	18193999	5.28	3.61	0.72	1.7	5.28	0.15	-0.99	0.52	-1.06	0.96	-0.77	0.85	-0.77	-0.84	-0.83	0.71	-0.7	-0.39	-0.63	0.69	0.55	-0.1	0.68	0.79	-0.66	0.85	-1.31	0.42	-0.98	0.42	-0.62	-0.55	-1.01	-0.65	-1.06	0.96	-0.94	896.04	407.23	1164.38	387.94	1574.35	474.61
AGIWUR18888	WBGene00017982	F32D1.2	F32D1.2	V	4346074	65954596	3.7	3.6	1.56	0.52	3.7	0.1	-0.32	-0.18	-0.29	0.08	-0.15	0.66	-0.28	-0.43	-0.3	0.73	0.29	0.26	-0.49	0.44	0.29	0	0.15	0.19	-0.5	0.54	0.13	-0.03	-0.55	0.03	-0.09	-1.03	-0.57	-0.34	-0.03	0.13	-0.01	33603.55	24995.55	27532.27	25497.13	33022.65	28179.96
AGIWUR7744	WBGene00012824	Y43F8B.14	Y43F8B.14	V	19452154	81060670	2.01	3.6	8.04	1.76	8.04	-0.44	0.32	0.88	-0.84	-1.1	0.3	1.06	-2.41	-1.78	0.79	1.04	-0.2	-0.27	-1.84	-2.19	-1.81	-0.43	-2.17	0.85	-2.22	-1.02	0.56	-0.69	1.44	0.55	-0.05	0.27	0.88	-1.98	-0.1	0.17	-0.01	120.41	204.33	301.66	91.63	76.36	200.84
AGIWUR29779	WBGene00008519	cyp-13B1	F02C12.5	X	13406607	95930569	1.99	3.6	5.44	1.59	5.44	1.52	0.16	-0.76	-0.88	1.2	-0.34	-0.02	0	-0.03	-0.51	-0.6	-0.43	0.81	-0.06	-1.12	-1	0	-1.18	-0.48	1.87	0.45	-0.06	-1.15	0.09	-0.98	0.23	0.29	-1.08	-1.05	-1.24	-0.65	-1.1	988.99	386.27	203.52	187.4	790.25	273.48
AGIWUR14511	WBGene00022867	ZK1240.2	ZK1240.2	II	2323401	17388222	1.19	3.59	19.51	0.43	19.51	-1.9	-2.28	-2.44	1.87	-2.66	-2.21	-2.42	-1.89	-2.39	-2.47	-2.32	1.68	-2.31	-1.61	-2.46	-1.73	2.12	-2.44	-2.43	-1.99	1.87	2.09	-2.37	-2.22	-2.49	-2.41	-2.31	-2.07	-2.36	1.96	-2.3	1.88	58.39	44.96	40.28	799.65	34.55	47.26
AGIWUR31003	WBGene00044191	F43D2.6	F43D2.6	V	14629784	76238314	1.19	3.58	1.46	1.86	3.58	-0.18	0.28	-0.47	-0.41	0.14	0.15	-0.19	0.44	0.4	0.12	0	-0.09	-0.19	0.43	0.05	0.07	0	-0.16	-0.22	0.55	-0.2	-0.15	-0.54	-0.2	-0.17	-0.2	0.31	-0.07	0.33	-0.29	-0.21	-0.15	1518.57	2081.76	1238.07	1296.64	1894.78	1907.44
AGIWUR25813	WBGene00020533	T16A1.2	T16A1.2	II	2095309	17160130	5	3.58	1.34	0.84	5	-0.78	-0.3	0.01	0.25	-0.4	-0.08	0.1	-0.18	0.18	0.19	-0.34	0.45	0.42	0.09	0.2	0.25	-0.12	-0.38	0.14	-1.31	-0.97	-0.26	-0.3	-0.43	-0.05	0.24	-0.03	0.27	0.31	0.65	-0.52	0.71	206.56	288.22	357.64	422.53	268.25	335.8
AGIWUR39944	NA	#N/A	#N/A	#N/A	#N/A	NA	9.01	3.58	4.24	0.39	9.01	-1.84	-0.7	-0.3	-0.27	0.37	0.72	0.2	-0.01	0.55	0.44	-0.83	-0.26	0.24	0.81	0.4	0.49	-1.16	-0.73	-0.46	-1.61	-1.92	-1.17	-0.57	-0.82	0.43	0.24	0.36	0.5	1.05	0.31	-0.45	0.25	758.88	1667.67	2198.92	2243.09	3494.23	4453.53
AGIWUR34610	WBGene00016577	clec-3	C41H7.7	II	3017475	18082292	0.41	3.58	3.63	0.52	3.63	-0.23	0.76	-0.14	-0.29	1.05	1.15	0.63	1.01	-0.25	-0.25	-0.72	-1.44	-1.22	1	-0.55	-0.58	-1.44	-0.27	-0.18	0.96	-1.03	-1.06	-0.8	0.06	-0.73	-1.49	1.22	-0.31	-0.02	-1.74	0.17	-1.74	565.73	1123.25	604.46	544.84	1378.65	1472.47
AGIWUR10653	WBGene00017673	F21F3.3	F21F3.3	I	4901975	4901975	6.28	3.57	8.72	2.68	8.72	-1.79	0.5	0.34	-0.59	-1.01	0.74	0.73	-0.4	-0.64	0.56	0.18	-0.89	-0.97	-0.04	0.14	0.01	-1.16	-0.31	0.55	-1.91	-1.86	-0.24	0.59	0.58	0.21	-0.39	0.65	0.45	-0.07	0.06	0.53	0	968.66	4744.18	4261.45	2228.02	1668.28	5619.52
AGIWUR15853	WBGene00006565	tfg-1	Y63D3A.5	I	14101265	14101264	0.52	3.57	0.74	0.38	3.57	-0.12	-0.29	0.1	-0.53	-0.01	0.36	0.92	-0.94	0.03	-0.12	0.41	0.01	0.29	-0.26	0.24	-0.24	-0.35	-0.29	0.13	-0.24	0.22	0	0.58	-0.6	-0.04	-0.07	0.02	-0.27	-0.43	-0.4	0.62	-0.39	142.9	126.87	166.52	107.52	154.07	199.21
AGIWUR39769	WBGene00015894	acdh-2	C17C3.12	II	5544762	20609577	5.19	3.57	1.87	3.77	5.19	-0.44	0.06	-0.24	0.57	0.25	0.68	-0.19	0.66	-0.14	0.2	-1.18	0.25	-0.28	0.83	-1.07	-0.99	0.35	-1.93	-1.25	0.03	0.59	-0.27	-2.08	0.45	-0.52	-0.81	0.78	-0.13	0.49	0.26	-0.45	0.29	527.2	745.62	603.27	1057.67	847.13	1146.39
AGIWUR13699	WBGene00014010	ZK617.4	ZK617.4	#N/A	#N/A	56124120	0.03	3.57	0.99	0.78	3.57	-0.16	0.35	-0.03	0.11	-0.23	0.14	-0.07	0.36	-0.1	-0.07	-0.03	-0.13	-0.24	-0.08	-0.09	-0.11	-0.07	0.18	0.1	0.33	-0.22	0.28	-0.42	0.04	0.04	-0.11	-0.1	0.05	-0.02	-0.06	0.06	-0.04	46.91	67.08	51.39	56.62	44.87	57.77
AGIWUR40175	WBGene00008432	D2085.7	D2085.7	II	8647095	23711902	2.17	3.57	2.32	1.25	3.57	0.04	0.22	-0.24	0.34	0.47	0.18	0.33	0.42	0.19	0.09	0.01	-0.16	-0.06	-0.01	-0.56	-0.43	0.06	-0.49	-0.03	0.53	-0.43	-0.35	-0.73	-0.19	-0.12	-0.11	0.03	0.09	0.09	0.06	-0.4	0.14	452.37	512.45	372.17	556.76	610.92	498.88
AGIWUR23408	WBGene00013175	Y53F4B.36	Y53F4B.36	II	15175867	30240714	10.67	3.57	2.34	1.32	10.67	-1.18	-0.22	0	0.24	-0.23	0.33	0.22	-0.25	0.42	0.3	-0.52	0.16	0.13	0.22	0.23	0.12	-0.66	-0.67	-0.14	-1.24	-0.96	0.01	-0.21	-0.32	-0.06	0	0.2	0.55	0.31	0.66	-0.67	0.78	162.44	315.93	366.18	432.82	314.03	461.7
AGIWUR10110	WBGene00018934	F56B3.11	F56B3.11	IV	795379	44916964	8.03	3.56	0.59	0	8.03	0.82	-0.63	0	-0.57	-0.37	-0.92	0.41	-0.62	-0.81	-1.01	0.22	0.28	0.07	-0.75	0.23	0.07	0.64	0.37	0.27	-0.27	0.86	0.48	0.82	-0.26	0.23	0.24	-0.76	-1.11	-0.52	-0.62	0.41	-0.88	29362.5	10787.49	16666.43	11190.58	12847.38	8766.64
AGIWUR11999	WBGene00019619	K10C2.3	K10C2.3	X	6444148	88968113	4.51	3.56	5.11	2.14	5.11	-0.22	0.52	-0.02	-0.41	0.19	0.56	0.58	0.22	0.13	0.21	0.14	-1.19	-0.34	0.65	-0.3	-0.39	-1.43	-0.64	0	0.31	-1.54	0.26	-0.38	0.57	-0.45	-0.42	0.41	0.13	-0.19	0.05	0.26	-0.13	20078.01	33523.99	23029.27	17640.07	26697.69	34582.94
AGIWUR34616	WBGene00011579	T07D4.2	T07D4.2	II	8869505	23934312	0.1	3.56	1.9	1.77	3.56	0.66	0.48	-0.19	0.56	-0.23	0.07	-0.42	0.41	0.07	0.13	-0.29	0.2	0.16	0.02	-0.94	-0.8	0.67	-0.13	-0.38	0.82	-0.22	-0.41	-0.98	-0.25	-0.54	0.12	-0.03	0.19	-0.1	-0.05	-0.83	0.01	587.83	519	325.99	549.66	316.56	390.43
AGIWUR21396	WBGene00004449	rpl-35	ZK652.4	III	7855051	38194163	4.57	3.56	0.79	0.79	4.57	0.21	-0.56	0.1	-0.19	-0.35	-0.4	0.2	0.01	-0.78	-0.74	0.31	0.58	0.63	-0.22	0.07	0.35	0	0.33	0.19	-0.1	0.28	-0.15	-0.09	-0.19	0.42	0.31	-1.1	-0.5	-0.13	0.1	0	-0.21	140847.31	82636.15	130492.27	106439.16	95152.64	92108.39
AGIWUR25216	WBGene00005207	srg-50	Y43B11AR.2	IV	7074019	51195599	0.86	3.56	0.04	0.49	3.56	-0.03	0.08	-0.08	0.23	0.39	-0.2	0.04	0.33	-0.07	-0.18	0.03	-0.05	-0.13	0.05	-0.1	-0.1	-0.06	0.01	0.06	0.32	0.11	-0.23	-0.01	0.24	-0.3	-0.21	-0.14	-0.1	-0.15	0.11	-0.13	-0.07	47.65	51.13	45.84	57.02	63.72	42.32
AGIWUR29162	WBGene00044478	K06B9.6	K06B9.6	IV	4196166	48317751	1.16	3.56	4.41	0.85	4.41	0.8	0.13	0	0.44	0.33	-0.2	0.11	0.18	0.05	-0.27	0.06	-0.25	0.14	-0.55	-0.55	-0.44	0.16	-0.32	0.03	0.6	-0.19	-0.04	-0.37	-0.03	-0.29	0.06	-0.41	-0.08	-0.08	0.09	-0.42	0.19	453.74	283.48	259.13	353.01	326.61	225.55
AGIWUR3681	WBGene00044452	Y102E9.5	Y102E9.5	III	6728100	37067212	2.05	3.56	1.74	1.9	3.56	0.06	0.22	-0.9	0.1	0.07	0.18	-0.7	0.31	0.16	0.02	-0.7	0.09	-0.1	0.06	-1.18	-1.12	0.03	-1.08	-1.07	-0.08	0.98	0.74	-0.11	1.36	-0.94	0.05	-0.18	0.13	-0.02	0.18	-0.85	0.27	492.36	552.37	253.26	505.72	495.5	533.94
AGIWUR5698	WBGene00014826	R13H4.2	R13H4.2	V	11836340	73444859	2.98	3.56	1.45	1.88	3.56	-0.07	0.11	-1.48	-0.18	-0.46	-0.27	-1.29	0.34	-0.2	-0.02	-0.81	0.19	-0.24	0.12	-1.3	-0.66	0.1	-1.05	-1.32	0.03	0.06	0.98	-0.08	1.48	-0.85	0.03	0.31	0.56	0.2	0.58	-0.76	0.76	1660.02	1877.49	624.59	1534.81	1258.85	1440.88
AGIWUR41689	WBGene00008497	F01D5.7	F01D5.7	II	14008592	29073395	2.25	3.55	4.33	0.72	4.33	-1.08	0.33	0.96	-0.38	-1.45	0.38	0.82	-0.79	-0.51	0.73	0.73	-0.11	-0.43	-0.37	-0.28	-0.16	-0.87	-0.53	0.92	-1.41	-2.24	-1.57	-0.84	-0.66	0.77	-0.68	0.23	0.81	-0.28	0.14	0.86	0.18	100.46	266.79	415.06	163.58	77.7	277.4
AGIWUR17129	NA	#N/A	#N/A	II	11962741	NA	2.28	3.55	0.36	1.08	3.55	0.48	0.44	0.21	0.46	-0.19	0.34	-0.34	0.35	-0.5	-0.47	-0.63	-0.48	-0.24	-0.1	-0.31	-0.32	0.46	0.23	0.02	0.63	0.33	0.68	-0.06	-0.33	-0.26	-0.53	0.14	-0.38	-0.43	-0.4	-0.09	-0.36	533.94	520.91	443.62	529.29	337.09	485.6
AGIWUR19995	WBGene00010706	cyp-14A2	K09A11.3	X	13267536	95791498	7.07	3.55	13.36	2.06	13.36	-0.28	1.19	0.34	-0.34	1.03	0.91	0.17	-2	0.9	0.74	0.04	-1.14	-0.3	-1.94	-2.46	-2.18	-0.68	-2.34	0.46	1.19	-1.47	-0.45	-1.62	0.66	-0.05	-0.31	0.65	0.49	-2.17	-0.23	-0.28	-0.07	299.68	827.6	458.8	287.17	743.9	681.91
AGIWUR16715	WBGene00007745	C26D10.4	C26D10.4	II	8329708	23394515	0.12	3.55	1.79	2.87	3.55	-0.04	0.02	0.3	0.17	-0.22	-0.02	0.36	-0.33	-0.14	0.22	0.38	-0.09	0.06	-0.23	0.19	0.25	-0.2	-0.08	0.3	-0.3	-0.63	-0.23	0.02	-0.23	0.07	-0.12	-0.08	-0.08	-0.39	0.06	0.31	0.09	362.28	377.93	456.78	418.79	318.64	368.09
AGIWUR11097	WBGene00007909	C34B4.4	C34B4.4	V	13092651	74698090	1.13	3.54	1.78	1.23	3.54	0.65	0.39	-0.54	-0.37	0.7	-0.25	-0.22	0.29	0.28	-0.01	-0.49	-0.22	-0.27	-0.21	-0.54	-0.52	0.21	-0.2	-0.35	0.75	0.5	0.11	0.15	0.61	-0.63	0.39	-0.76	0.03	-0.02	-0.54	-0.46	-0.61	201.59	168.59	88.51	100.02	209.28	108.62
AGIWUR32879	WBGene00012836	Y43F8C.15	Y43F8C.15	V	19709745	81318261	0.28	3.54	4.42	1.83	4.42	-0.18	-0.39	-0.4	0.02	0.51	-0.29	-0.25	-0.21	0.99	-0.11	-0.48	-0.41	-0.13	-0.02	-0.39	-0.43	-0.27	-0.36	-0.38	1.96	-0.32	-0.37	-0.3	0.03	-0.19	0.31	-0.37	-0.15	-0.07	-0.33	-0.28	-0.31	44.35	38.12	38.08	50.9	71.18	40.88
AGIWUR14791	WBGene00009651	F43D2.2	F43D2.2	V	14635567	76244083	13.5	3.54	1.61	0.88	13.5	-1.77	-0.53	-0.51	-0.51	-0.1	0.52	-0.04	-0.83	0.78	1	-0.88	-0.1	0.34	0.28	-0.03	0.13	-1.79	-1.48	-1.16	-1.64	-2.01	-0.37	-0.85	-0.38	-0.07	0.04	0.66	1.45	0.67	0.82	-0.73	0.95	66.97	158.45	160.49	160.96	213.72	327.55
AGIWUR17158	WBGene00021666	Y48G1BL.7	Y48G1BL.7	I	209320	209320	2.88	3.54	2.47	2.99	3.54	-0.37	-0.39	0.9	-0.17	-1.17	-0.95	0.61	-0.53	-0.33	-0.43	0.7	-0.36	-0.11	-0.45	0.18	0.18	-0.21	0.3	0.92	-0.02	-0.79	-0.06	0.22	-0.13	0.64	-0.23	0	-0.18	-0.3	-0.29	0.43	-0.35	67.84	66.81	163.36	77.82	38.84	45.33
AGIWUR23897	WBGene00008191	C49A1.10	C49A1.10	I	14241885	14241884	1.5	3.54	1.82	1.57	3.54	0.58	0.32	0.01	0.28	-0.09	-0.33	0.18	0.52	-0.03	-0.01	0.2	0.1	-0.02	-0.28	-0.64	-0.68	0.53	-0.28	0.16	0.46	0.11	-0.05	-0.33	0.13	-0.43	-0.29	-0.35	-0.07	0.08	-0.26	-0.78	-0.02	1634.01	1370.73	1104.31	1327.32	1031.86	872.61
AGIWUR31364	WBGene00008576	F08G2.4	F08G2.4	II	13830530	28895333	1.22	3.54	6.65	0.33	6.65	-0.69	0.04	0.16	-0.09	-0.02	0.23	0.55	-1.15	-0.78	0.33	0.83	0.34	-0.67	-0.8	-0.3	-0.44	0.25	-0.88	0.31	-1.25	0.68	-0.09	-1	-0.06	0.66	-0.79	0.03	0.18	-0.59	0.5	0.56	0.4	631.22	1046.33	1138.78	955.09	1006.34	1194.59
AGIWUR2292	WBGene00044491	Y54G2A.48	Y54G2A.48	IV	2831575	46953159	2.71	3.54	0.62	0.54	3.54	-0.7	0.07	-0.55	-0.1	-0.6	-0.37	-0.66	0.36	0.63	0.19	0.1	-0.26	-0.63	-0.35	-1.08	-1	-0.25	-1.34	-0.09	0.48	-0.27	1.09	-0.88	1.52	-0.44	-0.55	0.17	0.46	0.69	0.38	-0.95	0.1	76.61	130.66	85.25	116.57	82.52	96.36
AGIWUR38590	NA	#N/A	#N/A	II	6352498	NA	0.02	3.54	2.32	0.7	3.54	-0.09	0	0.03	-0.1	0.01	0.14	-0.01	-0.02	0.04	-0.02	-0.04	-0.02	0.16	0.1	0.13	0.12	-0.15	0.03	0.02	-0.2	-0.13	-0.02	0.32	-0.32	0.13	0.14	-0.14	-0.11	-0.04	-0.09	0.03	-0.05	42.84	45.71	46.45	42.62	45.87	50.1
AGIWUR33753	WBGene00013297	Y57G11B.5	Y57G11B.5	IV	14574796	58696373	13.71	3.54	1.54	0.36	13.71	-2.48	0.44	-0.86	0.34	1.12	1.66	-0.15	-0.54	1.13	0.84	-2.52	-0.97	-0.26	0.52	-1.77	-1.74	-1.82	-2.5	-2.16	-0.75	-2.44	-0.87	-2.19	-0.41	-1.01	-0.72	1.18	1.3	0.75	0.64	-1.33	0.81	510.97	3863.96	1563.22	3587.92	6167.55	8991.53
AGIWUR21710	WBGene00009195	F28B1.1	F28B1.1	V	17042568	78651084	2.41	3.53	3.39	4.73	4.73	-0.3	0.03	-0.51	-0.23	-0.25	-0.32	-0.25	0.88	-0.33	0.35	-0.4	0.1	-0.36	1.36	-0.49	-0.42	0.12	-0.11	-0.47	-0.16	-0.13	-0.53	-0.31	0.29	-0.27	-0.38	-0.35	-0.15	1.1	0.11	-0.6	0.22	43.34	54.59	37.65	45.61	44.88	42.84
AGIWUR26448	WBGene00010392	oac-38	H12I19.5	IV	14150296	58271873	0.16	3.52	0.94	1.43	3.52	-0.14	0.21	-0.06	0	-0.22	-0.26	-0.1	0.36	-0.02	0.17	-0.01	-0.09	-0.15	0.43	-0.16	-0.04	-0.13	-0.12	-0.08	0.3	0.08	-0.09	-0.05	0.23	-0.05	-0.11	-0.13	-0.07	0.24	-0.04	-0.13	-0.11	35.7	45.32	37.51	39.11	33.69	32.76
AGIWUR9872	WBGene00013748	ssu-1	Y113G7A.11	V	20128385	81736901	1.18	3.52	1.06	1.41	3.52	-0.04	0.01	-0.4	-0.23	-0.55	-0.39	-0.69	0.87	0.14	-0.12	-0.43	-0.24	0.05	0.67	-0.48	-0.48	-0.21	-0.39	-0.38	0.12	-0.31	0.28	0.39	1.03	-0.64	-0.27	-0.02	0.14	0.84	0.01	-0.51	-0.12	190.6	198.41	148.42	167.77	134.49	149.76
AGIWUR14679	WBGene00013394	Y62H9A.6	Y62H9A.6	X	11883059	94407021	18.95	3.52	3.75	2.3	18.95	-3.82	0.13	-1.22	-0.4	0.73	1.43	-0.09	-1.37	1.17	1.05	-2.53	-0.96	-0.23	0.38	-2.62	-2.26	-1.96	-3.82	-2.68	-0.99	-2.09	-0.41	-2.23	0.28	-0.69	-0.77	1.26	1.59	0.94	1.06	-1.26	1	408.32	6295.56	2468.73	4374.67	9543.45	15578.67
AGIWUR26093	WBGene00016218	C29F9.3	C29F9.3	III	124774	30463895	0.24	3.52	5.36	3.08	5.36	0.45	-0.2	-0.08	0.41	-0.75	0.37	0.1	-0.55	-0.67	-0.27	0.01	0.48	0.47	-0.99	-0.41	-0.28	0.27	-0.55	0.15	-0.86	0.22	-0.13	-0.82	-0.21	0.07	0.53	0.02	-0.31	-0.47	0.81	-0.08	0.78	1298.09	825.36	901.1	1263.67	566.01	1226.79
AGIWUR16618	WBGene00018194	F39E9.1	F39E9.1	II	3319647	18380704	0.15	3.52	9.91	0.62	9.91	-0.29	-0.73	-0.65	1.97	-1.36	-0.82	-0.61	-0.5	-1.03	-1.1	-1.15	0.54	-0.8	-0.99	-1.34	-1.25	1.01	-1.13	-0.57	-0.25	1.45	2.19	-1.27	-0.21	-1.15	-1.06	-0.57	-1.04	-0.94	0.61	-1.12	0.82	252.92	185.2	196.84	1211.46	120.16	175.11
AGIWUR18624	WBGene00003565	ncs-3	K03E6.3	X	1054211	83578183	0.2	3.51	1.18	1.17	3.51	0.24	0.21	-0.16	0.33	0.32	0.27	0.12	0.45	0.03	0	-0.28	0.03	-0.05	-0.07	-0.61	-0.46	0.24	-0.25	-0.31	0.18	0.72	0.35	-0.24	0.16	-0.43	-0.38	-0.23	-0.18	-0.09	-0.3	-0.41	-0.23	874.52	858.11	664.22	934.09	926.9	892.48
AGIWUR17225	WBGene00017134	EEED8.3	EEED8.3	II	5414272	20479087	13.09	3.51	2.5	0.27	13.09	-1.81	-0.64	-0.9	-0.6	0.08	0.72	0.15	-1.32	0.64	0.73	-1.05	-0.3	0.18	0.57	0.14	0.08	-1.4	-1.28	-1.35	-1.43	-1.15	-0.06	-0.66	-0.85	-0.21	0.09	0.69	1.21	1.19	0.79	-0.76	0.83	457.01	1021.91	854.29	1052.66	1693.26	2622.58
AGIWUR36984	WBGene00020610	T20D4.4	T20D4.4	V	3415990	65024513	0.99	3.51	15.73	3.21	15.73	-2.75	0.56	-0.14	-0.16	-2.91	0.06	1.62	-0.12	-2.81	0.23	1.6	-0.06	-2.8	0.2	0.03	-0.03	0.09	-0.21	0.72	-2.82	-0.12	-0.32	-0.02	-0.11	-0.47	-2.77	0.45	0.19	0.01	-0.09	0.17	-0.01	41.44	411.15	253.17	250.19	37	290.22
AGIWUR6123	WBGene00017258	F08F1.4	F08F1.4	X	8411645	90935609	1.45	3.51	3.6	3.88	3.88	-1.97	-1.19	-0.01	-1.51	-0.36	0.06	0.81	-1.41	-0.31	-0.5	0.04	-1.18	-0.8	-0.69	0.61	0.64	-1.87	0.46	0.33	-1.51	-1.85	0.18	2.07	0.36	0.54	-0.94	-0.17	0.35	-0.02	0.01	0.52	0.07	125.04	215.26	489.45	173.07	383.39	511.41
AGIWUR23610	WBGene00008392	D1086.5	D1086.5	V	14088878	75697394	0.93	3.51	0.38	0.7	3.51	-0.38	0.35	-0.41	-0.29	0.96	0.33	0.42	0.57	-0.25	-0.12	-0.25	-0.53	-0.42	0.64	-0.5	-0.47	-0.35	-0.36	-0.3	0.41	0.01	0.33	-0.1	0.27	-0.41	-1	0.48	-0.32	0.25	-0.39	0.02	-0.3	462.74	767.45	453.19	493.67	1175.24	759.64
AGIWUR17469	WBGene00012175	W01C9.1	W01C9.1	II	8533042	23597853	1.98	3.5	0.64	0.94	3.5	0.55	0.53	-0.78	-0.29	0.14	-0.11	-0.07	0.51	-0.03	-0.39	-0.13	-0.26	0.18	0.54	-0.28	-0.26	0	-0.17	-0.34	0.96	0.59	0.56	-0.39	0.16	-0.43	-0.01	-0.07	-0.95	-0.01	-0.92	-0.4	-0.78	265.56	261.42	105.64	149.01	200.21	168.33
AGIWUR27054	WBGene00005642	srp-1	C05E4.3	V	753335	62361858	4.14	3.5	2.2	0.94	4.14	-0.5	0.33	0.01	-0.11	0.27	0.5	-0.08	0.16	0.14	0.15	0.04	-0.13	-0.37	0.24	-0.57	-0.37	-0.07	-0.05	0.26	0.29	-0.57	-0.31	-0.37	-0.07	-0.25	-0.49	0.31	0.36	0.21	0.09	-0.18	0.18	749.49	1338.05	1072.31	983.07	1284.09	1504.47
AGIWUR27437	WBGene00001575	gei-18	Y37A1B.15	IV	13981062	58102639	0.38	3.5	4.27	2.29	4.27	0.02	0.72	-0.09	-0.57	0.39	0.24	0.37	0.55	0.4	0.16	0.27	-0.27	-0.12	-0.06	-0.49	-0.53	-0.04	-0.33	0.65	0.74	-0.48	-0.18	-0.85	0.21	-0.27	-0.02	-0.05	-0.44	0.16	-0.82	-0.69	-0.81	379.41	616.33	351.26	251.31	488.16	442.1
AGIWUR40964	WBGene00020457	fbxa-67	T12B5.11	III	949316	31288432	2.38	3.5	11.94	8.04	11.94	-1.44	-1.71	-1.74	0.97	-1.99	-2.12	-1.2	1.61	-1.41	-1.51	-1.52	1.6	-1.22	1.02	-1.56	-1.31	1.5	-1.76	-1.8	-1.55	1.3	0.39	-2.05	-1.01	-1.53	-1.52	-1.77	-1.03	1.55	1.25	-1.77	1.3	58.75	48.68	47.56	310.35	39.99	36.66
AGIWUR28369	WBGene00012294	nspa-8	W06A7.5	V	14826851	76435367	9.12	3.5	6.78	0.38	9.12	-1.81	0.15	0.19	-0.86	1.33	1.62	0.29	-1.89	0.88	0.98	-0.29	-0.96	0.28	-0.57	-1.19	-1.18	-1.71	-2.4	0.09	-1.29	-2	-2.03	-1.77	-0.66	0.76	0.5	0.79	1	-0.49	-0.19	0.26	-0.14	877.57	3424.4	3508.06	1697.3	7747.36	9463.74
AGIWUR17080	WBGene00007010	alx-1	R10E12.1	III	9957269	40296374	2.82	3.5	0.26	0.39	3.5	-0.04	-0.57	0.09	-0.28	-0.5	-0.65	-0.11	-0.38	-0.33	-0.41	0.38	0.06	0.04	-0.26	0.21	0.19	0.16	0.61	0.42	-0.17	-0.11	-0.78	0.21	-0.15	0.53	0.2	-0.31	-0.24	0	0.17	0.55	0.15	3882.05	2675.43	4250.42	3271.95	2826.21	2544.52
AGIWUR25904	WBGene00020173	T02H6.3	T02H6.3	II	691888	15756712	3.11	3.49	2.2	0.39	3.49	-0.53	-0.37	-0.06	0.16	0.47	0.08	0.2	-0.16	0.26	0.01	-0.33	0.11	0.24	-0.09	0.24	0.26	-0.22	-0.27	0.06	-0.86	-0.13	-0.47	0.24	-0.67	0.05	0.18	-0.32	0.07	0.12	0.43	-0.46	0.55	82.22	91.75	113.91	132.65	164.74	125.23
AGIWUR25415	WBGene00008746	F13E6.2	F13E6.2	X	10668217	93192180	0.18	3.49	1.67	2.11	3.49	0.04	-0.1	-0.01	-0.18	0.24	0.02	0.44	-0.13	0.05	0.07	0.07	0.15	0.06	-0.1	0	-0.15	0.08	-0.18	0.23	-0.16	-0.12	-0.23	-0.03	-0.1	0.14	0.07	0.06	-0.21	-0.08	-0.12	0.01	-0.06	110.51	100.15	107.22	94.85	127.2	109.31
AGIWUR17966	WBGene00008977	F20D1.7	F20D1.7	X	14987299	97511260	8.12	3.49	1.7	0.7	8.12	0.23	-0.19	0.19	-0.38	-0.79	-0.52	0.5	-0.36	-0.35	-0.41	0.45	-0.21	-0.16	-0.09	0.34	0.28	0.09	0.56	0.43	0	0.44	-0.15	0.5	-0.13	0.08	-0.17	-0.12	-0.35	-0.51	-0.5	0.26	-0.41	298.82	222.99	289.67	195.12	147.32	177.33
AGIWUR11000	WBGene00009957	F53B2.8	F53B2.8	IV	12526225	56647802	2.76	3.49	4.05	4.13	4.13	0.54	-0.95	0.71	1.12	-1.39	-0.18	0.85	-1.22	-1.43	-1.07	0.41	0.25	0.69	-1.85	-0.64	-0.53	0.08	-0.27	0.56	-1.08	-0.47	0.97	0.38	0.2	-0.22	0.36	-0.9	-1.21	-1.85	0.44	0.17	0.38	1672.45	596.11	1883.48	2495.51	439.63	1016.49
AGIWUR30775	WBGene00014947	Y71A12B.14	Y71A12B.14	I	13969832	13969831	3.7	3.49	1.36	1.42	3.7	-0.84	0.86	-0.63	-0.48	-1.03	0.05	-0.48	1.06	1.24	1.01	-0.8	-0.44	-0.5	0.23	-0.76	-0.74	-0.93	-1.06	-0.92	0.88	-1.01	-1.12	-1.31	0.86	-0.82	-0.85	0.25	1.32	1.13	-0.82	-1.3	-0.6	64.29	208.12	74.01	82.21	56.09	118.8
AGIWUR21800	WBGene00007758	C27A7.8	C27A7.8	V	12153057	73761576	2.53	3.48	3.25	3.08	3.48	-0.15	-0.3	0.28	-0.22	-0.21	-0.42	0.06	-0.08	0.04	-0.08	0.49	-0.45	-0.06	-0.23	0.58	0.64	-0.39	0.5	0.37	-0.33	-0.51	-0.62	0.45	-0.17	0.41	-0.18	-0.71	0	-0.13	-0.02	0.19	-0.12	152.11	137.46	205.65	144.78	146.17	125.86
AGIWUR22193	WBGene00022245	acp-6	Y73B6BL.24	IV	6424587	50546167	0.42	3.48	6.42	2.15	6.42	0.16	0.62	-0.27	-1.08	0.27	0.51	0.29	0.48	0.32	0.46	0.47	-0.44	0.14	0.4	-0.24	-0.13	-0.57	-0.56	0.02	0.84	-0.65	-0.62	-0.57	0.49	-0.49	-0.31	0.17	0.09	-0.23	-0.86	-0.61	-0.76	13172.69	18158.97	9805.76	5577.18	14293.66	16859.11
AGIWUR15627	WBGene00003629	nhr-38	K01H12.3	IV	9710185	53831764	0.61	3.48	0.54	0.32	3.48	0	0.08	-0.13	0.11	0.19	-0.11	-0.13	0.15	0.16	-0.09	-0.07	-0.12	-0.13	-0.05	-0.02	0.03	0.06	-0.14	-0.1	0.13	0.08	-0.09	-0.02	0	-0.18	-0.1	0.04	0.02	0.1	0.16	0.01	0.06	44.48	47.23	40.77	47.99	50.73	41.26
AGIWUR29186	WBGene00001591	glc-1	F11A5.10	V	16219589	77828105	0.2	3.48	6.95	5.81	6.95	0.17	0.24	0.17	0.1	-2.17	0.69	0.84	-0.35	-2.03	0.31	0.41	-0.05	-0.26	-0.04	0.05	0.08	-0.37	-0.08	0.39	-1.46	-0.79	-0.07	0.15	-0.09	-0.32	-0.27	0.59	0.34	-0.27	0.07	-0.04	0.24	536.5	561.71	534.09	510.97	105.97	765.71
AGIWUR23617	WBGene00019946	R08C7.2	R08C7.2	IV	4447322	48568909	2.19	3.48	0.07	0.41	3.48	0.01	-0.29	0.18	-0.17	-0.14	-0.11	0.02	-0.34	-0.18	-0.21	0	-0.03	0.17	0.06	0.37	0.36	0.15	0.37	0.25	-0.1	0.02	-0.37	-0.21	-0.58	0.21	0	-0.05	-0.22	-0.21	0	0.46	-0.05	6695.08	5438.62	7514.78	5925.65	6052.09	6186.73
AGIWUR45026	WBGene00017363	F10G2.2	F10G2.2	V	7331198	68939720	2.17	3.47	0.18	2.61	3.47	-0.28	0.53	-0.83	0.24	-0.81	-0.07	-0.81	0.87	0.21	0.49	-0.54	0.15	-0.18	1.12	-0.86	-0.75	0.37	-0.6	-0.65	0.69	-0.4	-0.89	-1.29	0.25	-0.54	0	-0.41	0.07	1.07	0.1	-1	0.33	73.68	129.18	50.49	105.44	51.07	85.33
AGIWUR14584	WBGene00013244	Y56A3A.33	Y56A3A.33	III	11999397	42338500	6.21	3.47	4.54	1.49	6.21	0.05	-0.1	0.32	-0.83	-0.31	-0.06	0.54	-0.46	-0.54	-0.07	0.69	-0.39	-0.34	-0.49	0.28	0.05	0.09	0.34	0.85	-0.1	-0.05	-0.06	0.41	-0.22	0.02	-0.32	-0.13	-0.22	-0.63	-0.48	0.75	-0.53	511.66	459.31	614.93	278.57	398.84	473.45
AGIWUR28176	WBGene00006565	tfg-1	Y63D3A.5	I	14101265	14101264	0.39	3.47	0.95	0.59	3.47	-0.11	-0.31	0.04	-0.62	0.47	0.44	0.89	-1.02	-0.03	-0.07	0.35	0.02	0.29	-0.25	0.28	-0.19	-0.39	-0.19	0.09	-0.25	0.18	-0.23	0.45	-0.65	-0.04	-0.06	0.05	-0.29	-0.43	-0.44	0.65	-0.41	147.07	128.02	162.89	102.7	219.27	214.69
AGIWUR8572	WBGene00012591	nspe-1	Y38E10A.13	II	12620482	27685285	0.67	3.46	2.29	0.18	3.46	-0.88	-2.85	-2.25	-1.85	-0.58	-1.75	0.64	-2.87	0.08	-2.52	0.13	0.55	1.1	-0.36	-0.24	-0.24	0.36	0.29	-1.55	-2.22	2.24	0.59	1.56	-2.49	0.45	-0.21	-1.29	-1.83	0.3	0.4	-0.3	0.09	1892.98	484.22	732.92	966.35	2343.28	1035.93
AGIWUR23370	WBGene00006651	tts-2	R05H5.8	II	10201066	25265873	0.37	3.46	1.1	0.64	3.46	-0.61	-0.35	0.32	-0.2	0.31	0.23	0.02	-0.08	-0.12	-0.07	0.01	0.32	0.18	0.58	0.55	0.65	0.08	0.41	0.09	-0.97	-0.31	-0.97	-0.1	-1.08	0.41	-0.16	-0.28	-0.51	-0.21	-0.34	0.57	-0.45	2270.88	2719.62	4338.53	3017.64	4302.02	4070.42
AGIWUR26123	WBGene00017965	F31F7.2	F31F7.2	V	6270835	67879357	0.44	3.46	1.46	0.8	3.46	-0.04	-0.14	0.14	0.04	-0.52	-0.21	0.42	-0.02	-0.07	0.19	0.29	0.13	0.06	0.2	0.05	0.12	0.08	0.1	0.17	-0.47	-0.03	-0.42	-0.08	-0.43	0.08	-0.21	-0.1	0.1	0.12	-0.12	0.1	-0.01	153.42	143.01	173.93	162.05	110.12	136.51
AGIWUR5905	WBGene00012591	nspe-1	Y38E10A.13	II	12620482	27685285	0.41	3.46	2.05	0.29	3.46	-0.97	-2.83	-2.28	-1.88	-0.39	-1.54	0.85	-2.61	0.11	-2.31	0.24	0.68	1.18	-0.29	-0.07	-0.05	0.3	0.19	-1.59	-2.28	1.64	0.61	1.74	-1.26	0.23	-0.08	-1.21	-1.67	0.16	0.45	-0.22	0.31	1578.26	435.27	638.35	843.65	2364	1065.95
AGIWUR34265	WBGene00008718	F11F1.6	F11F1.6	III	13403146	43742249	0.35	3.45	1.82	0.57	3.45	0.19	0.39	-0.55	0.79	0.75	0.23	0.46	0.44	-0.13	-0.4	-0.06	0.01	-0.3	0.13	-0.35	-0.57	0.42	-0.16	-0.31	0.68	0.33	0.08	-0.69	-0.88	-0.91	-0.57	-0.16	-0.59	0.05	-0.17	-0.41	-0.03	1074.02	1234.47	639.96	1621.03	1578.26	1101.15
AGIWUR7969	WBGene00003371	mlc-3	F09F7.2	III	5564985	35904098	1.19	3.45	1.2	1.67	3.45	0.53	0.56	-0.23	-0.06	0.14	0.17	-0.42	0.47	0.13	-0.15	-0.12	0.09	0.14	-0.01	-0.68	-0.65	0.21	-0.22	-0.43	0.33	0.6	0.31	0.29	0.15	-0.51	0	-0.4	-0.35	-0.24	-0.24	-0.44	-0.36	75771.09	77176.01	44612.65	50275.66	57539.28	58847.87
AGIWUR4959	WBGene00012591	nspe-1	Y38E10A.13	II	12620482	27685285	0.3	3.45	2.08	0.27	3.45	-0.96	-2.94	-2.31	-1.91	-0.45	-1.58	0.84	-2.6	0.11	-2.27	0.27	0.69	1.18	-0.26	-0.04	-0.03	0.23	0.06	-1.83	-2.3	1.51	0.63	1.79	-1.26	0.28	-0.05	-1.19	-1.68	0.14	0.42	-0.2	0.6	1584.98	401.9	621.36	822.21	2255.05	1034.48
AGIWUR8929	WBGene00012225	W03G11.3	W03G11.3	X	12100124	94624086	2.04	3.45	0.26	0.49	3.45	-0.36	-0.04	-0.78	-0.15	-0.03	0.12	-0.53	0.54	0	-0.05	-0.74	-0.2	-0.26	0.16	-0.86	-0.78	-0.11	-0.82	-0.72	0.1	0.01	1.4	0.39	1.25	-0.99	-0.34	0.13	0.11	0.47	-0.02	-0.79	0.16	463.35	577.52	345.72	536.98	581.77	646.89
AGIWUR43404	WBGene00005649	srp-8	F20D6.3	V	8184298	69792820	1.01	3.45	0.31	1.99	3.45	-0.03	-0.21	0.44	0.25	-0.81	-0.47	0.77	-0.27	-0.22	-0.15	0.56	0.01	0.04	-0.52	0.46	0.51	-0.28	0.23	0.46	-0.34	-0.92	-0.59	-0.4	-0.7	0.48	0.17	-0.17	-0.33	-0.27	0.11	0.11	0.12	75.22	66.03	104.11	91.09	43.78	55.37
AGIWUR34272	WBGene00014761	F46A8.11	F46A8.11	I	11248090	11248090	0.13	3.45	9.96	4.68	9.96	0.16	0.3	0.45	0.34	0.06	0.38	0.55	-2.12	0.31	0.17	0.31	0.04	-0.05	-2	-0.8	-0.61	-0.11	-0.62	0.42	0.49	-0.08	-0.29	-0.83	-0.78	0.21	0.19	0.28	0.3	-2.48	0.11	0.61	0.16	258.51	285.29	315.7	292.91	240.87	300.57
AGIWUR8759	WBGene00019780	M60.4	M60.4	X	8232203	90756166	2.46	3.45	2.36	2.33	3.45	-0.44	-0.71	0.29	-0.89	-0.82	-0.64	0.61	-0.38	-0.74	-0.66	0.79	-0.49	-0.45	-0.53	0.52	0.66	-0.61	0.39	0.39	-0.88	-0.23	0.51	1.25	0.33	0.35	-0.28	-0.55	-0.22	-0.42	-0.17	0.43	-0.12	11564.03	9567.98	19106.47	8457.58	8909.03	10039.82
AGIWUR17169	WBGene00015747	C13G5.2	C13G5.2	III	8616698	38955805	9.06	3.44	17.49	0.05	17.49	-3.29	0.08	-0.01	0.22	-2.6	0.37	0.13	0	-2.92	0.52	-0.15	0.32	-2.87	0.42	0.28	0.32	0.03	0.02	-0.09	-3.72	-0.11	0.27	-0.34	0.07	0.22	-3.17	0.42	0.59	0.81	0.95	-0.04	0.76	130.5	1347.06	1266.02	1483.59	210.38	1646.61
AGIWUR19429	WBGene00002110	ins-27	ZC334.11	I	14026637	14026636	1.16	3.44	2.23	2.34	3.44	0.48	0.34	-0.61	0.18	0.56	0.22	-0.19	0.29	0.1	-0.12	0.19	0.2	0.22	0.26	-0.87	-0.75	0.46	-0.26	-0.41	0.48	0.7	0.2	-0.65	-0.1	-0.32	-0.12	-0.34	-0.92	-0.01	-0.44	-0.31	-0.43	9116.39	8320.93	4289.71	7405.81	9651.17	7630.14
AGIWUR43460	WBGene00044394	B0034.7	B0034.7	II	5961652	21026505	0.85	3.44	1.57	1.55	3.44	0.39	0.6	-0.33	0.19	0.5	-0.18	0.13	0.74	0.15	-0.19	0.09	-0.21	-0.06	0.28	-0.28	-0.21	0.07	-0.03	0.07	0.79	-0.28	-0.38	-1.15	-0.5	-0.13	0	-0.23	-0.48	0.33	-0.49	-0.51	-0.49	219.74	253.32	133.69	190.56	237.64	148.16
AGIWUR13529	WBGene00002262	ldh-1	F13D12.2	II	11725260	26790066	2.73	3.44	1.85	2.06	3.44	0.76	0.1	-0.33	-0.24	0.16	0.05	-0.27	0.49	-0.02	-0.21	-0.35	-0.17	0.24	0.59	-0.19	-0.19	0.32	-0.02	-0.35	0.69	0.09	-0.13	-0.36	0.04	-0.53	-0.03	-0.17	-0.43	-0.22	-0.58	0.34	-0.49	23150.09	14612.79	10873.97	11533.92	15283.11	14076.3
AGIWUR20061	WBGene00020456	fbxa-60	T12B5.10	III	944769	31283885	3.66	3.44	12.06	6.09	12.06	-2.88	-2.97	-3.01	1.68	-3.18	-3.42	-1.93	1.22	-2.87	-3.09	-2.81	1.88	-2.77	0.33	-3.06	-2.76	1.15	-3.08	-3.1	-3.19	-0.08	0.69	-3.13	-2.2	-3.15	-3.12	-2.87	-3.06	1.29	2.42	-3.01	2.58	44.68	42.17	41.08	1060.71	36.47	30.87
AGIWUR23094	WBGene00044272	nspa-4	H12D21.13	V	14884603	76493119	6.6	3.43	5.51	1.15	6.6	-0.3	-0.09	-0.69	0.17	1.73	0.87	-0.46	-0.2	1.38	0.04	-0.55	-0.26	0.1	-0.61	-1.16	-1.05	-0.49	-1.58	-0.45	0.54	-0.87	-0.25	-0.91	-0.16	-0.27	-0.09	-0.43	-0.05	0.17	0.39	-0.77	0.48	566.9	654.72	431.15	782.52	2315.36	1268.36
AGIWUR25722	WBGene00011949	T23F6.1	T23F6.1	IV	12719937	56841514	2.12	3.43	1.09	1.04	3.43	-1.15	-0.29	0.44	0.16	0.03	-0.11	0.14	-0.46	0.19	0.2	0.24	0.19	0.1	-0.26	-0.06	0	0.08	-0.04	0.59	-1.37	-0.47	-0.44	-0.19	-0.81	0.47	-0.4	-0.68	0.31	0.17	0.67	-0.18	0.66	1249.19	2252.7	3735.93	3092.7	2822.25	2563.43
AGIWUR14891	WBGene00017247	F08D12.3	F08D12.3	II	2776407	17841227	0.09	3.43	0.4	1.4	3.43	0.26	0.31	-0.71	-0.31	-0.52	-0.21	-0.73	0.33	0.21	0.16	-0.31	-0.18	-0.05	0.2	0.05	0.04	0.07	-0.26	-0.89	0.69	0.5	0.19	-0.13	0.57	-0.46	-0.31	0.07	0.16	-0.09	-0.03	-0.09	0.04	685.43	710.85	349.28	460.24	400.23	495.08
AGIWUR20425	WBGene00017334	F10D2.8	F10D2.8	V	7150204	68758726	5.48	3.43	5.65	2.49	5.65	0.44	0	-0.07	0.16	-1.6	-0.46	0.72	0.27	-1.48	-0.4	0.35	-0.14	-0.52	-0.13	0.7	0.6	0.13	0.77	0.14	-1.91	0.66	0.05	0.32	-0.28	0.01	-0.24	-0.21	-0.62	0.12	-0.66	0.02	-0.59	167.62	123.83	117.36	137.71	40.7	90.06
AGIWUR7339	WBGene00009514	F37H8.5	F37H8.5	II	11188147	26252954	1.42	3.43	0.51	1.26	3.43	-0.02	0.14	-1.02	0.06	-0.03	0.28	-0.67	0.47	0.04	0.04	-0.43	0.05	0.07	0.47	-0.88	-0.82	0.11	-0.54	-0.94	0.13	-0.03	1	0.17	0.95	-0.62	0.16	0.16	-0.22	-0.03	-0.02	-0.35	-0.19	11451.49	12789.32	5719.53	12137.27	11391.44	14128.53
AGIWUR10199	WBGene00013647	Y105C5B.5	Y105C5B.5	IV	15899892	60021469	2.57	3.43	0.68	0.42	3.43	0.26	0.2	-0.61	-0.32	0.11	0.27	-0.34	-0.19	0.1	0.05	-0.33	-0.52	-0.41	-0.32	-0.91	-0.93	0.12	-0.46	-0.29	0.17	0.03	0.5	-0.26	0.94	-0.33	-0.45	0.36	0.65	0.46	0.57	-0.84	0.36	3349.55	3209.72	1830.16	2229.21	3016.85	3376.86
AGIWUR23860	WBGene00004449	rpl-35	ZK652.4	III	7855051	38194163	4.19	3.43	0.82	0.97	4.19	0.23	-0.51	0.08	-0.19	-0.36	-0.39	0.22	0.04	-0.79	-0.76	0.36	0.64	0.71	-0.21	0.07	0.32	0.02	0.32	0.18	-0.13	0.13	-0.15	-0.15	-0.22	0.39	0.3	-1.17	-0.47	-0.09	0.07	0.01	-0.15	149476.49	89432.72	134569.61	111561.22	99392.82	96966.58
AGIWUR14551	WBGene00009941	F52F12.8	F52F12.8	I	9923627	9923626	11.91	3.43	2.31	2.29	11.91	-1.55	-0.27	-0.27	0.26	0.44	0.82	0.24	-0.54	0.16	0.22	-0.77	-0.26	-0.01	0.23	-0.02	-0.06	-0.96	-0.51	-0.43	-1.45	-1.13	-0.02	0.13	-0.43	0.07	0.06	0.2	0.63	0.34	0.73	-0.4	0.93	199.06	485.6	485.2	698.53	794.18	1030.43
AGIWUR23042	WBGene00018439	fbxa-184	F45C12.8	II	1710265	16775087	1.37	3.42	2.38	0.05	3.42	-0.15	-0.21	0.09	-0.19	-0.3	-0.03	0.24	-0.01	0.21	0.13	0.09	0.08	0.03	0.08	0.25	0.21	-0.22	-0.03	-0.15	-0.21	-0.21	-0.16	0.19	-0.27	0.09	0.01	-0.07	0.27	0.18	-0.02	-0.17	-0.05	41.78	40.1	49.27	40.62	37.64	45.32
AGIWUR32642	WBGene00020418	T10E9.8	T10E9.8	I	6538939	6539948	1.66	3.42	0.58	0.26	3.42	0.08	0.61	-0.25	0.56	-0.13	-0.03	0.33	0.65	-0.24	-0.35	0.05	-0.15	-0.28	-0.06	-0.24	-0.16	0.22	0.01	0.24	0.77	-0.04	0.35	-0.64	-0.32	-0.29	-0.12	-0.09	-0.65	-0.09	-0.4	-0.48	-0.32	320.88	464.48	256.1	449.14	276.66	297.97
AGIWUR29073	WBGene00009196	F28B1.2	F28B1.2	V	17044762	78653278	1.69	3.42	0.85	2.41	3.42	-0.02	0.24	-0.31	-0.09	-0.03	-0.29	-0.42	0.43	-0.31	0.64	-0.33	0.07	-0.42	0.55	-0.45	-0.23	0.16	-0.31	-0.42	0.01	0.21	-0.08	-0.28	0.45	-0.22	-0.33	-0.33	0.33	0.6	0.02	-0.16	0.13	48.27	57.69	39.64	45.95	47.91	40
AGIWUR15292	WBGene00023417	swm-1	C25E10.9	V	9054201	70662721	0.29	3.42	0.07	1	3.42	0.01	0.53	-0.89	-0.22	0.53	0.31	-0.01	0.22	-0.04	-0.05	-0.1	-0.25	-0.35	0.37	-0.25	-0.25	0.16	0	-0.47	0.57	0.56	0.12	-0.25	0.16	-0.4	-0.07	0.08	-0.53	0	-0.24	-0.04	-0.48	4459.21	6397.7	2397.24	3817.02	6413.56	5478.92
AGIWUR19386	WBGene00017822	clec-216	F26D11.5	V	7951605	69560127	1.73	3.42	1.23	2.21	3.42	-0.56	0.15	-0.51	-0.14	-0.6	-0.64	-0.68	0.8	-0.23	0.39	-0.53	-0.17	-0.42	1.24	-0.62	-0.59	0.14	-0.11	-0.2	0.34	-0.49	-0.18	-0.67	0.79	0.06	-0.15	-0.1	0.16	0.83	-0.08	-0.22	0.1	43.5	71.3	44.98	58.32	42.35	41.29
AGIWUR24604	WBGene00003678	nhr-88	K08A2.5	II	3227261	18041459	4.45	3.42	5.59	1.36	5.59	-0.11	-0.54	0.03	0.09	0.04	-0.3	0.16	-0.1	-0.45	-0.67	-0.07	0.45	-0.18	-0.09	0.19	0.29	0.41	0.23	0.13	-0.51	0.56	0.38	0.15	-0.56	0	-0.18	-0.39	-0.74	-0.42	0.24	0.35	0.29	391.13	289.29	431.7	449.88	433.79	342.09
AGIWUR33731	WBGene00013842	fbxa-34	ZC47.10	III	1282393	31621509	2.24	3.41	3	3.55	3.55	0.47	0.01	0.36	0.28	-1.09	-0.05	0.72	-1.38	-0.07	-0.13	0.34	0.2	0.23	-1.3	0.15	0.16	0.01	0.24	0.55	0.18	-0.69	-0.06	-0.07	-0.51	0	0.18	-0.07	-0.22	-1.63	0.14	0.09	0.17	140.13	101.95	130.5	123.38	47.6	97.71
AGIWUR20701	WBGene00011619	T08G3.7	T08G3.7	V	16462417	78070933	6.23	3.41	2.73	1.52	6.23	-0.82	-0.36	-0.16	0.2	-0.4	0.14	0.24	0.11	-0.07	0.28	-0.32	0.49	0.28	0.29	0.19	0.29	-0.3	-0.59	0.09	-1.71	-0.8	0.05	-0.18	-0.11	0	-0.09	0	0.39	0.37	0.47	-0.65	0.57	310.54	426.71	487.83	629.89	413.13	604.26
AGIWUR19161	WBGene00004097	pqm-96	T05G5.11	III	9735945	40075050	0.21	3.41	3.08	2.37	3.41	-0.56	-0.27	0.27	0.15	-1.11	0.12	0.53	-0.44	-0.08	-0.02	0.37	-0.22	-0.52	-0.34	0.23	0.26	-0.05	0.42	0.32	-0.81	-0.62	-0.32	0.61	-0.52	0.33	-0.37	-0.67	0.24	-0.18	0.57	-0.07	0.62	75.17	91.67	133.53	122.74	51.2	120.59
AGIWUR19694	WBGene00015885	fbxa-65	C17B7.11	V	3345307	64953830	1.27	3.41	15.8	0.17	15.8	-4.25	0.44	0.14	-0.15	-4.85	-0.25	0.51	0.26	-4.25	-0.27	0.53	0.27	-4.23	0.07	0.49	0.54	0.66	0.54	0.38	-3.97	1.28	0.55	0.62	0.14	0.18	-3.55	0.16	-0.59	-0.1	-0.63	0.48	-0.51	50.54	1308.47	1057.14	867.56	33.27	810.47
AGIWUR25022	WBGene00045202	Y64G10A.13	Y64G10A.13	IV	14281521	58403098	4.36	3.41	8.84	1.6	8.84	-0.22	0.07	-0.25	-0.87	1.43	0.72	-0.04	0.26	0.87	0.15	-0.14	-1.35	-0.07	0.11	-0.02	0.03	-2.01	-0.75	-0.47	0.88	-1.58	-0.38	-0.23	0.2	0.14	-0.23	0.37	0.22	0.08	-1.01	-0.15	-0.88	244.87	299.06	240.21	155.49	770.64	468.09
AGIWUR14014	WBGene00011531	rsbp-1	T06D10.1	I	9070245	9070244	4.53	3.4	0.83	0.42	4.53	0.78	0.75	-0.04	0.04	0.17	-0.07	0.01	0.16	-0.44	-0.42	-0.01	-0.51	-0.27	-0.33	-0.45	-0.76	0.74	0.29	-0.1	0.74	0.44	-0.04	0.12	-0.01	-0.54	-0.15	0.07	-0.69	-0.41	-0.45	-0.03	-0.66	1798.07	1770.96	1021.58	1082.62	1184.18	1001.86
AGIWUR10119	WBGene00014149	fbxb-70	ZK909.5	I	14955636	14955634	0.87	3.4	0.45	0.9	3.4	-0.18	0.06	0.14	0.19	0.15	0.25	-0.13	0.08	-0.07	-0.01	-0.01	-0.16	-0.16	-0.03	-0.16	-0.02	-0.22	0.03	0.01	0.23	-0.07	0.18	-0.16	0.15	-0.1	-0.03	0.03	-0.11	-0.19	0.05	-0.03	0.08	37.33	44.06	46.47	48.32	47	50.37
AGIWUR22252	WBGene00009014	F21D5.9	F21D5.9	IV	8724005	52845585	2.24	3.4	0.51	1.12	3.4	0.04	-0.19	0.04	-0.09	-0.67	-0.38	0.39	-0.17	0	-0.13	0.4	0.16	0	-0.07	0.04	0	0.09	0	0.24	-0.03	0.15	-0.24	-0.1	-0.29	0.19	0.06	-0.12	-0.11	-0.06	0.1	0.28	0.03	93.88	80	93.85	86.16	57.39	70.23
AGIWUR2789	WBGene00021977	Y58A7A.3	Y58A7A.3	V	5077834	66686356	2.49	3.4	4.6	2.99	4.6	0.09	-1.88	-0.48	0.94	-1.34	-0.65	0.17	-2.05	-1.96	-1.76	-0.32	0.44	0.36	-2.31	-0.3	-0.51	-0.06	-0.25	-0.1	-1.61	1.14	1.87	1.27	-0.18	-0.17	0.71	-1.07	-1.58	-2.58	0.82	0.04	0.51	2971.14	754.79	1992.08	5326.41	1096.93	1772.31
AGIWUR31690	WBGene00044772	T23E7.6	T23E7.6	X	17680835	100204795	5.6	3.4	2.83	2.93	5.6	0.64	0.28	-0.33	-0.4	0.25	-0.52	-0.03	0.63	-0.26	-0.35	0.5	-0.19	0.11	-0.14	-0.59	-0.43	0.42	-0.2	0.49	0.9	0.08	-0.06	-0.6	0.42	0.14	0.01	0.26	-0.98	-0.16	-1.02	-0.3	-1.11	2253.45	1750.33	1149.02	1095.58	1713.65	1010.28
AGIWUR19926	WBGene00006075	str-7	F22B8.5	V	16097510	77706026	1.81	3.4	4.7	2.51	4.7	-0.58	-0.5	-0.52	-0.11	-1.17	-0.2	0.08	-0.28	-0.48	-0.45	-0.21	1.26	-0.54	-0.45	0.95	0.88	1	0.11	-0.73	-0.91	1.52	-0.61	-0.42	-0.55	-0.11	-0.35	-0.65	-0.27	-0.05	-0.13	-0.45	-0.07	66.32	70.25	69.29	91.77	44.19	86.34
AGIWUR17846	NA	#N/A	#N/A	#N/A	#N/A	NA	5.11	3.39	2.92	0.04	5.11	-0.09	-0.01	-0.11	0.2	0.27	0.46	0.02	-0.18	0.21	0.01	-0.22	-0.14	0.05	0.08	-0.37	-0.17	-0.08	-0.24	-0.16	0.35	-0.15	0.04	-0.35	0.16	-0.16	0.03	0.14	0.15	-0.11	0.11	-0.3	0.12	44.22	46.84	43.73	54.25	56.87	64.74
AGIWUR22038	WBGene00044016	C35A5.10	C35A5.10	V	10504170	72112688	0.69	3.37	3.78	2.53	3.78	-0.73	-0.15	0.43	0.52	-0.16	-0.07	0.72	-0.54	-0.55	-0.17	0.2	-0.45	-0.54	-0.2	0.46	0.36	0.04	0.61	0.55	-1.25	0.08	-0.28	0.5	-0.84	0.1	-0.86	-0.39	-0.06	-0.48	0.14	0.32	0.23	390.7	584.92	870.05	927.76	580.38	617.6
AGIWUR23055	WBGene00022072	cpg-9	Y67D8C.8	IV	3067843	47189427	1.62	3.37	4.97	3.78	4.97	0.12	-0.08	-0.64	0.17	0.19	-0.07	0.08	0.54	0.38	-0.11	0.01	0.28	0.17	-0.03	-1.1	-1.13	0.38	-0.7	-0.31	0.01	0.62	0.62	-0.64	-0.1	-0.31	0.02	-0.51	-0.14	0.44	0.17	-0.94	0.38	16731.6	14549.48	9867.07	17324.07	17640.07	14696.45
AGIWUR20142	WBGene00003588	nex-1	ZC155.1	III	5225582	35564697	3.67	3.37	3	1.94	3.67	-0.39	-0.56	0.38	-0.61	-0.35	-0.26	-0.03	-0.12	-0.22	-0.18	0.23	-0.15	-0.15	-0.35	0.49	0.72	-0.17	0.61	0.48	-0.03	-0.19	-0.31	0.3	0.23	0.43	-0.23	-0.47	-0.16	-0.14	-0.21	0.32	-0.27	16899.72	15066.14	28947.79	14559.94	17392.34	18507.78
AGIWUR20290	WBGene00013070	Y51A2B.6	Y51A2B.6	V	18391979	80000495	6.93	3.37	1.35	1.05	6.93	-1.16	-0.41	0.14	0.28	-0.72	0.18	0.42	-0.23	0.31	0.25	-0.51	0.27	0.5	0.13	0.17	0.23	-0.55	-0.59	-0.22	-1.06	-1.18	-0.04	0.17	-0.17	-0.03	0.03	0.03	0.58	0.23	0.55	-0.81	0.64	58.37	98.21	144.11	158.59	78.96	147.95
AGIWUR17510	WBGene00010872	M05B5.4	M05B5.4	I	7188493	7188493	3.49	3.37	1.12	1.63	3.49	-0.05	0.07	-0.52	-0.26	0.53	0.41	-0.17	0.07	0.18	0.02	-0.37	-0.06	0.14	0.33	-0.51	-0.43	0.02	-0.16	-0.43	0.15	0.03	0.35	-0.61	0.2	-0.28	0.06	0.31	-0.05	0.37	-0.03	-0.21	-0.03	881.35	953.33	634.83	757.16	1316.72	1205.34
AGIWUR43908	WBGene00019361	K03E5.2	K03E5.2	I	3419475	3419474	3.47	3.37	2.52	1.29	3.47	-0.12	-0.35	0.69	-0.47	-0.54	-0.57	0.71	-0.45	-0.67	-0.54	0.89	-0.74	-0.32	-0.06	0.81	1.07	-0.38	0.87	0.75	-0.19	-0.75	-1.9	-0.57	-1.44	0.94	-0.4	-0.35	-0.48	-0.65	-0.83	0.89	-0.89	9676.43	8278.65	17024.65	7616	7268.23	7126.8
AGIWUR26372	WBGene00018548	clec-79	F47C12.4	IV	3973343	48094928	7.91	3.36	0.1	0.03	7.91	-1.66	-0.2	-1.62	0.09	-0.99	0.12	-1.79	-0.15	1.41	1.28	-1.56	-1.11	-1.28	0.43	-1.89	-1.16	-1.25	-1.23	-1.29	-0.56	-1.53	-0.02	-1.1	0.34	-0.7	-0.96	0.54	1.56	0.99	1.34	-1.16	1.49	42.61	116.7	43.54	143.25	67.54	146.34
AGIWUR37437	WBGene00019235	H23N18.4	H23N18.4	V	4901360	66509882	2.37	3.36	5.19	2.35	5.19	0.6	-0.13	-0.28	-0.3	0.99	-0.74	-0.02	-0.3	0.61	-0.47	-0.31	-0.36	0.25	-0.1	-0.34	-0.31	-0.04	-0.17	-0.24	2.04	-0.06	-0.77	-0.62	-0.33	-0.31	-0.44	-0.04	-0.39	-0.49	-0.7	-0.13	-0.55	223.34	134.7	121.18	120.09	292.62	88.47
AGIWUR24997	WBGene00007378	C06C3.8	C06C3.8	II	9386525	24451333	6.51	3.36	1.11	0.39	6.51	-0.44	-0.28	0.14	0.04	-0.12	0.52	0.44	-0.5	0.46	0.44	-0.22	0.14	0.33	-0.22	-0.07	-0.02	-0.37	-0.53	0.05	-0.68	-0.6	-0.46	-0.57	-0.23	0.06	0.16	0.32	0.62	-0.17	0.33	-0.56	0.43	162.02	180.68	242.54	225.35	202.31	314.86
AGIWUR17828	WBGene00007967	cyp-25A4	C36A4.6	III	3849889	34189004	3.78	3.35	1.45	1.93	3.78	0.22	0.02	0.39	-0.08	-0.34	-0.45	0.36	-0.52	-0.13	0.01	0.42	-0.02	0.13	-0.3	0.15	0.16	0	0.2	0.54	-0.07	-0.29	-0.27	-0.07	-0.12	0.07	-0.23	-0.15	-0.26	-0.3	-0.1	0.29	0	583.98	507.29	653.88	471.93	395.51	365.72
AGIWUR40173	NA	#N/A	#N/A	I	217148	NA	3.41	3.35	1.93	2.38	3.41	0.45	-0.94	0.3	0.06	-0.04	-0.98	0.19	-0.29	0.24	-0.79	0.36	0.35	0.54	-0.11	0.33	0.36	0.24	0.05	0.16	0.23	-0.2	-0.71	-0.56	-0.95	0.42	0.05	-0.66	-0.65	-0.26	0.12	0.37	0.17	352.24	134.73	316.74	268.83	250.69	131.1
AGIWUR26230	WBGene00044347	Y71G12B.30	Y71G12B.30	I	1818515	1818990	10.53	3.34	1.05	0.89	10.53	-1.08	-0.19	-0.02	0.19	-0.1	0.29	-0.05	-0.37	0.31	0.33	-0.62	0.13	0.25	0.23	0.02	0.05	-0.46	-0.51	-0.04	-1.08	-0.93	0.09	-0.36	-0.32	0.07	-0.01	0.25	0.54	0.32	0.65	-0.27	0.69	420.89	777.93	874.52	1011.56	830.21	1085.11
AGIWUR15755	WBGene00044478	K06B9.6	K06B9.6	IV	4196166	48317751	1.16	3.34	4	0.44	4	0.72	0.03	-0.12	0.23	0.27	-0.21	0.01	0.01	0.09	-0.28	0.07	-0.2	-0.01	-0.53	-0.52	-0.5	0.15	-0.33	0.01	0.48	0.04	0.41	0.02	0.13	-0.22	0.03	-0.45	-0.07	-0.09	0.07	-0.44	0.25	480.23	297.18	268.97	343.36	351.81	252.16
AGIWUR36601	WBGene00013836	fbxa-29	ZC47.3	III	1272536	31611652	0.26	3.34	4.67	5.26	5.26	0.19	0.37	0.37	0.42	-0.27	0.5	1	-1.79	0.05	0.22	0.3	-0.16	-0.02	-1.65	0.26	0.14	-0.24	-0.05	0.24	0.1	-1.06	-0.3	-0.1	-0.63	0.01	-0.01	0.03	0.11	-1.96	0.05	0.12	0.08	158.08	179.75	179.1	186.13	114.93	196.35
AGIWUR26216	WBGene00003623	nhr-25	F11C1.6	X	13008424	95532386	8.43	3.33	0.27	0.3	8.43	0.82	-0.18	0.39	-0.28	-0.62	-1.15	0.37	-0.44	-0.72	-0.69	0.89	-0.37	-0.25	-0.37	0.62	0.63	0.57	0.97	0.4	-0.19	0.4	-1.19	0.1	-1.11	0.05	-0.18	-0.75	-0.83	-0.71	-0.69	0.72	-0.65	742.29	371.3	553.06	347.58	273.48	189.32
AGIWUR11175	WBGene00012910	Y46G5A.20	Y46G5A.20	II	12810969	27875772	1.81	3.33	19.31	1.55	19.31	-1.89	-2.27	-2.17	2.03	-2.41	-2.11	-2.26	-2.14	-2.26	-2.25	-2.27	1.15	-2.41	-1.81	-2.26	-1.69	1.5	-2.32	-2.17	-1.98	1.84	2.59	-2.16	-2.26	-2.19	-2.18	-2.3	-2.05	-2.3	1.96	-2.16	1.92	49.3	37.79	40.57	744.6	34.34	42.23
AGIWUR44429	WBGene00015356	tag-278	C02F12.7	X	3684211	86208183	4.34	3.32	2.59	2.26	4.34	-0.27	-0.41	1.11	-0.36	-0.39	-0.71	0.89	-0.3	-0.61	-0.59	0.89	-0.45	-0.41	-0.45	0.67	0.52	-0.17	0.88	1.2	-0.14	-0.77	-1.78	-0.52	-1.4	0.64	-0.77	-0.37	-0.63	-0.52	-0.89	0.84	-0.86	1819.01	1646.29	4721.75	1708.1	1669.47	1334.86
AGIWUR31302	WBGene00012673	Y39B6A.11	Y39B6A.11	V	19127501	80736017	0.71	3.32	3.85	0.55	3.85	0.5	-0.54	-0.08	0.48	-0.24	-0.47	-0.18	-0.67	-0.11	-0.24	-0.01	0.54	0.49	-0.14	0.43	0.18	0.38	-0.05	-0.3	-0.51	0.06	-0.14	-0.23	-1.03	-0.44	0.41	-0.33	-0.12	-0.35	0.33	0.1	0.56	265.77	129.59	178.32	263.3	159.38	135.66
AGIWUR42557	WBGene00008794	F14D7.7	F14D7.7	V	14306489	75915005	1.79	3.32	4.24	3.45	4.24	-0.95	0.31	-0.01	0.21	-2.81	1.12	0.66	0.26	-2.47	0.37	0.15	-0.11	-0.11	0.45	0.15	0.15	-0.55	0.06	0.41	-2.91	-2.6	-0.96	-0.87	-0.9	0.56	0.26	0.22	0.24	0.55	0.26	0.28	0.19	193.5	463.2	371.2	431.97	53.22	814.2
AGIWUR25425	WBGene00004933	sod-4	F55H2.1	III	9496927	39836032	5.94	3.32	2.98	3.34	5.94	-0.13	-0.2	0.31	-0.04	-0.71	-0.82	0.31	-0.08	-0.33	-0.34	0.7	0.16	-0.27	-0.42	0.62	0.65	0.05	0.28	0.61	-0.25	-0.16	0.11	0.38	-0.34	0.17	-0.47	-0.51	-0.41	-0.36	-0.12	-0.07	0.02	1339.15	1274.79	1816.04	1433.79	896.93	830.09
AGIWUR41929	WBGene00013008	clec-146	Y48E1B.9	II	13590489	28655292	4.87	3.31	2.07	0.28	4.87	0.67	0.39	-0.39	-0.19	0.32	-0.05	0.18	0.25	-0.65	-0.33	0.45	-0.49	-0.34	-0.35	-0.35	-0.33	0.27	0.06	0.02	0.79	0.78	-0.03	-0.46	0.01	-0.2	-0.11	0.05	-0.28	-0.51	-0.45	0.05	-0.48	2231.8	1846.09	1074.87	1228.96	1753.25	1358.43
AGIWUR39487	WBGene00013481	Y69H2.3	Y69H2.3	V	18656071	80264587	0.01	3.31	9.73	8.06	9.73	-0.16	0.36	0	-0.15	-4.44	0.46	-0.15	0.81	-3.67	0.43	-0.18	-1.14	-0.29	0.86	1.01	1	-0.83	0.7	-0.31	-3.23	-1.56	-0.95	-0.34	0.09	-0.03	-0.58	0.59	0.48	0.49	-0.48	0.27	-0.39	1705.08	2441.32	1902.09	1711.78	87.59	2627.56
AGIWUR16378	WBGene00022132	Y71F9B.14	Y71F9B.14	I	2780852	2780851	7.04	3.31	4.09	0.36	7.04	-1.18	-0.48	0.12	0.36	-0.55	0.1	-0.2	-0.13	0.03	0.31	-0.91	0.25	0.22	0.61	0.45	0.55	-0.46	-0.15	-0.26	-1.39	-0.71	-0.18	-0.3	-0.35	0	-0.13	0.04	0.41	0.44	0.56	-0.34	0.66	133.19	216.69	328.08	386.86	207.04	324.61
AGIWUR21841	WBGene00011176	R09E10.6	R09E10.6	IV	10292986	54414564	11.38	3.31	3.11	0.18	11.38	-1.8	-0.27	-0.24	0.15	0.15	0.5	-0.12	-0.39	0.34	0.38	-1.06	-0.11	0.16	0.6	0.37	0.19	-0.89	-0.68	-0.43	-1.65	-1.13	-0.47	-0.41	-0.46	-0.02	0.11	0.38	0.65	0.73	0.85	-0.56	0.79	1986.73	5729.16	5824.73	7664.31	7657.95	9748.59
AGIWUR2719	WBGene00010846	M04B2.2	M04B2.2	IV	11528034	55649611	4.63	3.31	0.61	0.08	4.63	0.37	-1.26	0.25	-1.04	-1.16	-1.35	0.44	-1.33	-0.99	-1.12	0	0.15	0.03	-1.49	0.23	-0.05	0.51	0.25	0.45	-0.92	1.9	0.79	1.57	-0.52	0.07	0.15	-0.91	-0.97	-0.67	-0.75	-0.15	-1.04	2262.09	729.36	2084.02	850.54	782.68	685.21
AGIWUR42402	WBGene00000708	col-135	M199.5	IV	15129630	59251207	11.51	3.3	3.99	2.99	11.51	-2.97	-0.21	-3.08	-2.59	1.85	1.66	-2.44	-2.9	2.27	1.67	-2.74	-2.25	-1.15	-0.35	-3.27	-3.08	-3.32	-3.65	-3.35	-1.05	-2.02	-2.1	-3.39	-0.27	-1.7	-1.85	1.59	2.34	0.43	-0.41	-2.23	-0.55	151.09	1021.16	140.39	197.09	4267.92	3754.27
AGIWUR15698	NA	#N/A	#N/A	V	20522590	NA	10.47	3.3	0.5	0.29	10.47	0.69	-0.21	0.2	-0.07	-0.31	-0.42	0.19	-0.22	-0.46	-0.39	0.34	-0.06	0.13	-0.16	0.43	0.45	0.22	0.58	0.3	0.06	0.22	-0.32	0.21	-0.55	-0.2	0.13	-0.32	-0.87	-0.37	-0.6	0.32	-0.48	1502.16	807.3	1068.21	887.17	751	699.45
AGIWUR26602	WBGene00050927	B0250.12	B0250.12	V	20466407	82074923	5.19	3.29	2	0.36	5.19	0.32	0.25	0.02	-0.01	0.1	-0.03	0.05	0.16	-0.29	-0.29	-0.11	-0.27	-0.24	-0.26	-0.3	-0.31	0.44	0.19	0.21	0.61	0.27	-0.16	-0.16	0.53	0.02	-0.1	-0.11	-0.44	-0.31	-0.37	0.11	-0.38	412.19	392.32	333.41	328.65	354.21	323.1
AGIWUR7720	WBGene00013241	ung-1	Y56A3A.29	III	11971361	42310464	4.08	3.29	1.08	0.02	4.08	0.36	-0.58	0.1	-0.25	-0.55	-0.81	0.19	-0.83	-0.36	-0.4	0.13	0.15	0.26	-0.81	0.01	-0.11	0.38	0.1	0.26	-0.52	1.25	0.38	0.92	-0.38	0.11	0.08	-0.54	-0.44	-0.21	-0.21	0.12	-0.38	1244.77	647.02	1039.29	815.51	664.61	555.34
AGIWUR34410	WBGene00017450	bath-27	F14D2.1	II	3360224	18425041	3.54	3.29	11.13	7.05	11.13	-0.06	-1.98	-0.35	1.04	-0.15	-2.3	0.22	-0.32	0.01	-2.02	-0.15	1.19	0.28	-0.26	-0.16	-0.2	0.75	-0.57	-0.33	-0.2	0.37	0.14	-0.7	-2.12	-0.26	0	-1.87	-2.09	-0.19	1.42	-0.43	1.44	430.23	113.5	350.91	917.17	401.77	91.08
AGIWUR19580	WBGene00017038	D1069.4	D1069.4	II	348242	15413066	5.95	3.29	0.8	0.52	5.95	0.57	-0.27	0.39	-0.49	-1.78	-0.75	0.64	-0.39	-0.48	-0.44	0.59	0.21	0.17	-0.67	0.29	0.17	0.59	0.34	0.69	-0.22	0.56	-0.44	0.43	0.05	0.11	-0.14	-0.44	-0.32	-0.43	-0.58	-0.39	-0.5	249.38	139.84	220.56	119.71	48.98	100.17
AGIWUR22498	WBGene00012761	Y41C4A.18	Y41C4A.18	III	11730607	42069710	7.21	3.29	3.51	1.24	7.21	-1.56	-0.1	-0.22	0.22	0.34	0.69	0.11	-0.38	0.18	0.06	-0.37	-0.17	0.03	0.76	0.37	0.35	-0.92	-0.11	-0.19	-1.47	-1.03	-0.31	0.11	-0.82	0.37	-0.04	-0.12	0.12	0.44	0.44	-0.24	0.48	497.33	1370.96	1261.28	1715.08	1860.55	2368.61
AGIWUR15530	WBGene00004449	rpl-35	ZK652.4	III	7855051	38194163	4.24	3.29	0.49	0.59	4.24	0.25	-0.49	0.14	-0.19	-0.43	-0.38	0.22	-0.01	-0.72	-0.63	0.32	0.62	0.64	-0.21	0.07	0.39	0.02	0.32	0.2	-0.1	0.18	-0.2	-0.16	-0.08	0.36	0.33	-1.16	-0.47	-0.15	-0.03	-0.04	-0.18	145957.93	86926.02	134797	107482.59	90790.01	94277.66
AGIWUR25968	WBGene00020972	W03B1.2	W03B1.2	IV	4326709	48448294	6.72	3.29	0.3	0.06	6.72	0.52	0	0.5	-0.06	-0.44	-0.33	0.08	-0.14	-0.27	-0.24	0.28	0.52	0.43	-0.42	0.18	0.22	0.28	0.21	0.3	-0.1	0.02	-0.21	-0.09	-0.16	0.08	0.07	-0.36	-0.64	-0.51	-0.41	0.05	-0.52	610.14	425.34	600.97	408.45	313.08	338.54
AGIWUR21834	WBGene00003784	nos-2	ZK1127.1	II	7065595	22130401	17.41	3.28	5.76	1.31	17.41	-2.49	-0.8	-1.15	-0.6	0.28	0.79	-0.25	-1.13	0.85	0.88	-1.57	-0.44	0.14	0.61	0.03	0.02	-2.06	-1.7	-1.8	-1.62	-2.3	-0.12	-0.69	-0.58	-0.26	0.19	0.96	1.34	1.3	0.8	-0.95	0.83	110.35	356.29	280.03	411.62	757.16	1077.73
AGIWUR25691	WBGene00013969	ZK337.1	ZK337.1	I	14993810	14993808	6.28	3.28	3.78	0.77	6.28	0.15	-0.19	0.99	-0.5	-0.66	-0.5	0.1	0.04	-0.15	-0.27	0.41	-0.07	0.07	0.01	0.33	0.42	-0.14	0.52	0.63	0.03	-0.49	-0.71	0.36	-0.2	0.45	-0.35	-0.23	-0.49	-0.66	-0.84	0.4	-0.68	3127.53	2481.93	5593.92	1990.3	1782.18	1998.85
AGIWUR26200	WBGene00015271	C01B4.7	C01B4.7	V	2385955	64102757	4.14	3.28	0.47	0.36	4.14	0.61	-0.45	0.6	-0.41	-1.06	-0.98	0.45	-0.15	-0.59	-0.4	0.62	0.27	-0.13	-0.05	0.47	0.21	0.69	0.42	0.6	-0.48	-0.51	-1.01	-0.09	-0.48	0.24	-0.15	-0.31	-0.22	-0.24	-0.26	0.33	-0.14	604.95	289.06	599.7	297.18	190.33	200.38
AGIWUR41447	WBGene00016221	C29F9.6	C29F9.6	III	114579	30453697	5.63	3.27	1.97	0.96	5.63	0.83	0.33	0.01	0.06	-0.13	-0.47	-0.14	0.59	-0.03	-0.33	0.14	-0.19	0.06	0.14	-0.08	0.05	0.23	0.21	-0.05	0.95	-0.12	-0.53	-0.59	0.09	-0.03	-0.04	-0.22	-0.47	-0.19	-0.78	-0.2	-0.8	349.22	246.56	197.72	204.26	179.62	141.55
AGIWUR26806	WBGene00012808	Y43F8A.1	Y43F8A.1	V	19370573	80979089	0.82	3.27	8.04	3.85	8.04	0.19	0.65	0.21	0.04	-1.86	0.58	1.04	-1.34	-1.53	0.38	0.66	-0.34	-0.42	-0.95	-1.7	-0.8	-0.12	-0.71	0.7	-1.53	-0.48	0.42	-0.37	0.02	0.54	0.04	0.86	0.48	-1.13	0.08	0.14	0.13	250.27	344.43	254.53	226.74	60.71	327.88
AGIWUR21099	WBGene00010214	F57G8.5	F57G8.5	V	16339004	77947520	2.52	3.26	6.13	0.92	6.13	0.14	0.26	0.08	-0.36	0.32	0.17	0.06	0.26	0.27	0.1	-0.15	-0.56	-0.05	0.18	0.12	0.13	-0.32	0.33	0.02	0.59	-0.23	-0.21	-0.04	0.09	-0.24	-0.09	-0.07	-0.26	-0.19	-0.72	0.12	-0.66	1151.91	1258.22	1112.48	818.01	1313.43	1176.76
AGIWUR29436	WBGene00022375	Y94H6A.2	Y94H6A.2	IV	2730250	46851834	0.96	3.26	3.89	3.27	3.89	-0.23	0.46	0.67	0.47	-1.14	0.77	0.55	-0.99	-0.86	0.48	-0.18	0.07	0.05	-0.9	-0.09	-0.02	-0.15	0.11	-0.21	-1.18	-1.08	0.07	-0.01	0.03	0.07	-0.21	0.74	0.49	-1.13	-0.31	0.47	-0.26	73.84	119.27	137.96	119.83	39.43	148.26
AGIWUR31609	WBGene00044304	F52B10.3	F52B10.3	X	2892546	85416519	5.55	3.25	4.56	2.84	5.55	-0.14	0	0.39	-0.36	-0.14	-0.04	1.01	-0.22	-0.44	-0.44	0.4	-0.43	-0.33	-0.21	0.47	0.21	-0.14	0.54	0.48	-0.01	-0.43	-0.61	0.43	-0.29	0.32	-0.49	-0.23	-0.68	-0.33	-0.68	0.74	-0.57	254.18	279.83	366.53	219.01	255.21	273.11
AGIWUR39786	WBGene00000041	aco-2	F54H12.1	III	7973652	38312765	0.13	3.25	13.59	0.09	13.59	1.33	-2.28	-2.72	1.19	1.4	-1.54	-1.98	-2.11	1.11	-2.98	-3.04	0.89	1.03	-2.12	-2.44	-2.28	1.12	-2.23	-2.6	1.79	0.85	0.4	-2.72	-2.82	-3.05	1.04	-1.52	-2.33	-2.4	0.95	-1.9	0.96	4768.76	392.07	287.46	4322.22	5006.41	654.72
AGIWUR31583	WBGene00011461	T05A10.4	T05A10.4	X	10789613	93314748	14.2	3.25	2.08	2.03	14.2	-1.62	0.43	-0.81	-0.35	0.94	1.39	-0.48	-0.93	0.69	1.05	-1.67	-0.72	-0.41	0.37	-1.64	-1.48	-1.08	-2.52	-2.01	-0.84	-0.72	0.02	-1.6	-0.22	-0.58	-0.56	1.17	1.32	0.67	0.64	-0.84	0.85	88.67	365.55	154.76	213.4	522.38	712.31
AGIWUR21569	WBGene00016502	C37C3.10	C37C3.10	V	7862256	69470778	0.22	3.24	5	6.28	6.28	-0.56	0.13	0.59	0.09	-0.25	0.22	0.71	-0.43	-0.18	-0.13	0.31	-0.36	-0.51	-0.69	0.46	0.43	-0.71	0.42	0.34	-0.36	-0.4	-0.05	0.02	-0.12	0.37	-0.51	0.03	-0.14	-0.56	0.07	0.09	0.04	75.23	121.16	166.96	118.42	93.48	129.26
AGIWUR15563	WBGene00007554	pptr-2	C13G3.3	V	11027153	72635671	4.57	3.24	1.93	1.42	4.57	-0.32	-0.19	-0.16	-0.21	-0.04	0.31	-0.05	-0.26	0.1	0.02	-0.18	-0.02	-0.03	0.24	0.21	0.24	-0.32	-0.03	-0.33	-0.32	-0.26	-0.04	0.31	-0.28	0.1	0.06	0.12	0.25	-0.01	0.17	0.28	0.18	1367.52	1501.76	1526.03	1474.65	1664.68	2125.7
AGIWUR13912	WBGene00012796	Y43F4A.1	Y43F4A.1	III	13222971	43562074	5.18	3.23	5.76	0.99	5.76	-0.16	-0.39	-0.86	0.15	-0.39	-0.74	-0.83	0.97	-1.23	-1.33	-0.72	0.86	-0.7	0.9	0.43	0.29	1.24	0.77	-0.43	0.48	0.73	0.89	0.07	-0.49	-1.17	-1.01	-0.57	-1.82	0.15	-0.5	-0.57	-0.67	1025.28	872.34	631.57	1267.92	869.81	684.03
AGIWUR42981	WBGene00019962	R08E5.2	R08E5.2	V	3774519	65383041	3.17	3.22	3.94	0.4	3.94	0.9	0.52	0.19	-0.15	0.44	-0.12	-0.14	0.58	0.13	-0.22	-0.21	-0.72	-0.45	-0.3	0.13	0.06	-0.3	0.4	0.29	1.59	-1.02	-0.96	-1.03	-0.26	-0.23	-0.09	-0.24	-0.45	-0.16	-1.22	0.04	-1.16	3380.76	2607.56	2070.35	1628.45	2458.77	1664.06
AGIWUR40447	WBGene00044917	F40F8.12	F40F8.12	II	11129759	26195029	4.32	3.21	2.34	0.43	4.32	0.3	0.29	-0.71	-0.37	0.71	0.31	-0.53	-0.56	0.95	0.29	-0.92	-0.97	0.24	0.52	-1.12	-0.99	-0.74	-0.83	-1.23	1.2	-0.39	-1.22	-1.23	0.16	-0.56	-0.61	0.53	0.86	0.63	0.31	-0.3	0.4	2584.54	2557.97	1283.12	1619.9	3428.97	2595.59
AGIWUR21627	WBGene00020591	nhr-220	T19H12.8	V	4882164	66490686	3.27	3.21	7.89	7.76	7.89	0.26	-0.22	-0.08	-0.45	1.17	-0.43	0.23	-0.13	1.21	-0.35	-0.04	-0.17	-0.11	-0.44	-0.02	-0.01	-0.22	-0.14	-0.02	1.39	-0.15	-0.87	-0.27	-0.26	-0.26	-0.47	-0.39	-0.53	-0.41	-0.5	-0.18	-0.44	298.38	213.79	235.5	182.22	560.65	185.17
AGIWUR20486	WBGene00011320	T01C3.3	T01C3.3	V	14991689	76600205	14.57	3.21	2.93	0.96	14.57	-1.96	-0.55	-0.51	-0.15	-0.25	0.44	-0.19	-0.56	0.57	0.74	-1.17	-0.06	0.12	0.35	-0.06	0.08	-1.42	-1.19	-1.05	-1.84	-1.55	-0.12	-0.72	-0.42	-0.22	0.08	0.46	1.44	0.97	1	-1.02	1.09	1047.08	2786.63	2865.98	3683.47	3440.71	5531.54
AGIWUR14030	WBGene00004429	rpl-17	Y48G8AL.8	I	1156580	1156579	4.44	3.21	1.4	2.2	4.44	0.09	-0.09	0.03	-0.19	0.07	-0.11	0.16	-0.03	-0.15	-0.27	0.07	0.17	0.06	-0.04	0	-0.08	0.14	0.09	0.14	-0.04	0.11	0.09	0.24	-0.45	0.08	0.02	-0.4	-0.13	-0.07	-0.03	0.26	-0.02	113516.16	100380.35	109168.77	93454.9	112216.69	99139.26
AGIWUR31231	WBGene00016180	C28C12.4	C28C12.4	IV	8487484	52609064	4.78	3.2	1.04	0.15	4.78	0.44	0.34	-0.19	-0.26	0.44	-0.34	-0.11	0.53	-0.33	-0.65	-0.12	-0.66	-0.4	0.48	0.15	0.04	0.1	0.54	0.13	1.24	0.09	0.38	0.17	0	-0.56	-0.24	0.07	-1.34	-0.47	-1.53	-0.04	-1.31	763.01	710.96	491.01	468.09	759.31	443.26
AGIWUR19287	WBGene00001575	gei-18	Y37A1B.15	IV	13981062	58102639	0.54	3.2	3.64	1.48	3.64	0.03	0.84	0.07	-0.44	0.29	0.07	0.23	0.5	0.34	0.14	0.28	-0.27	-0.03	-0.08	-0.52	-0.56	-0.07	-0.34	0.63	0.72	-0.6	-0.21	-0.45	0.32	-0.28	-0.06	-0.05	-0.53	0.18	-0.78	-0.59	-0.79	338.5	594.13	348.15	244.17	405.21	348.94
AGIWUR14407	WBGene00013964	ZK287.3	ZK287.3	V	9678251	71286769	7.53	3.2	1.23	0.88	7.53	-0.49	0.19	-0.02	0.22	0.14	0.55	-0.26	-0.16	0.13	0.22	0.09	-0.23	-0.25	0.25	-0.19	-0.11	-0.41	-0.26	-0.11	-0.04	-0.53	0.02	-0.08	0.04	-0.31	-0.5	0.13	0.26	0.2	0.45	-0.31	0.48	372.12	596.29	513.94	607.42	574.06	762.45
AGIWUR26398	NA	#N/A	#N/A	I	8841763	NA	4.63	3.19	0.8	1.62	4.63	-0.76	-0.37	0.27	0.39	-0.08	0.17	0.47	-0.41	0.37	0.22	0.04	0.06	0.13	-0.24	-0.15	0.08	-0.28	-0.31	0	-0.86	-0.77	-0.43	-0.09	-0.59	0.3	-0.28	-0.53	0.49	0.06	0.63	-0.31	0.86	107.67	141.31	219.13	239.41	172.9	204.51
AGIWUR12253	WBGene00017258	F08F1.4	F08F1.4	X	8411645	90935609	0.47	3.19	3.82	4.44	4.44	-0.46	-0.25	0.28	-0.37	-0.12	0.37	0.28	-0.38	-0.04	-0.2	0.11	-0.35	-0.42	-0.32	0.49	0.43	-0.63	0.4	0.24	-0.45	-0.29	-0.06	1.13	-0.12	0.17	-0.43	-0.2	-0.11	-0.24	-0.03	0.12	-0.14	53.57	61.95	89.65	57.14	67.67	95.11
AGIWUR16178	WBGene00015312	C01G8.1	C01G8.1	I	5272849	5272849	13.81	3.19	3.09	0.78	13.81	-1.64	-0.41	-0.35	-0.08	0.01	0.75	-0.35	-0.78	0.87	0.83	-1.11	-0.18	0.19	0.59	0.18	0.12	-1.28	-0.87	-1.22	-1.32	-1.3	-0.28	-0.54	-0.68	0	0.21	0.4	1.22	0.59	0.58	-0.81	0.69	1069.77	2509.02	2613.66	3161.2	3360.22	5607.56
AGIWUR14419	WBGene00017887	F28B3.6	F28B3.6	I	4950582	4950582	5.19	3.19	0.56	0.27	5.19	0.57	0.53	0.17	0.38	-0.28	-0.29	0.09	0.25	-0.36	-0.41	-0.04	-0.25	-0.4	-0.13	-0.02	-0.25	0.58	0.1	0.12	0.54	0.3	0.02	-0.14	-0.04	-0.26	-0.12	-0.36	-0.57	-0.09	-0.2	-0.27	-0.28	3244.54	3159.25	2453.08	2845.88	1794.59	1791.24
AGIWUR35614	WBGene00045235	Y26D4A.18	Y26D4A.18	I	13078466	13078465	4.62	3.19	5.38	2.99	5.38	-0.32	0.71	-0.46	-0.29	0.46	0.32	-0.6	-0.51	1.26	1.07	-0.44	-0.32	0.08	-0.54	-0.65	-0.62	-0.53	-0.62	-0.51	0.92	-0.36	-0.16	-0.56	-0.04	-0.11	-0.01	0.53	0.63	-0.59	-0.55	-0.47	-0.46	46.24	94.32	42	47.27	79.27	72.13
AGIWUR33550	WBGene00007565	clec-48	C14A6.1	V	19748957	79766515	0.21	3.18	6.13	6.11	6.13	0.41	-0.18	-0.32	0.94	-1.73	0.12	-0.19	-0.41	-2.99	-0.29	-0.5	0.69	0.37	-0.2	0.23	0.03	0.86	-0.11	-0.47	-2.19	0.06	0.27	-0.57	-0.8	-0.66	0.52	-0.07	-0.51	-0.35	0.97	-0.42	1.04	6646.54	4435.43	4009.74	9640.03	1514.74	5457.08
AGIWUR10435	WBGene00021018	W04B5.1	W04B5.1	III	2428184	32767300	2.09	3.18	8.23	0.06	8.23	1.27	0.12	-0.42	-0.6	0.91	-0.46	-0.05	-0.5	0.93	-0.38	-0.5	-0.76	0.81	-0.73	-0.77	-0.82	-0.25	-0.46	-0.37	1.51	-0.22	0.18	-0.06	0	-0.75	0.55	-0.29	-0.53	-0.53	-0.71	-0.34	-0.86	5494.51	2467.87	1698.27	1506.38	4269.84	1655.2
AGIWUR33471	WBGene00007699	C24H11.1	C24H11.1	III	11787648	42126751	5.75	3.18	0.1	0.34	5.75	-0.74	-0.14	0.13	0.13	-0.03	0.21	0.15	-0.21	0.29	0.29	-0.24	0.25	0.23	0.15	0.16	0.09	-0.37	-0.36	0.07	-0.7	-0.71	-0.53	-0.47	-0.49	0.24	-0.03	0.09	0.27	0.2	0.39	0	0.5	882.49	1341.83	1611.87	1615.32	1440.88	1705.08
AGIWUR18600	WBGene00000175	aqp-7	M02F4.8	X	3025052	85549025	0.1	3.18	4.77	3.4	4.77	0.5	0.06	-0.24	0.11	0	-0.08	-0.56	0.28	0.09	-0.1	-0.41	0.4	0.21	0.44	-0.31	-0.14	0.43	-0.32	-0.74	0.23	0.66	0.09	-0.64	-0.03	-0.37	-0.11	-0.41	-0.2	-0.19	0.19	-0.29	0.19	32050.17	23686.25	19199.63	24544.93	22656.15	21506.88
AGIWUR20596	WBGene00010064	F54F7.2	F54F7.2	X	11843593	94367560	11.77	3.18	2.68	1.86	11.77	-1.07	0.26	-0.34	-0.23	0.64	0.96	-0.03	-0.41	1.04	0.85	-1.06	-0.46	0.08	-0.06	-1.23	-1.01	-0.81	-1.27	-0.78	-0.46	-0.69	0.09	-1.02	0.52	-0.54	-0.43	0.77	1.24	0.62	-0.05	-1.2	0.15	190.75	479.15	316.16	341.36	627.37	783.41
AGIWUR30616	WBGene00012378	W10G6.1	W10G6.1	X	16245121	98769082	4.31	3.17	1.39	1.81	4.31	-0.33	0.63	-0.61	-0.5	0.03	-0.18	-0.61	0.67	1.19	0.91	-0.26	-0.05	-0.4	0.5	-0.71	-0.64	-0.44	-1	-0.68	0.56	-1.23	-1.26	-1.4	0.16	-0.52	-0.45	0.42	1.05	1.11	-0.35	-1.32	-0.13	189.13	367.4	155.04	168.36	243.04	210.07
AGIWUR11200	WBGene00016336	C33C12.4	C33C12.4	II	2165223	17230044	4.52	3.17	3.88	2.53	4.52	-1.3	-0.4	-0.25	0.55	-0.13	0.27	0.38	-0.41	-0.29	-0.21	-0.54	-0.09	-0.22	0.08	0.22	0.05	-0.44	-0.04	-0.04	-1.62	-0.97	0.53	0.99	-0.64	0.01	0.16	-0.42	-0.09	0.49	0.84	-0.17	0.54	465.49	869.41	958.85	1673.7	1045.72	1379.97
AGIWUR36798	WBGene00008921	F17C11.10	F17C11.10	V	10961814	72570332	4.7	3.17	0.21	0.22	4.7	-0.66	-0.69	-0.52	-0.63	0	0.13	0.14	-0.39	0.4	0.53	0.04	0.33	0.31	0.18	0.2	0.33	-0.47	-0.53	-0.53	-0.88	-0.36	-0.32	-0.88	-0.83	0.36	0.32	0.44	0.55	0.48	0.3	-0.09	0.44	1072.49	1046	1178.88	1095.01	1688.68	1857.99
AGIWUR7741	WBGene00017876	F28A10.8	F28A10.8	II	837726	15902640	3.97	3.17	4.99	3.71	4.99	-0.84	-0.51	-0.63	-0.71	1.29	-0.42	-0.57	0.82	1.17	-0.33	-0.81	-0.83	-0.43	1.29	-0.45	-0.53	-0.9	-0.94	-0.7	-0.12	-0.18	-0.48	0.32	-0.1	-0.57	-0.45	-0.5	-0.04	1.86	-0.6	-0.77	-0.49	53.6	67.62	62.16	58.78	235.53	71.92
AGIWUR17011	WBGene00010858	M04C9.3	M04C9.3	I	9352873	9352872	3.74	3.16	1.45	0.37	3.74	0.3	0.47	0.09	0.17	-0.25	-0.14	0.15	0.45	-0.02	-0.11	0.25	0.07	-0.33	-0.24	-0.18	-0.16	0.23	-0.04	0.25	0.41	-0.08	0	-0.34	0.18	-0.04	-0.24	-0.31	-0.37	-0.21	-0.3	-0.11	-0.23	1495.75	1682.4	1295.81	1369.37	1021.58	1105.92
AGIWUR15150	WBGene00009705	F44F4.10	F44F4.10	II	10915840	25980648	4.94	3.16	0.48	0.11	4.94	-0.64	-0.26	0.21	0.16	0.09	0.15	0.1	-0.25	0.45	0.37	-0.38	0.27	0.42	0.11	0.23	0.04	-0.44	-0.4	0.05	-1.24	-0.73	-0.57	-0.1	-0.28	-0.08	0.19	-0.32	0.39	0.19	0.43	-0.43	0.59	514.02	669.76	924.14	895.02	854.03	887.89
AGIWUR16322	NA	#N/A	#N/A	#N/A	#N/A	NA	0.78	3.16	3.74	1.74	3.74	-0.33	-0.12	0.19	-0.18	-0.53	0.11	0.29	0.13	-0.16	-0.07	0.15	-0.13	-0.35	0.13	0.3	0.45	-0.27	0.31	0.22	-0.26	-0.57	-0.24	0.27	-0.28	0.24	0.07	-0.15	-0.02	-0.32	-0.11	0.51	-0.08	94.58	109.44	136.24	105.4	82.29	128.35
AGIWUR17111	WBGene00007566	C14A6.2	C14A6.2	V	18148783	79757299	4.82	3.15	3.8	0.56	4.82	-0.06	0.04	-0.21	-0.43	-0.2	-0.11	-0.21	0.65	-0.35	-0.35	-0.1	-0.26	-0.45	0.58	0.37	0.29	-0.18	0.75	-0.12	0.81	0.01	-0.13	0.73	0.21	-0.53	-0.41	-0.49	-0.42	-0.28	-0.62	0.08	-0.54	344.09	367.05	308.81	266.09	311.92	330.64
AGIWUR31741	NA	#N/A	#N/A	#N/A	#N/A	NA	7.55	3.15	10.66	8.16	10.66	2.09	-1.71	-1.84	0	-1.54	-2.09	-1.63	-0.57	-1.87	-1.67	-1.97	1.51	1.27	-0.71	-0.28	-0.33	2.08	0.16	-1.85	-1.74	1.37	-0.71	-1.29	-1.25	-1.67	1.41	-1.65	-1.74	-0.76	-0.29	-1.43	-0.12	621.16	44.64	40.73	146.34	50.24	34.3
AGIWUR13403	WBGene00022887	ZK1290.5	ZK1290.5	II	7529598	22594403	1.57	3.15	3.53	0.37	3.53	0.05	0.51	-0.41	0.02	-0.14	0.36	0.24	-0.16	0.27	0.11	0.01	0.12	-0.05	-0.26	-0.61	-0.7	0.28	-0.32	-0.13	0.41	-0.05	0.26	-0.36	0.14	-0.49	-0.36	0.07	0.13	-0.04	0.18	0.01	0.03	1267.36	1742.77	922.9	1240.19	1110.15	1570.28
AGIWUR15997	WBGene00012514	Y26E6A.3	Y26E6A.3	X	13908346	96432308	6.34	3.15	1.53	0.58	6.34	-0.7	0.55	0	0.53	-0.14	0.38	-0.18	0.57	0.36	0.4	-0.31	-0.28	-0.63	0.37	0.02	0.09	-0.69	-0.57	-0.22	-0.29	-1.03	0.07	-0.44	0.09	-0.07	-0.6	-0.05	0.3	0.26	0.37	-0.52	0.44	1279.22	3046.06	2070.78	2993.62	1880.91	2710.54
AGIWUR18612	WBGene00007338	C05C12.6	C05C12.6	IV	11231648	55353225	3.86	3.15	1.17	0.2	3.86	-0.24	0.35	-0.09	-0.02	-0.11	0.14	0.08	0.24	0.14	0.09	-0.11	-0.1	-0.08	0.02	-0.23	-0.17	-0.11	-0.2	-0.03	0.11	-0.46	0.12	-0.25	0.44	-0.01	-0.1	0.15	0.17	0.22	-0.04	-0.29	-0.01	163.53	246.96	181.43	190.35	179.01	212.75
AGIWUR3464	WBGene00020260	T05E7.4	T05E7.4	I	6192289	6192289	3.81	3.14	1.71	1.44	3.81	-0.34	-0.74	0.18	-0.57	-0.88	-0.86	0.55	-0.82	-0.71	-0.65	0.61	-0.72	-0.73	-0.78	0.45	0.39	-0.39	0.52	0.51	-1.14	0.79	0.09	1.77	0.27	0.55	-0.54	-0.67	-0.6	-0.95	-0.42	0.67	-0.63	334.89	254.93	480.92	285.54	231.47	233.54
AGIWUR12882	WBGene00021000	W03F9.2	W03F9.2	V	127001	61735523	2.66	3.14	6.57	0.04	6.57	0.02	-0.04	-0.38	0.57	-0.5	-0.54	-0.18	0.51	-0.45	-0.48	-0.53	0.01	-0.59	0.41	0.38	0.1	0.54	0.39	-0.4	-0.04	0.19	0.6	0.85	-0.23	-0.88	-0.62	-0.49	-0.69	0.28	0.2	-0.26	0.01	1147.45	1093.97	868.54	1669.13	797.85	778.04
AGIWUR18860	WBGene00014831	T04A11.11	T04A11.11	II	3227261	56632102	6.76	3.14	4.08	1.57	6.76	-0.07	-0.42	0.2	0.05	-0.06	-0.46	0.2	-0.27	-0.54	-0.65	0.01	0.27	-0.23	-0.16	0.29	0.28	0.46	0.47	0.41	-0.35	0.59	0.37	0.15	-0.54	-0.09	-0.15	-0.41	-0.93	-0.48	0.03	0.45	0.05	439.1	343.82	528.69	474.53	441.3	333.61
AGIWUR23363	WBGene00044220	Y102A5C.35	Y102A5C.35	V	16924961	78533477	3.91	3.13	1.93	2.48	3.91	0.38	-0.19	-0.05	-0.26	0.12	-0.37	0.24	-0.3	-0.04	0.01	0.24	0.39	0.45	-0.2	0.09	0.09	0.5	-0.08	0.31	-0.08	0.2	-0.46	-0.16	-0.22	-0.11	-0.03	-0.1	-0.3	-0.25	-0.08	-0.35	-0.11	117.65	79.07	87.17	75.02	97.83	69.51
AGIWUR19378	WBGene00014755	F40F12.8	F40F12.8	III	9921112	40260217	8.53	3.13	1.3	0.48	8.53	-1.2	-0.19	0.14	0.2	-0.2	0.1	-0.18	-0.41	0.19	0.36	-0.66	0.17	0.19	0.02	0.04	-0.08	-0.46	-0.54	0.09	-1.31	-0.72	0.03	-0.15	0.22	0.24	-0.04	0.22	0.45	0.39	0.63	-0.23	0.66	407.69	820.62	1030.89	1071.36	813.07	1000.49
AGIWUR14216	WBGene00023172	Y23H5A.8	Y23H5A.8	I	2633009	2633008	5.4	3.13	5.78	1.72	5.78	0.02	-0.39	0.32	0.16	-1.66	-0.76	0.41	0.16	-0.74	-0.5	0.38	0.84	-0.19	-0.09	0.04	0.01	1.04	0.04	0.38	-0.55	0.59	-0.09	0.06	-0.43	0.04	-0.61	-0.67	-0.56	-0.03	0.02	-0.15	0.08	310.88	232.72	382.36	341.14	96.67	180.68
AGIWUR16498	WBGene00004933	sod-4	F55H2.1	III	9496927	39836032	7.13	3.12	4.49	4.97	7.13	-0.2	-0.11	0.21	-0.14	-0.41	-0.44	0.34	-0.03	-0.38	-0.48	0.58	0.11	-0.68	-0.28	0.63	0.67	0.05	0.46	0.49	-0.22	-0.21	0.11	0.39	-0.33	0.26	-0.42	-0.38	-0.49	-0.71	-0.11	0.12	0	1516.4	1617.28	2021.71	1581.23	1312.89	1292.56
AGIWUR22363	WBGene00012294	nspa-8	W06A7.5	V	14826851	76435367	8.98	3.12	6.6	0.38	8.98	-1.75	0.31	0.33	-0.58	1.4	1.74	0.33	-1.85	0.69	0.88	-0.34	-1.03	0.19	-0.56	-1.16	-1.12	-1.76	-2.19	0.01	-1.35	-1.92	-1.67	-1.27	-0.56	0.56	0.39	0.7	1.03	-0.69	-0.27	0.26	-0.16	948.38	3954.14	3997.38	2129.15	8393.95	10685.2
AGIWUR21196	WBGene00007159	B0379.7	B0379.7	I	10072571	10072570	11.33	3.11	1.72	0.22	11.33	-1.7	-0.31	-0.16	0.14	0.43	0.53	0.02	-0.36	0.43	0.52	-0.85	0.02	0.18	0.49	0.18	0.03	-0.78	-0.71	-0.35	-1.48	-0.97	-0.2	-0.3	-0.48	-0.03	-0.04	0.33	0.76	0.32	0.6	-0.53	0.74	884.59	2321.41	2571.82	3167.05	3892.56	4157.59
AGIWUR21614	WBGene00020767	lgc-40	T24D8.1	X	2360089	84884062	2.6	3.11	3.52	0.66	3.52	0.28	0.08	0.11	-0.23	-0.15	-0.04	0.15	0.12	-0.02	-0.01	0.17	-0.3	-0.16	0.07	-0.17	-0.2	0.1	0.03	0.3	0.31	-0.14	-0.08	0.02	0.55	-0.22	-0.32	0.08	0.03	-0.14	-0.36	-0.05	-0.3	437.31	380.84	387.84	305.95	323.24	348.51
AGIWUR9028	WBGene00044272	nspa-4	H12D21.13	V	14884603	76493119	4.88	3.11	2.81	0.14	4.88	-0.39	-0.2	-0.78	0.1	1.54	0.66	-0.5	-0.17	1.19	-0.04	-0.66	-0.31	-0.09	-0.75	-1.24	-1.17	-0.64	-1.76	-0.56	0.35	-0.83	0.72	-0.45	0.93	-0.43	-0.03	-0.31	-0.14	0.2	0.49	-0.79	0.29	438.85	502.92	335.84	618.94	1680.22	909.22
AGIWUR34775	WBGene00014135	ZK896.4	ZK896.4	IV	12880643	57002220	4.13	3.1	2.18	3.29	4.13	-0.07	0.13	-0.32	0.92	0.4	0.21	0.87	0.2	0.06	-0.27	-0.05	-0.78	0.03	0.03	-0.88	-0.8	-0.74	-0.72	0.14	0.5	-1.46	0.04	-0.81	-0.42	-0.6	-0.06	0.47	-0.02	0.09	0.56	-0.66	0.7	247.44	284.48	208.16	491.01	343.36	302.09
AGIWUR22644	WBGene00001564	gei-7	C05E4.9	V	724208	62332731	4.04	3.1	4.25	4.06	4.25	0.11	0.01	-0.71	0.26	0.35	0.57	-1.3	0.37	0.07	0.1	-1.2	0.79	0.32	0.76	-0.61	-0.59	0.72	-0.87	-0.96	-0.29	0.37	0.02	-1.58	-0.23	-1.17	-0.01	0.06	0.14	-0.07	0.48	-0.65	0.61	21549.95	20062.83	12137.27	23766.08	25305.88	29527.09
AGIWUR17887	NA	#N/A	#N/A	I	13204486	NA	2.91	3.1	2.56	3.98	3.98	-0.43	-0.03	-0.47	-0.18	-0.44	-0.47	-0.2	1.16	-0.12	0.52	-0.59	0.15	-0.46	1.31	-0.77	-0.42	-0.08	-0.4	-0.59	-0.12	-0.56	-0.53	-0.37	0.53	-0.23	-0.44	-0.55	-0.13	1.31	0.13	-0.36	0.06	40.92	53.83	39.93	48.67	40.71	39.73
AGIWUR16658	WBGene00001441	fkh-9	K03C7.2	X	3816830	86340801	3.9	3.09	0.8	1.13	3.9	0.57	0.77	0.53	0.49	0.01	-0.1	-0.28	0.25	-0.43	-0.36	-0.53	-0.48	-0.38	-0.19	-0.39	-0.37	0.52	0.56	0.21	0.36	0.41	0	-0.35	-0.12	-0.23	-0.43	-0.13	-0.49	-0.54	-0.27	0.1	-0.48	1232.67	1419.69	1197.15	1163.63	837.74	772.85
AGIWUR25978	WBGene00017545	F18A1.1	F18A1.1	II	7684838	22750044	5.4	3.09	1.09	0.66	5.4	-0.72	-0.33	0.13	0.06	0.3	0.33	0.33	-0.3	0.3	0.1	-0.31	0.36	0.3	0.23	0.22	0.13	-0.41	-0.23	0.16	-1.03	-1.08	-0.05	-0.22	-0.59	-0.07	-0.02	-0.03	0.19	0.29	0.43	-0.35	0.34	190.89	250.1	344.22	327.66	385.82	395.51
AGIWUR22919	WBGene00016169	C27F2.7	C27F2.7	III	4741783	35319601	4.75	3.09	1.36	0.01	4.75	-0.31	-0.32	-0.21	-0.19	-0.05	0.18	0.28	-0.44	0.19	0.12	-0.31	0.09	0.19	0.22	0.19	0.23	-0.13	-0.17	-0.22	-0.37	-0.12	-0.11	-0.24	-0.73	-0.04	-0.05	0.17	0.39	0.31	0.36	-0.07	0.38	968.81	966.35	1044.31	1058.14	1165.7	1365.43
AGIWUR36313	WBGene00000041	aco-2	F54H12.1	III	7973652	38312765	1.31	3.08	10.55	0.46	10.55	0.91	-1	-0.99	0.95	1.9	-0.81	-0.47	-0.99	0.58	-1.28	-1.2	0.23	0.59	-1.04	-0.98	-1.09	0.76	-0.98	-0.76	1.42	0.66	0.49	-1.29	-1.3	-1.46	0.54	-0.82	-1.29	-1.31	0.09	-0.98	0.2	263.3	70.33	70.73	272.04	523.63	80.09
AGIWUR25981	WBGene00012571	Y37H2A.11	Y37H2A.11	V	18142821	79749949	1.94	3.08	9.84	4	9.84	2.04	-1.12	0.18	1.02	-1.03	-0.53	-0.41	-2.5	-1.73	-1.95	-0.88	0.94	1.68	-2.66	-1.6	-1.49	0.71	-2.51	-0.52	-0.79	0.4	0.73	-2.67	-1.15	-0.94	1.34	-1.06	-2.08	-2.87	0.85	-0.17	0.87	7111.69	794.46	1952.24	3502.1	848.69	1195.93
AGIWUR14660	WBGene00044442	T08A9.13	T08A9.13	X	7321953	89845918	4.77	3.08	1.83	2.61	4.77	0.23	-0.06	0.23	-0.1	-0.94	-0.18	0.39	-0.27	-0.25	-0.18	0.71	-0.16	-0.19	-0.43	0.35	0.14	-0.05	0.35	0.46	-0.08	-0.41	-0.05	0.31	-0.39	0.13	-0.08	-0.46	-0.34	-0.16	-0.1	0.41	-0.03	220.35	181.2	221.31	175.14	97.87	165.68
AGIWUR7611	WBGene00009710	F44G3.10	F44G3.10	V	16138741	77747257	5.38	3.07	7.34	0.64	7.34	1.44	-1.1	-1.1	-0.45	1.92	-2.06	-1.36	-0.36	1.18	-1.74	-1.01	-0.72	0.4	-1.51	-0.88	-0.89	0.04	-0.58	-0.84	2.07	1.03	0.36	-0.57	0.07	-0.93	1.01	-1.83	-2.01	-1.32	-1.55	-1.15	-1.83	814.88	140.16	139.86	219.66	1132.94	72.18
AGIWUR44758	WBGene00001113	dur-1	F25H8.5	IV	9921984	54043562	6.33	3.07	3.05	2.04	6.33	0.16	-0.28	0.6	-0.49	-0.26	-0.67	0.7	-0.16	-0.64	-0.53	0.62	-0.59	-0.21	-0.3	0.41	0.34	-0.03	0.66	0.88	0.17	-0.17	-1.2	-0.28	-0.65	0.51	-0.39	-0.13	-0.52	-0.37	-0.63	0.85	-0.52	1500.36	1103.75	2027.39	951.23	1120.69	844.34
AGIWUR28206	WBGene00044675	fbxa-76	Y119D3B.22	III	1247628	31586744	0.66	3.07	3.49	2.52	3.49	0.06	0.05	-0.34	0.36	-0.39	-0.49	-0.44	0.66	0.08	0.08	-0.2	0.26	0.01	0.24	-0.47	-0.31	0.52	-0.33	-0.17	0.01	0.24	0.16	-0.89	-0.03	-0.32	-0.15	-0.6	-0.17	0.43	0.51	-0.54	0.57	534.85	530.94	405.16	656.86	391.39	364.56
AGIWUR29824	WBGene00008789	F14D7.2	F14D7.2	V	14291766	75900282	13.42	3.07	4.2	0.39	13.42	-2.41	-1.07	-1.15	-1.21	0.51	0.94	-0.12	-1.42	0.89	0.95	-1.4	-0.67	0.3	0.74	0.33	0.15	-2.42	-1.84	-1.88	-1.64	-2.18	-0.32	-0.94	-0.69	-0.14	0.19	0.98	1.29	1.28	0.61	-0.76	0.59	76.69	193.93	183.38	176.01	580.76	780.45
AGIWUR26604	WBGene00015906	C17E7.13	C17E7.13	V	3887735	65496257	4.28	3.05	3	1.51	4.28	0.12	0.01	0.43	0.08	-0.2	-0.1	0.67	-0.22	-0.31	-0.18	0.14	-0.34	-0.18	-0.33	0.23	0.31	-0.23	0.48	0.21	-0.27	-0.01	-0.48	0.12	0.07	0.42	-0.26	-0.09	-0.34	-0.47	-0.28	0.36	-0.41	197.31	183.65	245.08	192.75	158.09	169.1
AGIWUR28425	WBGene00016711	fbxc-53	C46E10.5	IV	5667531	18776112	7.54	3.05	2.91	1.62	7.54	0.54	0.38	-0.11	-0.39	0.15	-0.44	0.23	0.2	-0.11	-0.19	0.41	-0.37	-0.24	-0.12	-0.23	-0.18	0.27	0.09	0.31	0.63	0.29	-0.09	-0.2	-0.06	0.04	-0.05	-0.27	-0.32	-0.09	-0.64	-0.04	-0.42	2323.34	2071.21	1479.09	1219.72	1765.33	1174.3
AGIWUR17032	NA	#N/A	#N/A	#N/A	#N/A	NA	2.16	3.04	11.49	0.52	11.49	-0.06	-0.01	0.32	-1.82	0.26	0.36	-0.08	0.11	0.14	0.18	0.37	-1.21	0.26	0.77	0.56	0.63	-1.41	0.55	0.38	-0.15	-1.57	-1.7	0.3	-0.51	0.39	0.19	-0.03	-0.15	-0.08	-1.94	0.76	-1.86	1740	1802.11	2255.05	513.09	2168.1	2330.44
AGIWUR20731	WBGene00012910	Y46G5A.20	Y46G5A.20	II	12810969	27875772	1.57	3.03	19.52	0.44	19.52	-1.9	-1.61	-1.99	1.92	-2.23	-1.48	-1.84	-1.91	-2.24	-2.1	-1.97	1.35	-1.98	-1.69	-2.13	-1.53	1.64	-1.79	-1.96	-1.78	2.1	1.8	-2.1	-2.02	-2.18	-2.08	-2.13	-2.03	-1.97	2.03	-2.1	2.06	46	56.58	43.43	650.21	36.64	61.56
AGIWUR13446	NA	#N/A	#N/A	X	7066301	NA	3.67	3.03	0.28	1.22	3.67	0.58	0.32	0.13	0.26	-0.47	0.23	-0.37	0.54	-0.45	-0.51	-0.23	-0.43	-0.18	0.01	0.22	-0.02	0.18	0.24	0.01	0.75	-0.49	0.22	-0.03	0.1	-0.2	0.01	-0.05	-0.63	-0.32	-0.41	0.16	-0.54	157.34	131.96	115.39	126.37	76.09	124.01
AGIWUR24788	WBGene00021813	Y53G8AR.6	Y53G8AR.6	III	3294734	33633859	1.25	3.03	7.76	0.42	7.76	-0.16	-0.45	-0.77	0.62	-0.46	-0.13	-0.63	0.64	-0.7	-0.79	-0.72	0.24	-0.4	0.42	0.17	0.31	0.64	0.29	-0.72	-0.11	0.9	1	0	-0.69	-0.58	-0.73	-0.16	-0.7	0.36	0.14	-0.33	0.27	1896.9	1552.2	1240.42	3243.04	1536.49	1937.64
AGIWUR14188	WBGene00011898	T21C9.13	T21C9.13	V	10597294	72205812	11.4	3.02	1.68	1.17	11.4	-2.06	-0.55	-1.17	-0.61	-0.35	0.75	-0.08	-1.14	0.37	0.67	-0.83	-0.12	-0.01	0.34	0.11	0.11	-1.46	-1.05	-1.43	-1.46	-0.85	0.31	0.05	-0.04	-0.01	0.36	0.55	1.19	0.84	0.86	-0.49	0.67	276.39	788.26	513.25	757.34	906.8	1931.86
AGIWUR31243	WBGene00012813	Y43F8B.2	Y43F8B.2	V	19519895	81128411	0.91	3.02	3.42	2.3	3.42	0.03	-0.19	-0.01	-0.02	0.62	-0.28	-0.05	0.3	0.21	-0.1	-0.09	-0.26	0	0.01	0.1	0.1	-0.1	0.14	-0.14	0.64	-0.03	-0.02	0.03	-0.53	-0.14	-0.18	-0.11	-0.14	0.02	-0.03	-0.34	-0.08	57.18	48.99	55.72	55.14	85.96	46.17
AGIWUR16226	WBGene00044156	Y66C5A.1	Y66C5A.1	X	14454634	96978596	3.78	3.01	1.82	0.53	3.78	-0.48	0.14	-0.32	0.3	0.42	0.32	-0.11	0.3	0.28	0.01	-0.25	-0.02	-0.12	-0.22	-0.71	-0.78	0.04	-0.65	0.14	-0.04	-0.02	0.41	-0.43	0.47	0	-0.22	-0.35	0.02	0.31	0.53	-0.66	0.3	870.66	1342.83	975.97	1494.6	1628.8	1513.58
AGIWUR27377	WBGene00043279	F22D6.8	F22D6.8	I	7098976	7098976	5.66	3.01	3.77	1.65	5.66	-0.42	-0.33	-0.23	0.22	0.13	0.12	0.13	-0.12	0.07	-0.01	0.08	0.09	0.04	0.09	0.05	0.14	-0.26	-0.21	-0.06	-0.5	-0.08	0.03	-0.17	-0.58	0.01	0.18	-0.09	0.16	0.12	0.39	-0.2	0.58	668.31	713.6	761.83	1039.96	979.09	975.06
AGIWUR39952	WBGene00009491	F36G9.15	F36G9.15	V	15987480	77595996	4.7	3	0.72	0.74	4.7	-1.05	-0.46	0.06	0.39	-0.2	0.31	0.21	-0.31	-0.14	0.43	-0.18	0.04	0.19	0.14	0.12	0.13	-0.89	-0.3	0.11	-1.83	-1.51	-1.15	-0.61	-1.28	0.16	0.39	0.12	0.73	0.64	0.85	-0.34	0.9	234.41	354.06	506.98	634.63	423.08	603.43
AGIWUR15620	WBGene00006927	vit-3	F59D8.1	X	3567384	86091356	13.28	3	1.76	0.63	13.28	-3.59	-0.1	-1.39	0.97	0.52	1.4	-0.14	-0.98	1.26	1.05	-2.98	-0.49	-0.3	0.34	-2.63	-2.71	-1.45	-3.86	-3.71	-1.35	-1.8	0.44	-2.24	0.16	-1.21	-1.64	1.31	1.12	0.83	0.85	-1.12	1.08	1517.33	17113.6	6983.38	35829.17	26330.99	48364.86
AGIWUR30784	WBGene00011431	T04D3.1	T04D3.1	I	13302745	13302744	7.22	3	0.54	0.6	7.22	-0.76	-0.46	-0.34	-0.54	-0.75	0.34	0.57	-0.63	0.65	0.71	-0.61	0	0.53	0.04	-0.16	-0.13	-0.85	-0.65	-0.63	-0.7	-0.59	-0.65	-0.25	-0.48	-0.03	0.21	0.66	1.29	0.37	0.33	-0.64	0.5	67.33	82.81	90.29	78.13	67.81	144.24
AGIWUR15383	WBGene00006075	str-7	F22B8.5	V	16097510	77706026	2.34	3	4.96	2.39	4.96	-0.32	-0.53	-0.52	-0.14	-1.01	-0.63	-0.39	-0.36	-0.48	-0.39	-0.25	1.22	-0.68	-0.63	0.86	0.75	1.08	0.12	-0.61	-0.66	1.22	-0.5	-0.1	-0.27	-0.08	-0.13	-0.6	-0.09	0.07	0.11	-0.18	0.05	83.77	72.28	73.13	95.09	51.75	67.32
AGIWUR19630	WBGene00003828	nuc-1	C07B5.5	X	9539848	92063811	6.54	2.99	1.52	0.4	6.54	-0.67	0.28	-0.23	-0.41	0.25	0.42	-0.2	-0.26	0.55	0.44	-0.18	-0.47	-0.3	-0.19	-0.35	-0.57	-0.43	-0.42	0.15	0.4	-0.48	-0.01	-0.69	0.19	-0.35	-0.34	0.35	0.52	0.38	0.52	-0.06	0.45	6213.59	11959.55	8401.98	7445.03	11779.76	13246.74
AGIWUR35283	WBGene00020104	R148.5	R148.5	III	3166276	33505392	4.03	2.98	1.25	0.76	4.03	0.72	0.37	0.1	0.16	-0.06	-0.39	-0.73	0.41	-0.3	-0.34	-0.15	0	0.19	0.32	-0.09	-0.15	0.29	0.3	0.12	1.22	-0.13	-0.39	-0.85	-0.07	-0.26	0	0.14	-0.6	-0.45	-0.87	0.02	-0.87	1404.54	1104.31	911.26	952.26	817.77	649.87
AGIWUR40184	WBGene00045511	F11A5.18	F11A5.18	V	16202789	77812923	0.33	2.98	5.14	0.67	5.14	-0.18	-0.04	0.07	0.36	-0.35	-0.06	0.31	0.05	-0.99	-0.11	0.24	0.37	-0.35	0.07	0.21	0.14	0.19	-0.15	0.01	-1.28	0.66	-0.09	-0.04	-0.53	0.29	-0.43	-0.2	-0.11	0.18	0.19	-0.12	0.23	67.43	74.33	79.91	98.11	59.8	72.98
AGIWUR17694	WBGene00021969	Y57G7A.6	Y57G7A.6	II	1281981	16346805	9.21	2.98	0.57	0.39	9.21	-1.31	-0.13	0.07	0.24	0.09	0.27	0.02	-0.34	0.56	0.46	-0.67	0.02	0.18	0.27	0.17	0.08	-0.67	-0.5	-0.12	-1.27	-1.06	-0.26	-0.28	-0.31	0.09	0.15	0.3	0.72	0.14	0.5	-0.44	0.54	1216.47	2757.17	3174.44	3567.38	3220.14	3639.24
AGIWUR34430	WBGene00016840	C50F2.7	C50F2.7	I	3900332	3900331	7.33	2.98	1.16	1.51	7.33	0.16	-0.14	0.19	0.12	-0.33	-0.22	0.72	-0.42	-0.84	-0.66	0.43	-0.49	-0.25	-0.59	0.51	0.62	0.16	0.82	0.47	-0.07	0.61	-0.51	0.59	-0.98	0	-0.31	-0.37	-0.63	-0.87	-0.73	0.55	-0.54	549.46	447.74	560.86	534.01	391.58	421.49
AGIWUR27570	NA	#N/A	#N/A	#N/A	#N/A	NA	1.85	2.98	11.16	0.6	11.16	-0.06	0.02	0.35	-1.79	0.34	0.36	0.01	0.14	0.11	0.13	0.34	-1.23	0.28	0.72	0.56	0.65	-1.45	0.56	0.42	-0.08	-1.68	-2.11	0.07	-0.65	0.38	0.22	0.08	-0.17	-0.04	-1.97	0.8	-1.79	1536.94	1624.39	2044.38	461.78	2024.26	2047.1
AGIWUR15063	NA	#N/A	#N/A	V	12065941	NA	6.98	2.98	2.21	0.12	6.98	-0.63	-0.06	0.13	0.1	-0.08	0.24	0.17	-0.12	0.02	0.07	-0.43	0.09	0.04	0.16	0.05	0.04	-0.18	-0.17	0.18	-0.75	-0.33	-0.02	0.01	-0.12	-0.05	-0.11	0.16	0.33	0.14	0.27	-0.15	0.35	629.89	935.67	1063.77	1043.83	923	1149.48
AGIWUR12931	WBGene00015219	B0507.2	B0507.2	V	8774310	70382830	4.16	2.98	0.53	0.71	4.16	0.15	-0.15	0.36	-0.45	-0.62	-0.47	0.27	-0.19	-0.13	-0.16	0.49	0.12	0.02	-0.34	0.34	0.28	0.03	0.05	0.3	-0.16	-0.2	0.08	0.74	0	0.06	-0.27	-0.46	-0.31	-0.37	-0.15	0.3	-0.3	1649.62	1336.74	1904.7	1082.76	967.94	1073.52
AGIWUR41978	WBGene00005643	srp-2	C05E4.1	V	762735	62371258	6.64	2.97	3.39	0.4	6.64	-0.12	0.27	-0.75	-0.96	0.17	0.33	-0.33	0.24	0.95	0.99	-0.49	-1.05	-0.05	0.19	-1.21	-1.03	-1.36	-1.09	-0.88	0.54	-2.18	-1.21	-1.36	0.6	-0.36	-0.2	0.42	1.51	1.09	0.34	-1.1	0.22	616.25	807.42	398.68	345.78	753.79	843.47
AGIWUR11229	WBGene00003623	nhr-25	F11C1.6	X	13008424	95532386	9.01	2.97	1.59	0.93	9.01	0.6	-0.31	0.31	-0.39	-1.18	-1.2	0.18	-0.37	-0.98	-0.8	0.79	-0.53	-0.4	-0.49	0.55	0.48	0.29	0.79	0.21	-0.48	0.62	-0.25	1.19	-0.07	-0.23	-0.14	-0.74	-1.03	-0.94	-0.55	0.97	-0.75	634.74	338.91	519.74	320.93	185.53	181.94
AGIWUR35419	WBGene00004057	pmk-3	F42G8.4	IV	8139205	52260785	5.52	2.97	1.38	1.24	5.52	0.15	-0.13	0.34	-0.39	0.14	-0.41	0.33	-0.27	-0.42	-0.56	0.58	-0.21	-0.16	-0.02	0.81	0.61	-0.1	0.56	0.29	-0.05	-0.06	-0.64	-0.24	-0.72	0.33	-0.07	-0.23	-0.69	-0.44	-0.7	0.76	-0.59	671.16	549.82	762.78	460.87	664.72	453.93
AGIWUR25102	WBGene00022072	cpg-9	Y67D8C.8	IV	3067843	47189427	0.46	2.97	7.09	5.08	7.09	0.34	-0.1	-0.37	0.27	0.19	-0.08	0.13	0.29	0.5	-0.29	0.13	0.44	0.25	0.12	-0.89	-1.12	0.54	-0.57	-0.12	0.22	0.39	0.39	-0.78	-0.7	-0.33	-0.04	-0.64	-0.38	0.4	0.19	-0.85	0.33	23316.61	17183.92	14211.97	22158.38	21034.74	17366.68
AGIWUR3404	WBGene00009518	clec-166	F38A1.5	IV	1249018	45370603	0.1	2.96	7.94	3.33	7.94	-0.31	-0.19	-4.97	-1.22	0.66	-0.67	-3.61	0.69	0.1	-3.96	-4.89	-0.44	-0.12	0.78	0.57	0.51	-1	0.75	-4.95	0.59	0.74	0.92	2.26	-1.92	-3.39	0.2	-4.77	0.44	0.66	-0.17	-3.04	-0.05	1075.04	1175.24	42.6	572.75	2112.44	838.48
AGIWUR9958	WBGene00018497	F46F5.6	F46F5.6	II	814476	15879300	9.04	2.94	5.18	1.58	9.04	-1.65	-0.15	-0.19	-0.6	-0.58	0.56	-0.56	-0.21	0.3	0.93	-0.6	-0.45	0.05	0.62	0.29	0.34	-1.71	-0.66	-0.47	-2.05	-2.04	-0.63	0.6	0.48	0.12	0.42	0.39	1.01	0.57	0.25	-0.43	0.14	2917.54	8271.08	8034.5	6031.6	6122.02	13558.55
AGIWUR31884	WBGene00016204	gsto-1	C29E4.7	III	7945092	38284205	4.17	2.94	0.61	0.45	4.17	0.54	0.71	0.19	0.72	-0.15	-0.14	-0.02	0.34	-0.36	-0.37	0.12	-0.05	-0.38	-0.21	-0.23	-0.23	0.55	0.28	0.17	0.77	0.1	-0.07	-0.6	-0.54	-0.45	-0.45	-0.2	-0.55	-0.31	-0.65	0.11	-0.53	1778.05	1995.03	1393.35	2019.76	1099.07	1112.84
AGIWUR20126	WBGene00011025	R05A10.8	R05A10.8	IV	14155245	58276822	3.16	2.94	5.47	2.08	5.47	1.47	0.85	-0.83	-1.23	-0.4	-0.78	-0.58	0.57	-0.06	-0.14	-0.81	-1.11	0.72	0.46	0.38	0.26	-0.95	0.18	-1.22	1.56	-0.68	-1.24	-0.03	1.19	-1.06	0.39	-0.11	-1.1	-0.46	-1.9	-0.47	-1.77	440.25	286.56	89.54	68.02	120.43	92.94
AGIWUR35925	WBGene00002090	ins-7	ZK1251.2	IV	9681994	53803573	0.33	2.94	3.7	7.41	7.41	-1.12	-0.16	-0.05	-0.39	0.22	-0.59	0.69	-0.63	0.1	-0.04	0.71	-0.06	-0.82	-0.4	0.69	0.73	-0.71	0.66	0.58	0.04	-1.04	-0.42	0.48	-0.79	0.35	-0.67	-0.24	-0.19	-0.23	0.04	0.05	0.17	454.48	884.88	956.75	754.64	1150.24	656.45
AGIWUR23272	WBGene00015910	C17F4.2	C17F4.2	II	3248695	18313512	1.38	2.94	4.67	0.58	4.67	-0.24	0.01	-0.94	0.51	-0.18	-0.19	-0.72	0.27	-0.37	-0.85	-0.2	0.88	-0.52	-0.61	-0.96	-0.83	1.19	-0.49	-0.12	0.43	1.13	1.68	-0.48	0.07	-0.45	-0.33	-0.77	-1.32	-0.13	-0.14	-1.2	-0.09	625.02	746.46	385.76	1050.3	652.44	648.85
AGIWUR41295	WBGene00016577	clec-3	C41H7.7	II	3017475	18082292	1.23	2.94	3.63	0.56	3.63	-0.42	0.5	-0.28	-0.49	1.14	1.31	0.86	0.95	-0.14	-0.16	-0.58	-1.33	-1.02	0.94	-0.41	-0.52	-1.56	-0.53	-0.35	0.75	-1.28	-0.9	-1.17	0.1	-0.42	-1.31	1.15	-0.29	0.21	-1.46	0.15	-1.48	276.25	524.34	305.17	264.61	819.97	920.59
AGIWUR19789	WBGene00004449	rpl-35	ZK652.4	III	7855051	38194163	4.89	2.93	0.26	0.24	4.89	0.23	-0.58	0.1	-0.16	-0.12	-0.18	0.42	-0.02	-0.93	-0.85	0.18	0.51	0.55	-0.11	-0.03	0.49	0	0.36	0.2	-0.08	0.36	0.03	0.08	-0.27	0.27	0.07	-0.62	-0.71	-0.44	-0.17	0.22	-0.4	138820.23	78844.3	126569.82	105846.79	108456.28	104213.58
AGIWUR3528	WBGene00044438	Y51F10.11	Y51F10.11	I	1961618	1961617	4.8	2.93	0.53	0.23	4.8	0.4	-1.96	-0.04	-1.04	0.21	-1.27	0.58	-1.78	-2.03	-2.12	-0.21	-0.25	-0.31	-1.78	0.22	0.13	0.67	0.33	0.26	-1.38	2.15	0.74	1.94	-1.46	-0.09	-0.08	-1.09	-2.04	-1.98	-1.26	0.73	-1.25	1032.37	201.47	762.56	381.52	903.04	325.36
AGIWUR8982	WBGene00013868	ZC373.3	ZC373.3	X	10060416	92584477	8.12	2.93	3.19	2.77	8.12	-1.26	0.88	-0.29	0.5	-0.45	0.77	-0.58	-0.35	-0.05	0.51	-0.79	-0.49	-0.84	-0.15	-0.35	-0.35	-0.9	-0.58	-0.45	-0.74	-1.09	0.98	0.39	0.69	-0.18	-0.75	0.76	0.43	0.1	0.52	-0.39	0.26	57.6	254.48	113.1	195.28	100.75	235.78
AGIWUR35014	WBGene00009377	F34D10.8	F34D10.8	III	3730811	34069926	7.76	2.92	0.7	0.7	7.76	-1.89	-0.41	-0.15	0.14	0.46	0.58	0.32	-0.41	0.63	0.64	-0.46	-0.14	0.2	0.18	0.13	-0.21	-1.02	-0.68	-0.04	-1.72	-1.55	-1	-0.62	-0.99	0.33	0.23	0.19	0.4	0.67	0.88	-0.6	0.8	1402.19	3910.96	4675.93	5705.84	7124.02	7761.24
AGIWUR7976	WBGene00044675	fbxa-76	Y119D3B.22	III	1247628	31586744	1.15	2.92	3.51	0.31	3.51	0.08	0.26	-0.41	0.49	-0.86	-0.83	-0.56	0.31	-0.26	-0.28	-0.46	-0.08	-0.34	-0.09	-0.53	-0.63	0.46	-0.07	-0.22	0.2	1.3	1.27	0.04	0.07	-0.47	-0.33	-0.68	-0.52	0.2	0.31	-0.69	0.04	313.51	355.42	222.63	414.92	163.39	166.23
AGIWUR31697	WBGene00044782	F41D3.13	F41D3.13	I	12263693	12263692	1.91	2.91	5.89	5.33	5.89	-2.21	-1.52	-2.36	-2.03	-2.32	-2.45	-1.25	2.36	-2.03	-1.01	-2.41	-1.89	-0.92	3.12	-2.19	-2.28	-1.86	-0.98	-2.38	-1.78	-2.2	-2.33	-0.66	-0.09	-2.06	-1.94	-2.25	-1.71	3.14	-0.93	-2.11	-1.6	42.47	68.75	38.49	48.24	39.41	35.92
AGIWUR29268	WBGene00016473	C36C5.4	C36C5.4	V	3166739	64775262	3.37	2.9	12.97	1.05	12.97	2.4	-4.26	-4.24	-2.64	2.23	-4.97	-3.52	-4.36	2.06	-3.8	-3.18	-4.76	1.47	-4.76	-5	-4.99	-3.12	-4.98	-3.15	3.44	-2.62	-5.24	-4.62	-3.54	-3.22	1.33	-4.42	-4.82	-3.75	-4.75	-5.14	-4.73	8083.48	79.65	80.65	245.84	7179.12	48.64
AGIWUR24313	WBGene00008825	F14H3.6	F14H3.6	V	16057302	77665818	17.11	2.9	4.44	1.13	17.11	-3.14	-0.78	-0.99	-0.55	-0.09	0.83	-0.18	-1.11	0.61	0.88	-1.68	-0.78	-0.32	0.57	-0.09	-0.09	-2.51	-1.77	-1.78	-1.93	-2.21	-0.11	-0.89	-0.45	-0.16	0.02	1.03	1.72	1.3	0.91	-0.76	1.02	113.15	581.56	503.33	680.95	941.37	1773.85
AGIWUR42354	WBGene00008549	din-1	F07A11.6	II	11614572	26679377	3.92	2.9	0.62	0.55	3.92	0.89	0.8	0.55	0.42	0.2	0.44	-0.06	0.81	-0.76	-0.84	-0.6	-0.93	-0.57	-0.03	-0.47	-0.44	0.39	0.8	0.21	1.36	-0.07	-0.62	-0.36	-0.57	-0.58	-0.57	0.01	-1.01	-1.04	-1.38	-0.01	-1.32	489.45	461.36	386.86	354.53	304.24	359.44
AGIWUR35331	WBGene00044491	Y54G2A.48	Y54G2A.48	IV	2831575	46953159	4.35	2.89	0.26	0.91	4.35	-0.52	0.17	-0.55	0.08	-0.35	-0.05	-0.51	0.7	0.78	0.58	0.32	-0.08	-0.4	-0.06	-0.92	-0.73	-0.3	-1.17	-0.18	0.25	-1.2	-0.23	-1.71	0.58	-0.29	-0.36	0.23	0.82	0.88	0.51	-1.28	0.57	101.12	163.88	99.39	153.37	114.17	140.31
AGIWUR15579	WBGene00021494	Y40B10B.1	Y40B10B.1	V	1960136	63568659	2.39	2.89	4.92	3.73	4.92	-0.73	-0.23	0.37	-0.64	-0.69	-0.76	0.31	-0.31	-0.18	-0.03	0.62	-0.56	-0.55	-0.34	0.99	0.97	-0.74	0.96	0.63	-0.09	-0.81	-0.32	0.54	-0.61	0.31	-0.41	-0.48	0.36	-0.2	-0.39	0	-0.49	41.71	59.08	89.55	44.4	42.86	40.8
AGIWUR23599	WBGene00044491	Y54G2A.48	Y54G2A.48	IV	2831575	46953159	3.73	2.89	0.17	0.55	3.73	-0.52	0.34	-0.75	-0.02	-0.51	-0.14	-0.96	0.62	1	0.69	0.43	-0.02	-0.47	-0.08	-1.03	-1.03	-0.25	-1.5	-0.22	0.4	-1.35	-0.08	-1.18	0.53	-0.41	-0.53	0.02	0.84	1.05	0.55	-1.73	0.61	114.51	207.1	97.15	161.12	114.79	148.57
AGIWUR7640	WBGene00017520	F16G10.5	F16G10.5	II	2367507	17432328	1.6	2.89	19.64	0.54	19.64	-2.04	-2.31	-2.32	2.14	-2.37	-2.86	-2.47	-2.43	-2.39	-2.51	-2.56	1.62	-2.1	-2	-2.53	-1.93	1.63	-2.37	-2.33	-1.97	1.8	2.41	-2.12	-2.4	-2.39	-2.37	-2.21	-2.14	-2.12	2.07	-2.36	1.73	56.59	46.94	46.31	1023.71	45	31.9
AGIWUR8145	WBGene00000515	ckc-1	T27A10.3	X	3576593	86100565	6.23	2.89	1.6	1.17	6.23	0.05	-0.41	0.52	-0.5	-0.73	-0.59	1	-0.58	-1.14	-0.95	0.81	-0.8	-0.57	-0.99	0.3	0.21	-0.23	0.53	0.74	-0.41	0.78	0.37	1.12	-0.6	0.84	-0.45	-0.42	-1.14	-0.74	-0.98	0.55	-1.25	3575.56	2609.54	4978.19	2454.05	2089.61	2298.12
AGIWUR39034	WBGene00016683	C45G9.12	C45G9.12	III	5070393	35409509	7.02	2.89	2.14	1.03	7.02	0.76	0.58	-0.22	-0.19	0.34	-0.62	0.49	0.44	-0.58	-0.53	0.94	-0.74	-0.23	0.01	-0.18	-0.18	0.07	-0.02	0.39	1.18	0.61	-0.31	-0.51	-0.22	-0.26	-0.26	-0.37	-1.05	-0.6	-1.23	-0.14	-1.08	4478.55	3950	2268.14	2324.69	3345.57	1723.58
AGIWUR32587	WBGene00023395	Y82E9BL.9	Y82E9BL.9	III	1333913	31673029	5.38	2.89	13.73	7.8	13.73	-0.12	1	0.3	-2.65	0.56	0.22	1.29	-2.85	0.24	0.47	1.63	-3	-0.36	-4.46	-0.08	-0.31	-2.84	0.1	1.29	1.01	-2.91	-2.88	-0.27	0.09	0.2	-0.49	1.01	-0.12	-4	-4.43	0.37	-3.79	2025.52	4424.35	2716.78	352.66	3243.61	2561.65
AGIWUR15711	WBGene00011619	T08G3.7	T08G3.7	V	16462417	78070933	1.76	2.88	3.59	3.51	3.59	-0.55	-0.11	0.09	0.51	-1.94	-0.47	0.36	0	-1.53	0.24	0.01	0.68	0.24	0.14	0.26	0.24	-0.06	-0.51	0.28	-1.75	-1.04	-0.08	-0.34	0.09	0.03	-0.01	-0.03	0.41	0.36	0.69	-0.81	0.66	102.22	138.5	159.84	213.92	38.97	108.07
AGIWUR18330	WBGene00015929	C17H12.3	C17H12.3	IV	6793904	50915484	9.02	2.88	1.35	0.1	9.02	-1.13	-0.28	-0.14	0.05	0.18	0.43	-0.22	-0.23	0.45	0.44	-0.45	0.25	0.25	0.25	0.03	0.16	-0.41	-0.51	-0.12	-1.29	-0.74	-0.17	-0.18	-0.28	-0.08	0.08	0.12	0.42	0.35	0.52	-0.48	0.67	950.68	1717.94	1888.04	2155.74	2358.66	2797.04
AGIWUR7686	WBGene00004798	sip-1	F43D9.4	III	10506008	40845113	10.43	2.88	4.78	2.31	10.43	-2.11	-0.28	-0.17	-0.53	-0.7	0.43	-0.16	-0.69	0.18	1.15	-0.61	-0.83	-0.28	0.3	-0.17	0.29	-1.72	-0.72	-0.33	-1.72	-2.02	0.03	0.09	0.71	0.48	0.19	0.5	1.24	0.27	0.5	0.02	0.27	8689.96	30855.7	33150.6	25891.51	23029.27	50275.66
AGIWUR13613	WBGene00004798	sip-1	F43D9.4	III	10506008	40845113	5.38	2.88	1.4	0.21	5.38	-0.93	-0.04	0.47	-0.1	0.01	0.47	-0.11	-0.85	0.27	1.09	0.08	-0.19	0.47	0.64	0.25	0.47	-1.46	-0.87	-0.43	-1.82	-1.64	-0.88	-0.55	-0.68	0.15	-0.33	0.06	1.02	0.08	0.19	0.25	0.1	14394.91	26766.97	37937.07	25560	27570.52	37937.07
AGIWUR10579	WBGene00003671	nhr-81	C47F8.8	I	12328091	12328090	3.64	2.87	0.6	0.65	3.64	-1.05	-2.59	-0.31	-2.76	-2.53	-2.75	-1.59	-2.72	-2.48	-2.61	3.24	1.18	-1.81	-2.87	0.3	0.03	2.02	-0.55	2.58	-2.79	-1.73	-2.92	-0.91	-2.81	-0.87	-1.11	-0.28	-2.03	-2.92	-2.48	-1.77	-2.42	135.92	46.92	227.89	41.52	48.99	41.89
AGIWUR27756	WBGene00003682	nhr-92	Y41D4B.8	IV	1620125	45741709	0.43	2.87	8.42	2.28	8.42	0.19	0.13	0.58	-0.63	-0.5	0	0.66	-0.45	-0.21	0.62	0.68	-0.11	-0.03	-0.58	-0.67	-0.57	0.05	-0.51	0.65	-0.17	-0.02	-0.64	-0.59	0.19	0.47	-0.4	0.36	0.12	-0.21	-0.33	0.16	-0.35	777.35	747.43	1017.42	441.01	482.72	683.2
AGIWUR28079	WBGene00010799	M01B2.6	M01B2.6	V	15241567	76850083	3.15	2.87	13.58	1.08	13.58	0.49	0.57	0.26	-0.15	-0.32	0.39	0.95	-1.7	-0.12	0.6	0.71	-0.04	0.13	-1.48	-1.62	-1.36	0.04	-1.66	0.4	-0.11	-0.26	0.11	-1.54	-0.07	0.35	0.21	0.4	0.55	-1.71	0.04	-0.05	0.16	249.88	265.22	213.62	160.76	142.82	234.11
AGIWUR15105	WBGene00015896	C17C3.15	C17C3.15	II	5571285	20636100	4.99	2.87	2.05	1.16	4.99	-0.04	0.54	-0.06	0.01	0.44	0.77	0.01	0.23	0.33	0.28	-1.06	-0.72	0.02	0.35	-0.18	-0.23	-0.58	-0.41	-0.52	-0.1	-0.29	-0.08	-0.17	0.21	-0.28	-0.14	0.38	0.37	0.33	-0.38	-0.48	-0.23	886.21	1326.17	873.26	918.85	1234.47	1551.92
AGIWUR20018	WBGene00001726	grl-17	C56A3.1	V	13561987	75170504	0.01	2.87	7.4	4.14	7.4	-0.16	-0.69	-0.5	-0.45	1.68	-0.6	-0.25	0.29	1.45	-0.61	-0.37	0.16	0.93	0.16	-0.9	-0.84	0.02	-0.81	-0.53	1.58	-0.1	-0.47	-1.45	-0.21	-0.41	0.22	-0.63	-0.78	-0.72	-0.73	-0.86	-0.61	119.2	82.43	94.03	96.87	426.71	87.51
AGIWUR22094	WBGene00017959	ugt-42	F31F4.7	V	647189	62255711	3.84	2.87	14.95	2.56	14.95	-1.49	-1.35	-1.65	0.3	-1.76	-1.69	-1.39	1.81	-1.75	-1.67	-1.63	0.76	-1.4	1.1	0.91	0.89	1.23	0.71	-1.52	-1.61	1.03	0.65	0.24	-0.8	-1.65	-1.53	-1.69	-1.83	1.11	0.28	-1.25	0.32	40.26	44.49	36.12	139.42	33.37	35.05
AGIWUR8946	WBGene00019723	fbxc-47	M02B7.1	IV	3806322	47927132	0.4	2.86	2.33	4.14	4.14	-0.05	-0.02	-0.17	-0.03	-1.84	-0.07	0.54	-1.09	-0.93	0.12	-0.01	0.1	0	-0.97	0.2	0.17	-0.15	-0.31	-0.29	-1.46	-0.48	1.11	0.9	0.74	-0.28	0.11	0.13	0.12	-0.5	0.5	-0.21	0.24	536.41	547.55	494.82	544.49	154.81	527.55
AGIWUR17212	WBGene00000101	aka-1	D1022.7	II	7472685	22537491	3.71	2.86	1.26	0.58	3.71	-0.44	-0.35	-0.25	-0.27	0.12	0.43	-0.1	-0.54	0.37	0.19	-0.18	0.21	0.25	0.42	0.1	0.31	-0.3	-0.03	-0.41	-0.32	0.03	-0.38	-0.09	-0.81	0.03	0.02	0.1	0.36	0.21	0.11	0.07	0.18	2306.03	2458.32	2622.58	2597.26	3385.29	4194.58
AGIWUR27330	WBGene00019915	tbc-10	R06B10.5	III	977375	31316491	5.44	2.86	10.57	4.64	10.57	0.8	0.41	0.44	-0.95	0.27	0.25	-0.12	-0.91	0.41	0.22	0.37	-0.8	0.35	-0.47	0.36	0.38	-0.73	0.42	0.17	0.44	-0.8	-1.29	0.18	-0.12	0.36	0.13	-0.07	0.13	-1.2	-1.38	0.21	-1.3	602.29	457.63	468.03	178.79	416.97	411.09
AGIWUR29902	WBGene00043147	nspd-6	C24D10.8	IV	5162735	49286995	9.43	2.85	1.34	0.21	9.43	-1.65	-0.3	-0.37	0.16	0.48	0.54	-0.11	-0.6	0.54	0.47	-0.65	-0.21	0.15	0.49	0.26	-0.16	-0.92	-0.66	-0.44	-1.71	-1.29	-0.74	-0.46	-0.65	0.18	0.36	0.06	0.75	0.64	0.87	-0.58	0.86	5795.63	14744.73	14066.39	20282.25	25453.66	26411.16
AGIWUR15897	WBGene00022162	Y71G12B.27	Y71G12B.27	I	1797437	1797436	9.31	2.85	0.87	0.91	9.31	-1.65	-0.38	-0.15	0	0.32	0.55	0.13	-0.44	0.4	0.56	-0.45	0.01	-0.48	0.31	-0.01	-0.12	-0.9	-0.74	-0.07	-1.65	-1.37	-0.37	-0.15	-0.43	0.19	0.13	0.3	0.78	0.13	0.86	-0.22	0.94	876.7	2114.7	2481.41	2769.35	3441.43	4048.47
AGIWUR16880	WBGene00009856	clec-24	F49A5.4	V	16862024	78470744	2.8	2.85	4.9	0.47	4.9	-0.53	0.18	0.37	-0.52	-1.16	0.81	0.68	-0.72	-0.02	0.62	0.58	-0.08	-0.19	-0.66	-0.06	0.03	-0.7	-0.43	0.25	-0.38	-1.18	-0.23	-0.66	0	0.45	-0.15	0.25	0.93	-0.46	-0.11	0.19	-0.11	55.42	90.71	103.39	55.77	35.72	140.41
AGIWUR15113	WBGene00010931	M162.5	M162.5	V	19761019	81369535	3.52	2.85	4.04	0.25	4.04	0.12	-0.1	-0.48	-0.67	-0.17	-0.5	-0.59	0.57	-0.07	-0.25	-0.07	-0.3	-0.09	0.83	0.41	0.39	-0.14	0.7	-0.41	0.88	-0.12	-0.28	0.41	0.44	-0.46	-0.3	-0.48	-0.44	-0.05	-0.43	0.12	-0.65	550.19	473.04	364.43	319.11	451.49	358.94
AGIWUR24378	WBGene00021134	W10G11.1	W10G11.1	II	3559654	18624470	2.9	2.85	5.52	6.86	6.86	-0.54	-0.67	-0.69	-0.98	-0.18	-0.04	-0.44	-1	-0.51	-0.72	-0.55	-1.1	-0.62	-0.83	1.93	1.7	-0.83	1.48	-0.73	-0.75	-0.03	-0.56	1.44	-0.65	-0.48	-0.7	-0.01	-0.29	-0.79	-0.64	0.12	-0.44	65.58	59.75	59	48.42	84.07	92.45
AGIWUR24087	WBGene00008195	C49C3.5	C49C3.5	IV	17329168	61450744	2.85	2.85	3.54	1.61	3.54	0.4	-0.08	-0.03	0.11	0.25	-0.21	0.39	0.21	0.11	-0.16	0.17	0.07	0.18	-0.27	-0.39	-0.39	0.29	-0.25	0.31	0.5	0.1	0.28	-0.28	0.12	-0.45	-0.28	-0.43	-0.29	-0.26	-0.25	-0.27	-0.04	574.81	411.98	426.94	469.73	517.45	377.87
AGIWUR34617	WBGene00007283	clec-222	C03E10.6	V	11271333	72879851	12.19	2.85	4.16	2.92	12.19	-1.26	0.02	-0.87	-0.6	0.96	0.85	-0.9	-1.13	2.05	0.8	-0.98	-0.63	-0.24	-0.07	-0.94	-0.96	-1.06	-1.44	-1.19	-0.02	-1.18	-0.37	-0.67	-0.21	-0.69	-0.48	0.45	1.43	0.41	0.3	-0.79	0.33	46.85	113.69	61.23	73.74	217.43	201.91
AGIWUR21885	WBGene00016912	clec-86	C54D1.2	X	7139858	89663824	0.02	2.85	2.03	3.51	3.51	-0.72	0.55	-0.17	0.13	0	0.32	-0.43	0.71	0.14	-0.03	0.19	0.83	-0.63	0.24	-0.28	-0.24	0.31	-0.38	0.3	-0.09	0.73	0.05	-0.62	0.22	-0.34	-0.84	-0.26	-0.27	0.11	-0.51	-0.74	-0.44	1129.97	2714.02	1643.89	2033.03	1849.66	2318.8
AGIWUR17159	WBGene00019187	H11E01.2	H11E01.2	X	1621476	84145448	0.71	2.84	4.24	1.5	4.24	0.63	0.6	-0.42	-0.89	-0.23	0.1	-0.58	0.08	0.37	0.71	0.09	-0.64	-0.05	0.31	-0.16	-0.24	-0.52	-0.5	-0.35	0.9	-0.63	-1.08	-0.76	0.88	-0.37	0.2	0.07	0.44	0.26	-0.52	-0.22	-0.46	379.22	371.25	184.1	132.23	209.64	263.83
AGIWUR13445	WBGene00016825	C50E10.1	C50E10.1	II	12301019	27365823	9.81	2.84	1.46	1.66	9.81	-1.38	-0.22	-0.1	0.36	-0.29	0.27	0.12	-0.2	0.38	0.46	-0.52	-0.02	0.2	0.37	0.09	-0.01	-0.86	-0.57	-0.06	-1.49	-1.3	-0.19	-0.49	-0.36	0.04	0.07	0.05	0.72	0.36	0.87	-0.43	0.83	3147.25	7047.21	7626.86	10489.83	6700.71	9879.21
AGIWUR21661	WBGene00019662	K11H12.6	K11H12.6	IV	667398	44788983	3.85	2.83	1.89	1.18	3.85	0.86	0.23	-0.06	-0.23	0.05	-0.73	-0.63	0.3	-0.21	-0.16	0.32	-0.32	-0.1	-0.13	-0.49	-0.2	0.32	-0.16	-0.22	0.52	0.54	-0.46	-0.24	0.66	0.11	-0.03	-0.02	-0.2	-0.17	-0.36	-0.06	-0.25	1652.69	1062.3	870.38	774.95	940.63	545.83
AGIWUR36684	WBGene00045234	Y26D4A.17	Y26D4A.17	I	13078466	13077544	0.93	2.83	4.21	3.99	4.21	0.31	0.59	-0.67	-0.46	1.71	0.32	-0.63	-0.79	1.1	0.93	-0.67	-0.56	-0.35	-0.87	-0.93	-0.89	0.06	-0.75	-0.65	0.8	1.02	-0.79	-0.77	-0.24	-0.45	-0.45	0.15	0.67	-0.92	-0.78	-0.95	-0.81	89.37	108.77	45.28	52.53	236.03	89.75
AGIWUR45099	WBGene00003408	mrp-2	F57C12.4	X	563721	83087693	6.75	2.82	2.96	2.1	6.75	0.13	-0.49	0.61	-0.54	-0.12	-0.44	1.04	-0.09	-0.76	-0.67	0.7	-0.6	-0.23	-0.43	0.4	0.42	0.09	0.86	1.11	0.18	-0.38	-1.01	-0.52	-0.87	0.39	-0.4	-0.32	-0.77	-0.71	-1.05	0.87	-0.95	1190.1	778.88	1665.18	752.3	1006.64	805.36
AGIWUR29418	WBGene00020363	fbxa-3	T08E11.7	II	1818895	16883786	6.18	2.82	1.75	2.12	6.18	0.58	-0.08	0.25	0.29	-0.59	-0.47	0.94	-0.2	-0.5	-0.49	0.46	-0.07	0.18	-0.53	0.05	0.1	0.24	0.24	0.48	0.03	0.03	-0.33	0.03	-0.68	-0.06	0.08	-0.42	-0.63	-0.73	0.03	-0.04	0.07	261.23	165.51	208.7	214.2	116.45	126.35
AGIWUR26255	WBGene00020380	T09B4.6	T09B4.6	I	6156842	6156842	9.47	2.82	4.93	1.29	9.47	-0.86	-0.15	-0.07	0.42	0.25	0.42	0.22	-1.04	0.32	0.56	-0.22	0.07	0.16	-0.56	-0.82	-0.68	-0.43	-1.37	0.17	-0.94	-0.99	-0.2	-1.1	-0.35	0.42	0.41	0.25	0.66	-0.38	1.04	-0.39	1.02	233.02	382.36	403.22	568.04	502.92	566.48
AGIWUR18758	WBGene00018360	F42G8.9	F42G8.9	IV	8115754	52237334	9.14	2.82	1.78	0.5	9.14	-1.1	-0.06	-0.04	0.33	0.06	0.23	0.31	-0.22	0.28	0.36	-0.54	0.09	0.12	0.29	0.19	0.2	-0.62	-0.63	-0.21	-1.31	-0.71	-0.37	-0.23	-0.26	-0.02	-0.03	0.23	0.44	0.42	0.57	-0.72	0.69	309.17	636.99	646.7	833.04	693.58	777.56
AGIWUR18779	WBGene00009388	F35B12.9	F35B12.9	V	11601101	73209620	7.83	2.81	2.47	0.14	7.83	0.35	0.19	0.48	-0.16	-0.46	-0.41	0.26	-0.22	-0.69	-0.28	0.37	-0.36	-0.04	0.07	0.59	0.27	0	0.49	0.41	-0.27	0.4	-0.41	0.26	-0.24	0.15	-0.24	-0.22	-0.6	-0.48	-0.45	0.38	-0.71	762.22	685.85	835.94	536.18	435.75	452.17
AGIWUR26441	WBGene00009659	F43G6.7	F43G6.7	II	11810725	26875537	9.36	2.81	1.11	0.02	9.36	-1.18	-0.64	-0.42	-0.41	0.09	0.18	-0.32	-1.05	0.79	0.84	-0.44	-0.03	0.48	0.37	0.07	0.25	-1.32	-1.34	-1.17	-1.2	-1.1	-0.66	-0.58	-0.57	-0.18	0.03	0.6	1.26	0.99	0.52	-0.11	0.57	116.38	169.32	196.91	198.11	280.55	298.55
AGIWUR20039	WBGene00010301	F59A1.16	F59A1.16	V	17684123	79292639	3.83	2.81	2.32	3.36	3.83	-0.28	0.11	-0.19	-0.07	-0.3	-0.22	-0.4	0.53	-0.14	0.71	-0.21	0.02	-0.1	0.59	-0.22	-0.33	-0.19	-0.33	-0.27	-0.13	-0.17	-0.34	-0.4	0.58	-0.14	-0.29	-0.05	0.19	0.73	0.02	-0.02	0.03	39.62	51.94	42.26	45.91	38.93	41.34
AGIWUR18234	WBGene00003993	pgl-2	B0523.3	III	8670464	39009571	0.51	2.81	6.16	0.64	6.16	0.02	-0.33	-0.22	-0.01	0.11	-0.18	0.21	-0.43	0.09	-0.21	-0.2	0.38	0.21	-0.15	-0.08	-0.06	0.25	-0.25	-0.09	-0.19	0.65	0.09	-0.1	-0.4	-0.09	0.01	-0.25	0.1	0.11	0.28	-0.34	0.37	1857	1449.42	1567.1	1807.26	1965.04	1613.98
AGIWUR2851	WBGene00012819	Y43F8B.9	Y43F8B.9	V	19479174	81087690	0.89	2.81	9.1	5.53	9.1	1.18	0.2	0.02	0.19	-2.96	0.25	0.25	-3.34	-2.85	0.53	-0.09	-0.28	-0.16	-2.69	-2.96	-2.64	0.02	-2.86	-0.19	-2.9	1.21	0.76	-1.12	1.54	-0.2	0.46	0.56	0.97	-3.04	0.48	-0.02	0.51	704.31	356.66	316.65	356.29	40	371.2
AGIWUR17745	NA	#N/A	#N/A	#N/A	#N/A	NA	5.71	2.81	1.01	0.53	5.71	-1.05	-0.32	-0.19	-0.2	0.68	0.75	-0.04	-0.48	0.46	0.29	-0.02	-0.14	0.1	0.14	-0.23	0	-0.96	-0.56	0.17	-1.05	-1.18	-0.65	-0.2	-0.38	0.5	0.57	0.18	0.18	0.03	0.32	0.27	0.39	624.59	1030.89	1128.37	1119.45	2065.65	2170.74
AGIWUR25316	WBGene00022110	Y71F9AL.4	Y71F9AL.4	I	2903598	2903597	3.19	2.8	6.61	0.17	6.61	-0.62	0.03	0.28	-0.38	0.12	0.37	0.13	0.09	0.24	0.33	-0.21	-0.4	0.16	0.49	0.48	0.35	-0.71	0.09	0.17	-0.66	-0.79	-0.55	0.03	-0.32	0.11	-0.09	0.1	0.17	0.23	-0.42	0.22	-0.45	1565.64	2454.05	2911.94	1850.31	2606.73	3110.62
AGIWUR5091	WBGene00007725	C25F9.5	C25F9.5	V	19407691	81016207	0.06	2.8	4.35	1.34	4.35	0.15	-0.4	-0.08	-0.11	-3.59	-0.37	2.29	-4.13	-3.54	0.02	0.11	0.12	-0.04	-3.18	-3.87	-3.27	0.07	-3.4	-0.04	-3.47	0.95	1.16	1.46	0.49	0.15	0.14	-0.02	-0.03	-3.56	0.3	-0.22	0.06	564.02	384.06	478.98	468.97	41.98	392.45
AGIWUR41629	WBGene00045415	Y43F8B.15	Y43F8B.15	V	19460789	81069305	2.17	2.8	4.24	0.88	4.24	-0.01	0	0.33	0.23	-0.05	0.22	0.48	-0.27	-0.29	0.16	0.22	0.18	-0.01	-0.3	-0.34	-0.31	-0.06	-0.52	0.24	-0.42	-0.19	-0.21	-0.21	-0.27	0.04	0.04	-0.02	0.27	-0.34	0.41	-0.04	0.32	46.84	47.22	59.46	55.47	45.63	54.98
AGIWUR1839	WBGene00013181	Y53H1B.2	Y53H1B.2	I	11292653	11292653	5.48	2.8	2.32	1.49	5.48	-0.11	-0.78	0.51	-0.84	-1.01	-1.2	0.62	-0.42	-1.06	-0.76	0.75	-0.59	-0.6	-0.89	0.48	0.4	-0.53	0.39	0.72	-0.7	0.29	0.29	1.56	0.65	0.7	-0.61	-0.75	-0.99	-1.08	-0.6	0.83	-1.21	8957.91	5639.52	13814.24	5397.05	4791.92	4198.2
AGIWUR18316	WBGene00009515	clec-170	F38A1.1	IV	1266866	45388451	0.96	2.8	5.98	6.25	6.25	0	0.24	-0.18	-0.65	-1.2	0.36	0.06	0.18	-1.04	0.26	0.06	0.52	-0.29	0.07	0	-0.05	0.46	-0.07	-0.21	-1.28	1.01	-0.2	-0.08	0.3	-0.06	-0.28	-0.22	0.06	0.44	-0.29	-0.03	-0.19	1491.85	1758.96	1312.66	947.88	650.52	1913.64
AGIWUR17581	WBGene00002252	lat-2	B0286.2	II	4359086	19423902	8.83	2.79	3.13	0.69	8.83	0.42	-0.03	0.72	-0.21	-0.24	-0.33	-0.06	-0.07	-0.17	-0.35	0.31	-0.31	0.03	-0.22	0.5	0.26	0.11	0.81	0.48	-0.21	-0.04	-0.69	0.53	-0.27	0.06	-0.22	-0.37	-0.6	-0.43	-0.78	0.29	-0.77	382.66	279.91	470.04	246.96	242.51	226.83
AGIWUR25745	WBGene00020642	T20H9.6	T20H9.6	III	2246006	32585122	5.59	2.79	0.68	0.7	5.59	-0.77	-0.26	0.11	0.33	-0.09	0.23	0.28	-0.06	0.31	0.1	-0.27	0.24	0.2	0.07	0.11	0.22	-0.37	-0.3	0.1	-0.89	-0.7	-0.25	-0.49	-0.55	0.03	0.14	0.14	0.17	0.17	0.55	-0.34	0.5	86.21	123.01	158.53	184.48	138.2	173.22
AGIWUR1138	NA	#N/A	#N/A	III	11961853	NA	3.6	2.79	0.89	0.91	3.6	0.38	-0.46	0.2	-0.44	-0.76	-0.64	-0.65	-0.46	-0.42	-0.44	-0.01	0	0.07	-0.57	0.29	0.32	0.18	0.13	0.19	-0.53	0.33	0.5	0.82	0.12	0.26	0.39	-0.06	-0.16	-0.49	-0.36	0.65	-0.28	141.86	79.18	125.06	80.49	64.61	69.77
AGIWUR12563	WBGene00022652	ZK84.5	ZK84.5	II	6016230	21081041	10	2.78	0.26	0.83	10	-1.43	-0.27	-0.27	0.06	-0.15	0.31	-0.04	-0.54	0.49	0.69	-0.39	0.04	0.19	0.19	-0.3	-0.35	-0.7	-0.92	-0.26	-1.48	-1.51	-0.14	0.07	0.05	0.3	0.22	0.14	0.77	0.58	0.89	-0.6	0.63	524.95	1174.89	1177.93	1482.39	1282.48	1758.68
AGIWUR20611	WBGene00019340	K02F6.6	K02F6.6	II	2530822	17594118	2.49	2.78	7.73	0.24	7.73	-0.64	0.06	0.54	-0.92	-0.33	0.18	0.58	-0.02	0.82	0.64	0.08	-0.92	0.45	0.01	0.13	0.01	-1.08	-0.47	0.38	-0.36	-1	-1.15	-0.15	0.11	0.52	0.15	0.2	0.78	0.18	-1.14	-0.19	-1.05	54.74	89.1	124.06	45.21	68.14	96.79
AGIWUR13850	NA	#N/A	#N/A	X	7847635	NA	4.08	2.78	0.53	0.2	4.08	0.59	0.18	-0.01	-0.08	-0.44	-0.02	0.06	0.4	-0.49	-0.57	-0.23	-0.65	-0.2	-0.1	-0.48	-0.58	0.32	0.42	0.17	0.71	0.55	0.38	0.17	0.74	-0.09	-0.28	0.08	-0.6	-0.38	-0.69	-0.09	-0.85	364.18	273.9	240	229.11	177.95	238.32
AGIWUR8544	WBGene00003828	nuc-1	C07B5.5	X	9539848	92063811	4.44	2.78	0.32	0.4	4.44	-0.69	0.38	-0.42	-0.34	-0.31	0.13	-0.48	-0.24	0.56	0.39	-0.19	-0.48	-0.45	-0.4	-0.59	-0.72	-0.59	-0.45	-0.19	0.34	-0.85	0.7	0.05	0.9	-0.43	-0.33	0.32	0.59	0.31	0.62	-0.21	0.45	4239.94	8902.57	5119.53	5383.68	5505.49	7499.93
AGIWUR16607	WBGene00010373	H08M01.1	H08M01.1	IV	13834285	57955862	9.42	2.78	1.2	0.75	9.42	-1.42	-0.04	0.02	0.33	0.05	0.53	-0.16	-0.44	0.41	0.59	-0.75	0.02	0.11	0.48	0.3	0.33	-0.84	-0.52	-0.41	-1.23	-0.93	-0.23	-0.22	-0.5	0.02	0.12	0.27	0.56	0.01	0.51	-0.35	0.59	595.82	1547.18	1620.14	2002.48	1650.58	2296.1
AGIWUR15235	WBGene00006587	tnt-2	F53A9.10	X	8721505	91245469	3.55	2.78	1.9	3.35	3.55	-0.24	0.32	-1.05	0.01	-0.04	0.94	-1.75	0.08	0.32	0.37	-0.81	0.5	0.3	1.1	-0.69	-0.69	0.06	-0.96	-1.4	0.07	0.8	0.51	-1.07	-0.43	-0.82	0.14	0.34	0.16	-0.2	-0.02	-0.59	0.11	8293.3	12259.63	4728.09	9852.56	9540.51	18866.61
AGIWUR15786	WBGene00014153	vab-23	ZK930.3	II	11897299	26962104	12.4	2.78	3.36	0.47	12.4	1.07	0.26	0.43	-0.01	0	-0.73	-0.24	0.2	-0.52	-0.42	0.37	-0.4	-0.27	-0.51	-0.02	-0.03	0.64	0.37	0.29	0.59	0.57	-0.44	-0.1	0.31	-0.19	-0.33	-0.35	-0.86	-0.77	-1.06	0.24	-0.88	2187.18	1252.32	1404.04	1034.79	1047.88	628.8
AGIWUR4261	WBGene00008836	F15A2.7	F15A2.7	X	13489755	96013717	1.88	2.78	4.77	2.76	4.77	-1.02	-0.27	0.16	-0.79	0.67	0.08	0.24	0.52	0.46	0.16	0.2	-0.98	-0.91	0.37	-1.05	-0.93	-1.11	-0.86	0.04	0.53	-0.96	-0.07	0.17	1.39	0.22	-0.87	0.49	-0.44	0.71	-0.99	0.59	-0.93	66.13	111.33	149.43	77.65	212.55	141.9
AGIWUR17401	WBGene00018607	F48E3.8	F48E3.8	X	7507828	90031792	7	2.78	1.91	2.45	7	0.02	-0.5	0.31	-0.58	-0.1	-0.36	0.76	-0.24	-0.5	-0.66	0.33	-0.42	-0.13	-0.1	0.48	0.42	-0.04	0.82	0.76	-0.04	-0.02	0.22	0.49	-0.54	0.07	-0.34	-0.37	-0.76	-0.34	-0.7	0.4	-0.65	698.09	486.16	851.29	459.47	639.96	534.85
AGIWUR15932	WBGene00012486	Y18D10A.21	Y18D10A.21	I	12929361	12929386	6.95	2.77	1.55	1.27	6.95	-1	-0.15	0.1	0.33	0.08	0.42	0.02	-0.25	0.15	0.17	-0.35	0.04	0	0.33	0.19	0.2	-0.53	-0.27	0.19	-0.91	-0.73	0.03	-0.11	-0.5	0.1	0.12	-0.04	0.23	0.15	0.33	-0.2	0.5	471.73	848.56	1012.01	1182.05	996.04	1260.51
AGIWUR28719	WBGene00013367	Y60A3A.23	Y60A3A.23	V	20007757	81616270	0.39	2.77	7.25	0.63	7.25	0.37	-0.08	-0.3	-0.38	1.9	0.08	-0.03	0.01	1.1	-0.22	-0.64	-0.74	0.63	0.03	-0.62	-0.47	-1.1	-0.52	-0.28	1.15	-0.88	-0.24	-0.41	-0.09	-0.36	0.43	-0.29	-0.51	-1	-0.83	-0.62	-0.78	191.56	139.62	119.76	113.69	549.46	156.66
AGIWUR20801	WBGene00010743	K10D6.3	K10D6.3	V	11200647	72809170	6.77	2.77	1.27	2.46	6.77	-0.64	-0.1	0.03	0.48	0.04	0.27	0.59	-0.27	0.16	0.16	-0.27	0.04	0.1	-0.09	-0.17	-0.11	-0.34	-0.4	0.24	-0.94	-0.84	0.02	-0.4	-0.44	0.15	0.1	-0.03	0.15	0.09	0.57	-0.31	0.67	221.62	323.82	353.07	482.79	356.15	418.02
AGIWUR27276	WBGene00018347	F42C5.5	F42C5.5	IV	7292525	51414105	8.85	2.77	1.28	0.24	8.85	-1.39	-0.23	-0.17	0.15	0.43	0.47	0.2	-0.3	0.4	0.31	-0.69	0.09	0.2	0.45	0.27	0.27	-0.74	-0.65	-0.25	-1.5	-1.31	-0.42	-0.55	-0.45	0.14	0.1	0.39	0.42	0.51	0.57	-0.56	0.59	287.05	640.71	668.01	834.59	1010.61	1036.05
AGIWUR9968	WBGene00007229	C01G6.9	C01G6.9	II	9293977	24358788	6.4	2.77	0.21	0.34	6.4	-1.13	0.1	-0.51	0.11	0.52	0.86	0.07	-0.11	0.35	0.38	-0.91	-0.55	-0.31	0.02	-0.88	-0.72	-0.9	-1.1	-0.73	-0.1	-1.07	1.14	0.07	1.17	-0.6	-0.38	0.61	0.32	-0.12	0.26	-0.46	0.16	95.79	224.5	146.29	225.84	300.39	380.64
AGIWUR25144	WBGene00000979	dhs-16	C10F3.2	V	5983728	67592250	8.46	2.76	3.97	3.74	8.46	0.62	-0.07	-0.29	-0.56	0.42	-0.63	-0.16	0.24	0	-0.38	0.26	0.27	0.21	-0.01	-0.15	-0.1	0.32	0.03	0.23	0.93	0.3	-0.09	-0.2	0.34	-0.28	0.15	-0.17	-0.96	-0.3	-0.8	-0.21	-0.87	314.03	194.31	167.39	138.94	273.53	132.37
AGIWUR17690	WBGene00045272	F59C12.4	F59C12.4	X	16602372	99126333	3.01	2.76	4	0.28	4	0	-0.3	-0.46	0.34	-0.33	-0.35	-0.32	0.81	-0.15	-0.35	-0.2	-0.12	-0.42	0.62	0.1	0.21	0.18	0.6	-0.09	-0.06	0.47	0.46	0.33	0.17	-0.11	-0.25	-0.73	-0.63	0.34	-0.44	-0.73	-0.39	5352.15	4344.86	3878.78	6777.63	4244.56	4195.69
AGIWUR16772	WBGene00001885	his-11	ZK131.5	II	13821709	28886512	0.03	2.76	11.1	0.36	11.1	-0.52	-1.65	-1.74	1.49	-0.61	-0.19	-1.96	-0.79	-1.34	-1.67	-1.34	1.34	-1.43	-0.73	-0.9	-0.23	1.51	-0.9	-1.42	-0.37	1.39	2.04	-1.38	-1.48	-1.54	-1.16	-1.95	-1	-1.02	1.24	-1.67	1.47	371.93	169.52	159.63	1497.71	349.17	465.49
AGIWUR18332	WBGene00016822	C50E3.11	C50E3.11	V	7602233	69210755	7.75	2.75	2.32	2.13	7.75	-1.77	-0.72	-1.01	-0.62	-1.6	0.83	0.13	-1.07	-1.57	0.7	-1.17	0.07	0	0.61	-0.05	0.43	-1.53	-1.16	-1.29	-1.73	-1.32	0.57	-0.14	-0.4	-0.21	0.34	0.6	1.3	1.09	0.95	-0.18	0.9	46.98	97.33	79.78	104.08	52.99	285.29
AGIWUR22902	WBGene00006587	tnt-2	F53A9.10	X	8721505	91245469	3.9	2.75	2.03	3.37	3.9	-0.32	0.23	-1.19	-0.08	0.17	0.86	-1.91	0.24	0.4	0.36	-0.81	0.57	0.39	1.17	-0.74	-0.69	-0.01	-1.07	-1.56	-0.07	0.78	0.52	-1.15	-0.38	-0.76	0.13	0.33	0.17	-0.12	-0.01	-0.65	0.09	9312.92	13654.8	5110.95	11037.11	13122.26	21202.75
AGIWUR41056	WBGene00014562	Y17D7B.7	Y17D7B.7	V	18780462	80389068	2.85	2.75	15.27	1.18	15.27	1.42	0.92	-1.62	0.16	1.34	-0.18	-1.1	-5.01	1.14	-0.16	-0.75	-0.69	1	-5.28	-6	-5.05	-0.14	-5.19	-0.61	2.33	-0.63	-0.19	-4.12	-0.85	-1.51	1.63	0.08	-0.53	-4.99	-0.45	-2.13	-0.43	5548.02	3924.47	672.28	2308.25	5233.02	1830.16
AGIWUR16675	WBGene00020833	T26C12.3	T26C12.3	IV	3269374	47390958	4.95	2.75	0.5	0.16	4.95	0.33	0.11	-0.07	-0.14	-0.47	-0.2	0.2	0.6	0.03	-0.3	0.17	-0.26	-0.35	0.16	0.07	0.15	0.09	0.27	0.1	0.94	0.1	0.01	-0.16	0.13	-0.09	-0.15	-0.21	-0.49	-0.41	-0.68	-0.12	-0.6	163.15	139.96	124.17	117.65	94.17	112.89
AGIWUR43270	WBGene00013891	ZC434.3	ZC434.3	I	10333541	10333540	3.86	2.75	0.59	0.89	3.86	0.53	1.04	-0.37	-0.05	-0.14	-0.3	-0.28	1.03	-0.21	-0.68	0.2	0.16	0.07	-0.25	-0.47	-0.5	0.68	0.19	0.48	1.34	-0.08	0.01	-0.98	-0.53	-0.51	0.1	-0.23	-1.53	-0.18	-1.31	-0.72	-1.29	1354.7	1933.57	724.05	903.83	854.54	761.61
AGIWUR6395	WBGene00007341	C05D12.4	C05D12.4	II	11429920	26494725	3.35	2.74	6.69	0.81	6.69	-0.57	-0.5	-0.82	0.77	-0.51	-0.31	-0.15	-0.65	-0.19	-0.37	-0.76	0.34	-0.47	-0.52	-1.14	-0.98	0.47	-1.29	-0.64	-0.17	0.72	1.58	-0.33	0.92	-0.96	-0.78	-0.09	-0.16	-0.32	1.15	-1.19	1.25	143.62	150.97	121.44	363.89	150.04	172.17
AGIWUR25474	WBGene00013520	Y73F8A.11	Y73F8A.11	IV	15302389	59423966	6.2	2.74	5.18	5.61	6.2	-1.32	-0.16	-0.01	0.63	0.49	0.35	0.72	0.17	-0.08	0.01	0.36	-0.01	-0.64	0.26	-1.3	-0.85	-0.02	-1.19	0.62	-0.07	-0.52	0.33	-0.67	-0.05	-0.33	-1.1	0.13	-0.04	0.08	0.47	-0.01	0.55	243.28	543.78	602.38	941.8	854.75	775.88
AGIWUR18010	WBGene00008777	F13H10.6	F13H10.6	IV	11009273	55130849	1.63	2.74	2.67	3.5	3.5	-0.57	-0.34	0	-0.18	-0.02	-0.21	0.25	-0.33	-0.16	-0.18	0.19	-0.12	-0.24	-0.33	0.41	0.38	0.12	0.62	0.57	-0.35	-0.1	-0.03	0.33	-0.11	0.13	-0.29	-0.58	-0.29	0.07	0.28	-0.11	0.18	8426.52	9914.59	12482.25	11049.29	12344.16	10813.2
AGIWUR14100	WBGene00016069	C24H10.3	C24H10.3	X	5061023	87584994	1.99	2.74	14.86	0.66	14.86	-3.2	0.25	-0.05	0.26	-3.61	-0.48	0.69	0.34	-3.11	-0.37	0.85	0.37	-3.11	-0.22	0.17	0.19	0.88	0.6	0.58	-3.32	0.53	0.49	0.9	0.32	0.27	-3.3	-0.51	-0.99	0.1	0	0.31	-0.17	44.86	492.69	399.66	493.8	33.8	296.32
AGIWUR22773	WBGene00009129	F25H5.7	F25H5.7	I	9155532	9155531	10.15	2.73	0.71	0.15	10.15	-1.06	-0.08	-0.06	0.08	0.36	0.43	0.07	-0.31	0.29	0.29	-0.55	-0.04	0.11	0.15	0.06	-0.04	-0.53	-0.41	-0.1	-1.14	-0.59	-0.15	-0.23	-0.1	0.05	0.07	0.34	0.44	0.42	0.46	-0.38	0.48	428.26	843.96	859.7	942.93	1144.06	1206.22
AGIWUR27651	NA	#N/A	#N/A	IV	10689620	NA	4.61	2.72	2.56	1.41	4.61	-0.71	-0.68	-0.2	0.37	0.07	0.1	0.3	-0.2	0.33	-0.04	-0.45	0.23	0.34	0.25	0.34	0.35	-0.42	-0.17	-0.04	-1.36	-1.87	-0.32	-0.05	-0.93	-0.05	0.45	-0.32	0.2	0.56	0.69	-0.84	0.82	223.5	227.92	317.66	473.55	385.47	391.78
AGIWUR35355	WBGene00008549	din-1	F07A11.6	II	11614572	26679377	3.84	2.72	0.8	0.52	3.84	0.69	0.62	0.31	-0.04	0.06	0.39	-0.08	0.72	-0.63	-0.68	-0.59	-0.74	-0.41	0.11	-0.28	-0.17	0.28	0.63	0.18	1.08	-0.15	-0.03	-0.18	-0.3	-0.2	-0.4	0.24	-0.98	-0.63	-1.16	0.22	-1.16	441.49	419.91	338.96	265.73	285.72	356.77
AGIWUR16327	NA	#N/A	#N/A	#N/A	#N/A	NA	1.66	2.71	11.55	0.44	11.55	-0.33	0.04	0.36	-1.81	0.13	0.29	-0.07	0.39	0.08	0.13	0.28	-1.18	0.01	0.76	0.55	0.71	-1.59	0.56	0.35	-0.21	-1.71	-1.82	0.49	-0.23	0.37	0.23	0.05	-0.12	-0.27	-1.84	0.85	-1.76	1379.5	1784.71	2226.32	494.45	1905.36	2128.3
AGIWUR29989	WBGene00008658	clec-152	F10F2.6	III	4632374	34971490	6.59	2.71	0.52	0.78	6.59	-0.79	-0.28	0.11	0.02	0.15	0.37	-0.02	-0.13	0.14	0.06	-0.35	0.16	0.04	0.24	0.03	0.28	-0.54	-0.18	0.05	-0.57	-0.68	-0.22	-0.23	-0.11	0.25	0.09	-0.01	0.33	0.05	0.37	0.04	0.41	188.15	269.13	350.97	330.49	361	421.69
AGIWUR11838	WBGene00001759	gst-11	R11G1.3	X	3632542	86156514	4.15	2.71	0.29	0.48	4.15	0.35	-0.19	0.23	-0.62	-1.16	-0.87	0.59	-0.34	-0.32	-0.37	0.6	-0.01	0.16	-0.57	0.17	0.02	0.15	0.03	0.4	-0.35	0.11	0.03	1.15	0.33	0.03	0	-0.35	-0.41	-0.42	-0.42	0.2	-0.49	184.52	126.42	169.26	93.85	64.6	79.05
AGIWUR18088	WBGene00001113	dur-1	F25H8.5	IV	9921984	54043562	6.31	2.71	4.65	4.75	6.31	0.74	0.37	0.17	-0.2	0.08	-0.34	0.05	0.28	-0.13	-0.16	0.37	0.14	0.34	-0.1	-0.74	-0.86	0.53	-0.34	0.36	0.55	0.56	-0.2	-0.53	0.43	-0.2	0.05	-0.21	-0.76	-0.35	-0.83	-0.44	-0.79	7775.14	6017.95	5242.88	4047.31	4930.89	3684.37
AGIWUR15903	WBGene00003580	ndx-3	Y38A8.1	II	4953574	20018599	4.48	2.71	0.25	1.83	4.48	0.37	0.16	0.01	0.02	0.04	-0.06	0.12	0.4	-0.05	-0.27	0.06	0.09	-0.19	0.13	-0.09	-0.04	0.3	-0.1	-0.03	0.2	0.17	-0.01	-0.26	-0.01	-0.12	-0.12	-0.17	-0.37	-0.18	-0.22	-0.01	-0.15	4655.26	4028.59	3621.25	3646.78	3688.07	3440.15
AGIWUR36373	WBGene00022507	ZC21.8	ZC21.8	III	8518842	38857990	5.68	2.7	1.23	0.74	5.68	-0.8	-0.07	-0.17	0.13	0.32	0.37	0.5	-0.14	0.24	0.16	-0.22	0.08	0.16	0.29	0.13	0.11	-0.66	-0.32	-0.09	-1.18	-1.4	-0.69	-0.28	-0.69	0.29	0.33	0.1	0.14	0.38	0.6	-0.39	0.51	148.14	244.5	229.26	281.76	320.55	331.97
AGIWUR14448	WBGene00007709	clec-87	C25A1.8	I	10184234	10184233	12.35	2.7	2.98	0.79	12.35	-1.7	-0.48	-0.64	-0.06	0.07	0.56	-0.1	-0.88	0.48	0.68	-1.08	-0.39	0.06	0.38	0.38	0.15	-1.18	-0.6	-1.09	-1.56	-1.27	-0.34	-0.72	-0.37	-0.3	0.29	0.4	1	1.14	0.99	-0.56	0.73	1987.69	4637.74	4165.36	6229.04	6811.21	9547.63
AGIWUR27312	WBGene00017473	F14H12.6	F14H12.6	X	4357032	86881003	9.5	2.7	0.19	1.51	9.5	-0.65	0.1	-0.45	0.11	0.07	0.93	-0.37	0.01	0.44	0.48	-0.77	0.05	-0.24	0.77	-0.83	-0.7	-0.02	-0.71	-0.62	-0.34	-0.77	-0.31	-0.54	0.02	-0.29	-0.28	0.34	0.51	0.66	0.51	-0.78	0.68	54.8	92.07	63.19	92.81	90.25	164.57
AGIWUR29517	WBGene00012115	T28B8.4	T28B8.4	I	8160508	8160691	6.67	2.7	4.14	0.22	6.67	-0.74	0.02	0.32	0.43	0.76	0.73	0.59	-1.35	0.78	0.74	-0.41	0.31	0.52	-0.89	-0.9	-0.87	-0.45	-1.35	-0.1	-1.08	-1.07	-0.72	-0.85	-0.66	-0.1	0.06	0.37	0.74	-0.99	0.54	-0.22	0.64	205.31	348.32	428.92	461.5	578.72	567.18
AGIWUR34328	WBGene00010829	M02B1.4	M02B1.4	IV	12823797	56945374	3.31	2.7	3.84	3.78	3.84	-0.96	-0.98	0.22	0.54	0.6	-0.16	0.13	0.07	0.4	-0.62	-0.64	0.14	0.24	0.38	0.32	0.26	-0.38	-0.25	0.15	-0.77	-0.83	-0.09	-0.14	-1.03	0.16	0.23	-0.54	-0.52	0.41	0.59	-0.23	0.68	440.03	435.75	997.85	1244.94	1299.61	766.51
AGIWUR32982	NA	#N/A	#N/A	IV	2436514	NA	3.99	2.7	1.06	0.81	3.99	0.37	0.09	0.03	-0.16	0.49	-0.15	-0.08	0.28	-0.37	-0.27	-0.08	-0.17	-0.07	0.2	-0.1	-0.08	0.1	0.31	-0.05	1.08	0.4	-0.37	-0.63	-0.09	-0.23	-0.02	-0.11	-0.54	-0.35	-0.55	0.14	-0.4	75.32	61.99	59.55	52.28	81.81	52.36
AGIWUR18108	WBGene00016711	fbxc-53	C46E10.5	IV	5667531	18776112	5.09	2.7	0.78	0.36	5.09	0.36	0.36	-0.19	-0.32	0.07	-0.45	0.19	0.49	-0.26	-0.29	0.3	-0.43	-0.33	-0.09	-0.23	-0.17	0.05	0.08	0.17	0.44	0.38	0.05	0.23	0.35	0.04	-0.08	-0.28	-0.31	-0.05	-0.57	-0.01	-0.45	2785.92	2773.84	1898.8	1740	2276.28	1590.13
AGIWUR25643	WBGene00045272	F59C12.4	F59C12.4	X	16602372	99126333	2.83	2.69	4.91	0.81	4.91	-0.07	-0.36	-0.62	0.25	-0.17	-0.37	-0.32	0.7	-0.14	-0.36	-0.13	-0.18	-0.24	0.69	0.14	0.29	0.24	0.58	-0.16	-0.01	0.46	0.44	0.09	-0.08	-0.08	-0.22	-0.62	-0.77	0.57	-0.38	-0.61	-0.29	5127.34	4166.17	3479.88	6386.29	4783.91	4151.3
AGIWUR45085	WBGene00017978	F32B5.4	F32B5.4	I	2692079	2692078	6.11	2.69	2.11	0.25	6.11	-1.56	-0.26	0.08	0.09	0.44	0.9	0.2	-0.33	0.29	0.49	-0.59	-0.45	0.22	0.46	0.35	0.33	-1.21	-0.27	-0.07	-1.51	-1.69	-1.3	-0.66	-1.12	0.36	0.26	0.27	0.6	0.62	0.26	-0.2	0.35	1160.61	2841.02	3596.4	3623.63	4620.64	6354.42
AGIWUR24193	WBGene00019461	K07A3.3	K07A3.3	I	2599981	2599980	8.95	2.69	0.69	0.12	8.95	-1.26	-0.32	0.1	0.24	0.16	0.24	0.03	-0.26	0.42	0.4	-0.65	0.24	0.34	0.34	-0.06	0	-0.44	-0.55	-0.04	-1.23	-0.82	-0.21	-0.32	-0.29	0.05	-0.15	0.22	0.62	0.35	0.57	-0.55	0.57	761.71	1459.02	1957.47	2152.37	2035.04	2154.88
AGIWUR34418	WBGene00044901	Y41G9A.10	Y41G9A.10	X	2945794	85469767	3.08	2.69	3.97	3.55	3.97	-0.43	-0.86	-0.77	-0.81	0.17	-0.53	0.03	-0.74	-0.95	-0.98	-0.05	-0.59	-0.57	-0.25	1.87	1.83	-0.53	1.16	-0.59	-0.54	-0.78	-0.6	1.01	-0.81	0.04	-0.77	-0.4	-0.73	-0.73	-0.57	0.74	-0.47	448.16	333.36	354.17	343.88	679.39	417.59
AGIWUR17079	WBGene00014813	M176.9	M176.9	II	9409283	24474092	8.95	2.69	2.07	0.31	8.95	-0.97	-0.28	-0.11	0.23	0.19	0.35	-0.17	-0.24	0.36	0.26	-0.62	0.28	0.22	0.22	0.14	0.15	-0.39	-0.36	-0.25	-1.08	-0.56	0.05	0.06	0.01	0.03	0.03	0.07	0.3	0.23	0.43	-0.47	0.43	149.49	239.92	270.56	341.75	334.26	373.35
AGIWUR17141	WBGene00010293	fbxa-108	F59A1.7	V	17656819	79265335	2.14	2.68	9.36	2.1	9.36	0.32	-0.55	-0.5	0.43	-0.29	-0.57	-0.08	-0.74	-0.45	-0.5	-0.42	0.49	0.12	-0.17	0.46	0.38	0.53	0.16	-0.49	-0.5	0.75	0.56	-0.05	-0.64	-0.58	0.18	-0.43	-0.42	-0.24	0.56	-0.32	0.64	947.53	517.37	536.89	1020.23	621.1	511.27
AGIWUR33378	WBGene00007439	C08E8.3	C08E8.3	V	18350993	79958636	2.62	2.68	5.88	5.36	5.88	-0.28	-0.2	-0.14	-0.21	-0.24	-0.32	0.04	0.84	-0.32	0.11	-0.38	-0.31	0.05	1.01	-0.17	-0.2	-0.28	-0.15	-0.23	-0.19	-0.23	-0.2	0.03	0.15	-0.39	-0.31	-0.38	-0.04	1.22	-0.01	-0.25	0.05	37.56	39.62	41.33	39.36	38.77	36.49
AGIWUR32990	WBGene00016084	C25A8.4	C25A8.4	IV	7003614	51125194	15.93	2.68	1.08	1.24	15.93	-2.99	0.09	-0.92	0.15	0.73	1.53	-0.2	-0.82	0.86	0.9	-2.14	-0.55	-0.3	0.47	-1.67	-1.56	-1.44	-2.77	-1.58	-1.1	-2.08	-0.67	-2.15	-0.36	-0.96	-0.96	1.42	1.59	0.97	0.67	-1.35	0.93	203.28	1716.4	848.56	1782.97	2664.72	4663.37
AGIWUR19250	WBGene00010743	K10D6.3	K10D6.3	V	11200647	72809170	7.22	2.68	1.72	1.62	7.22	-0.78	-0.23	-0.06	0.34	0.17	0.15	0.59	-0.15	0.24	0.22	-0.28	0.13	0.08	-0.05	-0.21	-0.05	-0.42	-0.52	0.09	-1.15	-0.51	0.04	-0.37	-0.28	0.14	0.03	-0.16	0.33	-0.01	0.66	-0.55	0.81	186.3	273.78	307.51	404.64	359.72	354.8
AGIWUR12497	WBGene00011587	T07F10.1	T07F10.1	V	12859364	74467882	10.27	2.68	1	0.3	10.27	-1.38	-0.12	0.03	-0.2	-0.07	0.22	0.05	-0.28	0.73	0.79	-0.45	0.11	0.31	0.3	-0.04	-0.14	-0.85	-1.16	-0.38	-1.45	-1.67	-0.37	-0.21	-0.22	-0.07	-0.05	0.64	0.92	0.55	0.41	-0.47	0.53	418.44	1001.71	1111.56	948.38	1036.75	1262.63
AGIWUR37032	WBGene00021979	Y58A7A.5	Y58A7A.5	V	5085871	66694393	0.18	2.67	3.55	4.18	4.18	0.77	-1.3	-0.38	1.47	-1.84	-0.9	-0.12	-1.09	-1.9	-1.08	-0.13	0.96	1.41	-1.21	-0.69	-0.52	-0.17	-1.02	-0.37	-1.81	-1.86	-0.33	-1.7	-1.24	-0.53	1.3	-1.15	-1.11	-1.4	1.7	-0.94	1.87	247.68	58.8	111.36	401.69	40.53	77.88
AGIWUR32245	WBGene00010589	cyp-33D1	K05D4.4	V	16173723	77782239	0.16	2.67	4.49	1.99	4.49	0.24	0.16	-0.05	-0.08	0.95	-0.49	0.07	0.08	1.04	0.04	0.1	-0.16	0.25	0.07	-0.17	-0.2	0.02	-0.27	0.1	0.99	-0.83	-0.49	-0.69	-0.21	-0.39	-0.25	-0.11	-0.2	-0.34	-0.54	-0.45	-0.46	130.73	123.38	106.99	104.32	214.28	78.64
AGIWUR21855	WBGene00013762	Y113G7B.12	Y113G7B.12	V	20208770	81817286	2.38	2.67	10.95	1.46	10.95	0.88	0.46	1.01	0.2	-0.26	0.29	1.01	-2.2	0.36	0.31	0.45	-0.37	0.64	-1.82	-1.92	-1.94	-0.68	-2.06	0.39	0.02	-0.82	-0.53	-1.51	-0.18	0.37	0.63	-0.16	0.72	-2.01	0.09	-0.24	0.12	285.54	213.4	311.47	177.71	129.68	189.29
AGIWUR36757	WBGene00016660	C45B2.3	C45B2.3	X	6082925	88606891	5.37	2.67	4.68	1.59	5.37	-0.45	-0.11	-1.45	-1.39	1.58	-0.06	-0.56	-0.71	2.19	0.88	-0.13	-1.63	0.07	0.09	-1.53	-1.35	-1.53	-1.83	-1.02	0.98	-0.55	-1.52	-1.74	-0.09	-0.4	-0.3	-0.3	1.01	1.05	-0.29	-1.43	-0.21	469.51	593.24	234.34	245.63	1926.54	616.04
AGIWUR35251	WBGene00044772	T23E7.6	T23E7.6	X	17680835	100204795	4.82	2.67	2.56	2.37	4.82	0.65	0.32	-0.32	-0.23	0.27	-0.55	0.02	0.57	-0.29	-0.24	0.61	-0.14	0.13	-0.11	-0.46	-0.43	0.36	-0.18	0.44	0.77	-0.17	-0.06	-0.62	0.18	0.11	0.07	0.36	-0.92	-0.15	-1.01	-0.2	-1.03	2145.31	1714.17	1096.43	1170.62	1648.55	937.34
AGIWUR33042	WBGene00008203	clec-198	C49C3.13	IV	17347131	61468707	2.37	2.67	5.71	3.21	5.71	0.05	-0.12	0.41	-0.29	-0.02	-0.09	0.75	-0.21	-0.13	-0.01	0.51	-0.7	0.33	-0.12	0.29	0.26	-0.74	0.31	0.5	0.19	-0.68	-0.47	-0.18	-0.45	0.14	0.07	0.19	-0.3	-0.4	-0.54	0.26	-0.39	306.32	271.56	391.78	240.9	291.16	276.18
AGIWUR41290	WBGene00020242	phat-5	T05B4.11	V	4121471	65729993	1.44	2.67	6.06	0.74	6.06	-1.21	-0.33	0.55	-0.86	-1.23	-1.02	0.37	0.23	-1.04	0.18	0.75	-0.61	-1.17	-0.4	0.91	0.98	-0.13	1.17	0.94	-1.5	-1.18	-1.44	0.49	-0.04	0.58	-1.48	-0.41	0.75	-0.14	-0.58	0.27	-0.55	41.59	76.13	140.69	52.89	41.04	47.21
AGIWUR13692	WBGene00013032	wht-9	Y49E10.9	III	12390989	42730092	6	2.67	2.85	0.28	6	-1.06	-0.18	0.15	-0.27	0.04	0.57	0.34	-0.03	0.39	0.33	-0.55	-0.23	0.32	0.29	0.11	0.09	-1.01	-0.42	-0.01	-1.44	-1.09	0.06	0.79	-0.13	-0.05	-0.16	0.03	0.47	0.4	0.01	-0.14	-0.03	173.78	321.28	402.47	301.46	373.01	539.26
AGIWUR26643	WBGene00018001	F33D11.2	F33D11.2	I	5847489	5847264	8.35	2.67	0.85	0.55	8.35	-1.07	-0.26	0.05	0.25	0.29	0.29	0.38	-0.35	0.39	0.33	-0.66	0.14	0.29	0.37	0.2	0.04	-0.53	-0.61	0.03	-1.14	-1.01	-0.14	-0.36	-0.55	-0.14	-0.17	0.23	0.47	0.34	0.52	-0.39	0.5	330.37	577.42	717.06	822.48	845.09	848.04
AGIWUR18985	WBGene00013956	ZK265.3	ZK265.3	I	8242100	8242099	11.66	2.67	3.27	1.28	11.66	-2.03	-0.19	-0.44	0.19	0.34	0.79	0.22	-0.62	0.34	0.57	-0.76	-0.16	-0.06	0.64	0.4	0.24	-1.22	-0.73	-0.72	-1.49	-0.69	0.17	-0.18	-0.62	-0.13	-0.13	0.21	0.56	0.28	0.69	-0.6	0.78	1212.65	4315.72	3645.78	5613.76	6257.49	8522.83
AGIWUR26549	WBGene00014127	ZK892.3	ZK892.3	II	10001787	25066594	5.2	2.67	0.73	0.15	5.2	-1.05	-0.48	0.18	0.38	-0.04	-0.15	-0.26	-0.62	0.44	0.31	-0.61	0.43	0.43	0.33	0.13	0.16	-0.37	-0.34	0.02	-1.21	-1.18	-0.59	-0.41	-0.88	0.03	0.21	0.08	0.57	0.36	0.77	-0.6	0.85	380.96	565.73	896.43	1026.89	765.6	710.73
AGIWUR39933	WBGene00007638	C17D12.3	C17D12.3	I	11623106	11616806	1.33	2.66	5.94	3.73	5.94	-0.74	-0.61	-0.65	0.38	-0.22	-0.6	0.34	1	-0.23	-0.2	-0.29	0.68	-0.73	0.41	0.06	-0.1	0.55	-0.33	-0.18	-0.22	0.3	-0.06	-0.65	-0.33	-0.95	-1.16	-0.44	-0.24	1.31	0.51	-1.36	0.61	270.05	295.81	287.82	586.56	386.23	298.27
AGIWUR12409	WBGene00044490	Y54G2A.47	Y54G2A.47	IV	2834799	46956383	7.42	2.66	0.68	1.12	7.42	-0.49	0.12	-0.62	-0.1	-0.28	0.12	-0.01	-0.23	0.46	0.6	-0.19	-0.3	-0.32	0.09	-1	-0.98	-0.25	-1.19	-0.95	-0.22	-0.67	0.22	-0.93	1.08	-0.26	-0.35	0.46	0.95	0.64	0.86	-1.18	0.66	93.3	142.02	85.36	121.82	107.96	142.33
AGIWUR17075	WBGene00016421	C34G6.5	C34G6.5	III	3840577	5872177	1.02	2.66	3.74	0.44	3.74	0.51	0.24	-0.26	0.24	0.26	-0.07	0.37	-0.05	0.05	-0.24	0	-0.27	0.05	-0.39	-0.26	-0.39	0.04	-0.2	-0.05	0.36	0.16	0.48	-0.12	-0.13	-0.29	0.16	-0.2	-0.26	-0.06	-0.04	-0.37	0.04	258.54	215.02	151.88	214.65	216.84	172.52
AGIWUR14198	WBGene00019918	fbxc-36	R07C3.2	II	941021	16005845	4.45	2.66	3.16	0.23	4.45	-0.05	0.08	-0.44	-0.38	0.06	0.08	0.17	0.42	0.31	0.25	0.01	-0.36	-0.02	0.26	-0.06	0.04	-0.87	-0.38	-0.44	0.35	-0.77	-0.17	-0.14	0.42	-0.22	-0.11	0.1	0.62	0.28	0.01	-0.4	0.14	101.07	110.88	77.6	80.57	109.2	110.58
AGIWUR28301	WBGene00000465	cpg-1	C07G2.1	III	4489326	34828442	10.72	2.66	1.74	0.05	10.72	-2.12	-0.85	-0.61	-0.52	-0.18	0.66	-0.65	-0.73	0.82	0.86	-1.06	-0.33	0.23	0.61	0.12	0.3	-1.5	-0.88	-0.93	-1.5	-1.55	-0.51	-1.05	-0.43	0.17	0.45	0.59	1.21	0.78	0.75	-0.26	0.77	3389.58	8204.37	9661.17	10305	12993.19	23334.15
AGIWUR15002	WBGene00018485	F46C8.3	F46C8.3	X	7525523	90049491	5.51	2.66	4.19	2.27	5.51	0.44	0.14	0.05	-0.13	0.04	-0.1	0.24	0.01	-0.26	-0.11	0.43	-0.09	-0.08	-0.23	-0.47	-0.52	0.5	-0.15	0.28	0.44	0.38	-0.03	-0.17	0.15	-0.17	-0.29	-0.14	-0.38	-0.11	-0.29	-0.08	-0.08	1446.81	1172.82	1107.41	974.14	1099.8	993.74
AGIWUR36564	WBGene00018966	F56D2.5	F56D2.5	III	5578382	35917495	0.86	2.66	3.84	1.91	3.84	0.49	-0.41	0.15	0.96	-0.92	-0.45	-0.02	-0.86	-0.79	-0.37	0.23	0.66	0.73	-1.02	-0.17	-0.24	0.33	-0.04	0.32	-0.57	-0.11	-0.5	-0.53	-0.98	-0.46	0.48	-0.63	-0.32	-0.9	1.02	-0.29	1.05	1088.92	584.63	860.38	1504.47	409	567.49
AGIWUR30962	WBGene00006798	unc-64	F56A8.7	III	13277160	43616263	5.46	2.66	3.22	0.95	5.46	0.39	0.29	0.21	-0.05	0.2	-0.11	-0.06	0.1	-0.11	-0.11	0.15	-0.22	-0.1	-0.02	-0.1	-0.19	0.16	0.12	0.22	0.65	0.17	-0.17	-0.46	-0.24	-0.05	-0.02	0.05	-0.19	-0.42	-0.55	0.13	-0.39	3670.29	3433.37	3232.13	2706.27	3224.58	2600.34
AGIWUR35606	WBGene00013530	Y73F8A.25	Y73F8A.25	IV	15455105	59576682	3.02	2.65	4.02	3.75	4.02	0.07	-0.44	0.07	0.15	0.13	-0.07	0.9	-0.23	-0.32	-0.67	0.65	0.4	-0.26	-0.3	-0.26	-0.31	0.55	-0.26	0.3	-0.2	0.43	-0.04	-0.45	-0.81	0.43	-0.22	-0.49	-0.85	-0.21	0.22	0.04	0.18	316.97	222.59	315.93	334.36	330.97	287.77
AGIWUR10247	WBGene00021407	Y38C1AB.5	Y38C1AB.5	IV	8765	44130350	1.85	2.65	4.21	0.5	4.21	0.66	0.09	-0.43	-0.04	0.17	-1.57	-0.65	-0.86	1.23	-0.59	-0.19	-0.17	0.09	-1.41	-1.17	-1.08	0.55	-0.45	-0.05	1.77	0.28	0.96	-0.13	0.72	-0.71	-0.08	-1.23	-1.1	-0.95	0.1	-0.83	-0.07	1048.79	706.85	491.06	647.41	747.74	223.7
AGIWUR21929	WBGene00019730	M02D8.4	M02D8.4	X	8748379	91272343	3.37	2.65	4.83	0.97	4.83	-0.16	0.66	-0.22	-0.47	0.16	1.12	0.09	0.24	-0.28	0.32	-0.07	-1.09	-0.16	0.37	-0.68	-0.6	-0.73	-0.54	-0.13	-0.17	-0.53	-0.31	-0.64	0.75	-0.22	-0.2	1.01	-0.09	0.12	-0.42	0.33	-0.41	3124.64	5494.51	2988.38	2511.17	3893.47	7574.04
AGIWUR38747	WBGene00022569	ZC239.6	ZC239.6	II	3209481	18274298	2.25	2.64	12.36	0.34	12.36	-0.1	-0.15	-0.14	-3.05	0.38	0	0.44	-0.33	0	0.01	0.71	-3.07	0.24	0.21	0.64	0.72	-2.29	0.29	0.38	0.08	-2.26	-2.96	-0.04	-0.23	0.79	0.54	0.5	0.32	0.45	-3.83	1.06	-3.78	3861.01	3711.46	3754.27	497.61	5355.55	4122.83
AGIWUR37308	WBGene00008519	cyp-13B1	F02C12.5	X	13406607	95930569	1.32	2.64	4.54	1.94	4.54	1.31	0.02	-0.97	-1.17	1.08	-0.42	-0.19	0.49	0.12	-0.51	-0.57	-0.28	0.87	0.5	-0.67	-0.65	-0.14	-0.82	-0.6	1.75	0.03	-0.42	-1.81	-0.34	-0.66	0.48	0.43	-1.22	-0.48	-1.14	-0.24	-1.16	1045.53	429.77	215.94	188.15	895.9	316.42
AGIWUR19392	WBGene00012407	Y7A5A.1	Y7A5A.1	X	15767367	98291328	3.28	2.64	8.97	1.48	8.97	-0.32	-0.12	-0.34	0.21	-0.29	-0.34	-0.44	0.54	-0.54	-0.41	-0.66	0.36	-0.59	0.49	0.6	0.62	0.44	0.51	-0.58	-0.14	0.7	0.47	0.19	-0.2	-0.65	-0.5	-0.33	-0.59	0.26	-0.19	-0.25	-0.07	5112.75	5892.04	5053.16	7382.03	5238.43	5061.15
AGIWUR14271	WBGene00020242	phat-5	T05B4.11	V	4121471	65729993	1.54	2.64	6.22	1.44	6.22	-1.66	-0.45	0.31	-1.21	-1.64	-1.53	0.29	0	-1.12	0.13	0.71	-1	-1.47	-0.5	0.92	0.86	-0.23	1.31	0.9	-1.8	-1.55	-1.07	1.68	0.23	0.42	-1.5	-0.54	0.63	-0.32	-0.68	0.43	-0.8	43.1	100.02	169.2	58.89	43.76	47.39
AGIWUR32415	WBGene00009197	F28B1.3	F28B1.3	V	17051980	78660496	0.79	2.64	5.76	3.52	5.76	-0.11	-0.16	-0.13	0.19	-0.06	-0.05	-0.06	0.51	-0.15	-0.17	-0.27	0.07	-0.02	0.64	0.04	-0.08	0.1	0.04	-0.09	-0.15	-0.1	-0.06	-0.01	-0.05	-0.24	-0.19	-0.16	-0.17	0.34	0.05	-0.13	0.15	36.66	35.34	36.11	45.23	37.83	38.27
AGIWUR38864	WBGene00009340	F32G8.4	F32G8.4	V	10557951	72166471	4.11	2.64	1.84	0.69	4.11	0.7	0.54	-0.25	-0.35	0.15	-0.35	0.24	0.4	-0.23	-0.28	0.32	-0.33	0.01	0.18	0	0.02	0.11	-0.04	-0.07	1.22	0.22	-0.46	-0.79	-0.14	-0.31	-0.12	0.09	-0.53	-0.43	-0.88	-0.07	-0.76	2266.71	2041.89	1173.69	1100.41	1550.33	1101.27
AGIWUR24192	WBGene00003684	nhr-94	C12D5.8	V	7684321	69292843	3.23	2.64	3.48	1.51	3.48	0.17	-0.06	0.31	0.09	-0.25	-0.39	0.62	0.03	-0.68	-0.13	0.37	0.29	0.04	-0.3	-0.2	-0.07	0.43	-0.22	0.49	-0.72	0.5	-0.02	-0.07	0.01	0.18	-0.38	-0.2	-0.14	-0.18	-0.15	-0.27	-0.18	554.27	471.79	610.92	524.67	413.26	377.21
AGIWUR28482	WBGene00022338	Y82E9BR.5	Y82E9BR.5	III	1387459	31726575	1.42	2.64	7.65	2.75	7.65	-0.81	-1.75	-1.73	1.18	-1.6	-1.35	-1.74	1.26	-1.7	-1.8	-1.63	1.53	-0.87	0.53	-1.69	-0.47	1.54	-1.7	-1.8	-1	0.39	0.4	-1.95	-0.5	-1.93	-1.79	-1.75	-0.71	1.24	1.72	-1.89	1.74	77.69	40.59	41.1	308.57	45.13	53.55
AGIWUR1047	WBGene00020453	fbxa-55	T12B5.6	III	933453	31272569	1.86	2.63	9.27	4.26	9.27	-0.85	-0.84	-0.75	0.73	-0.94	-0.99	-0.43	1.11	-0.94	-0.9	-0.86	1.12	-0.76	0.4	-0.96	-0.8	0.84	-0.88	-0.81	-1.04	0.1	1.75	-0.92	-0.25	-0.75	-0.8	-0.87	-1.06	0.65	0.98	-0.69	1.25	38.56	38.89	41.26	115.04	36.22	34.94
AGIWUR26608	WBGene00000631	col-54	F33D11.3	I	5842717	5842717	8.95	2.63	1.03	1.83	8.95	0.65	-0.47	1.15	-0.22	-0.58	-2.32	1.07	-1.18	-1.95	-1.8	1.81	-1.53	-0.91	-1.25	0.52	0.3	0.63	1.38	1.15	-0.57	0.7	-1.98	0.12	-1.31	0.17	-1.19	-1.45	-2.43	-1.76	-1.52	0.71	-1.3	6280.82	2876.98	8871.48	3428.97	2665.27	802.04
AGIWUR28962	WBGene00009243	F29C6.1	F29C6.1	I	10579400	10579402	3.99	2.63	0.88	1.23	3.99	0.61	0.43	-0.15	-0.13	0.01	-0.11	0.34	0.47	-0.16	-0.53	0.05	-0.32	0.2	0.09	-0.31	-0.34	0.34	-0.02	0.03	0.91	0.47	0.21	-0.49	-0.33	-0.28	-0.12	-0.08	-0.79	0.01	-0.81	-0.27	-0.72	6479.96	5708.35	3826.62	3880.04	4283.43	3918.87
AGIWUR32597	WBGene00016873	C52B11.4	C52B11.4	II	14000306	83809176	4.51	2.63	0.59	0.75	4.51	0.57	-0.6	0.27	0.29	0.61	-0.57	0.62	-0.69	-0.86	-0.82	0.01	-0.15	-0.15	-0.7	0.69	0.4	0.53	0.45	0.08	-0.67	0.7	-0.1	0.47	-1.28	-0.16	-0.1	-0.6	-0.96	-0.87	-0.28	0.61	-0.24	136.22	60.59	110.54	112.2	139.77	61.76
AGIWUR22847	WBGene00044784	F13H10.8	F13H10.8	IV	11020461	55142037	8.99	2.62	2.37	0.98	8.99	0.24	-0.11	-0.05	0.04	-0.19	-0.37	0.05	-0.12	-0.39	-0.37	0.29	0.03	-0.18	-0.35	0.35	0.33	0.14	0.41	0.17	-0.06	0.53	0.02	0.09	-0.37	0.1	0.06	-0.48	-0.49	-0.14	-0.1	0.19	-0.03	11250.04	8850.56	9218.14	9821.41	8385.82	7378.47
AGIWUR20478	WBGene00001973	hmg-3	C32F10.5	I	5815059	5815059	4.84	2.62	0.59	0.04	4.84	-0.23	-0.27	-0.06	-0.13	0.11	0.13	-0.14	-0.43	0.28	0.24	-0.04	0.17	0.26	-0.01	0.07	-0.04	-0.15	-0.21	-0.08	-0.26	-0.08	-0.12	-0.21	-0.27	0.01	-0.01	-0.01	0.22	0.33	0.26	-0.01	0.27	2407.33	2335.92	2704.61	2572.45	3030.81	3086.74
AGIWUR21598	WBGene00012185	W01F3.2	W01F3.2	V	20660337	82268853	2.67	2.62	3.4	3.71	3.71	-0.77	-0.41	0.05	0.15	0.42	0.77	0.81	-2.53	-0.29	-0.11	-0.63	-0.09	-0.47	-1.67	0.07	-0.18	-0.2	-0.77	-0.59	-0.84	0.33	0.36	0.2	-0.18	-0.09	-1.13	0.49	0.53	-1.43	0.9	0.63	0.98	708.71	913.5	1249.46	1339.95	1615.17	2064.19
AGIWUR26791	WBGene00002010	hsp-6	C37H5.8	V	4823918	66432440	4.28	2.62	3.29	2.82	4.28	0.77	0.31	0.29	-0.23	-0.06	0.03	-0.48	0.45	0.52	-0.23	-0.06	-0.24	0.15	0.36	-0.13	-0.17	0.14	0.14	-0.28	0.56	0.2	-0.42	-0.04	-0.17	-0.25	0.03	-0.27	-0.27	-0.18	-0.94	-0.21	-0.78	3388.05	2472.73	2435.15	1704.15	1910.41	2037.48
AGIWUR43772	WBGene00001817	haf-7	Y50E8A.16	V	14773342	76381858	4.88	2.62	2.75	2.09	4.88	0.49	-0.31	0.22	0.1	0.15	-0.43	0.42	-0.08	-0.11	-0.29	0.36	0.05	0.44	-0.34	0.17	0.09	-0.12	-0.04	0.18	0.33	-0.18	-0.47	-0.32	-0.47	0.21	0.33	-0.33	-0.61	-0.25	-0.12	0.15	-0.19	250.94	144.87	209.31	192.06	198.99	132.75
AGIWUR35873	WBGene00009864	F49B2.4	F49B2.4	I	14316638	14316637	5.23	2.61	0.36	1.43	5.23	-1.17	-0.47	0.45	0.79	-0.42	0.26	0.33	-0.3	0.11	0.25	-0.42	0.13	0.35	-0.04	0.12	0.3	-0.83	-0.48	-0.05	-1.03	-1.68	-0.57	-0.36	-0.78	0.28	0.13	-0.11	0.48	0.31	0.73	-0.57	0.82	100.35	163.7	308.31	390.5	169.52	271.19
AGIWUR10216	WBGene00015894	acdh-2	C17C3.12	II	5544762	20609577	5.17	2.61	3.58	2.4	5.17	-0.51	-0.04	-0.23	0.25	-0.98	0.21	-0.83	-0.01	-0.18	0.2	-0.94	0.2	-0.32	0.85	-0.7	-0.55	0.11	-1.49	-1.3	-0.42	0.54	0.74	-1.14	1.18	-0.63	-0.66	0.8	0.04	0.35	0.49	-0.05	0.41	171.01	236.55	207.21	289.19	123.62	282.6
AGIWUR25827	WBGene00044288	F30H5.5	F30H5.5	III	488762	30827880	2.87	2.6	0.47	3.91	3.91	-0.04	-0.16	-0.32	0.04	0.08	-0.06	-0.32	0.25	0.09	0.09	-0.13	0.28	0.08	0.4	-0.23	-0.22	0.18	-0.23	-0.09	0.01	-0.12	-0.2	-0.46	0.31	-0.08	-0.13	0.17	0.09	0.36	0.06	-0.15	-0.03	48.97	45.21	40.51	51.96	53.32	48.36
AGIWUR29870	WBGene00012633	Y38H6C.21	Y38H6C.21	V	20554085	82162601	1.74	2.6	7.57	0.8	7.57	1.57	0.32	-0.1	-0.66	1.45	-0.4	-0.93	-0.46	1.46	-0.35	-0.34	-1.29	0.02	-0.5	-0.46	-0.49	-0.64	-0.22	-0.46	1.78	-0.74	-2.01	-1.44	-0.71	-0.61	0.79	-0.67	-0.69	-0.58	-1.13	-0.24	-0.99	2544.89	1073.88	798.67	542.37	2350.53	650.71
AGIWUR36743	WBGene00014562	Y17D7B.7	Y17D7B.7	V	18780462	80389068	2.18	2.6	14.25	0.86	14.25	1.41	0.89	-1.59	0.19	1.36	-0.16	-1.2	-4.85	1.3	-0.05	-0.69	-0.7	1.04	-5.25	-6.08	-5.12	-0.1	-5.23	-0.52	2.41	-0.96	-0.17	-3.9	-0.88	-1.46	1.5	-0.02	-0.68	-5.27	-0.69	-2.28	-0.6	6155.23	4292.74	770.32	2636.98	5939.08	2076.04
AGIWUR42807	WBGene00018618	F48G7.7	F48G7.7	V	625753	62234275	0.78	2.6	8.98	0.16	8.98	-0.34	0.64	1.06	-1.54	-0.3	0.07	1.02	-1.86	0.42	1.22	1.63	-1.47	0.27	-1.86	-2.04	-1.92	-1.59	-1.88	1.25	-0.39	-0.85	-1.91	-1.55	-0.7	0.85	0.17	0.42	1.31	-1.93	-1.63	-0.4	-1.61	111.18	219.78	293.68	48.5	114.35	147.45
AGIWUR28388	WBGene00012582	clec-8	Y38E10A.4	II	12575626	27640429	0.05	2.59	4.46	2.2	4.46	-0.23	0.11	0.36	-0.46	-0.39	0.17	-0.2	-0.14	-0.01	0.15	-0.22	-0.32	-0.14	-0.3	0.6	0.42	-0.49	0.64	-0.25	-0.34	-0.51	-0.67	0.21	0.15	0.36	-0.01	-0.25	-0.08	0.21	-0.06	0.5	-0.07	502.06	637.15	758.55	428.76	449.14	662.85
AGIWUR37305	NA	#N/A	#N/A	#N/A	#N/A	NA	4.81	2.59	0.27	0.29	4.81	-0.57	-0.32	-0.13	-0.15	-0.81	0.3	0.16	-0.72	0.24	0.45	0.14	0.06	0.56	0.13	0.07	0.19	-0.69	-0.47	-0.31	-0.41	-0.77	-0.43	-0.45	-0.47	-0.05	0.07	0.64	0.71	0.45	0.34	0.03	0.26	49.97	59.32	67.77	66.92	42.15	90.96
AGIWUR21419	WBGene00010675	K08E7.8	K08E7.8	IV	12585172	56706749	0.14	2.59	1.71	3.7	3.7	0.07	0.23	-0.38	0.14	0.07	-0.32	0.44	0.32	0.05	-0.11	0.16	0.02	0.02	0.15	-0.48	-0.51	0.3	-0.4	-0.04	0.25	0.65	0.09	-0.88	0.05	-0.08	-0.12	0.06	-0.48	0.31	-0.06	-0.58	-0.1	987.69	1102.07	721.82	1038.25	986.42	754.64
AGIWUR27166	WBGene00002189	kin-1	ZK909.2	I	14919520	14919518	4.21	2.59	3.79	1.64	4.21	0.43	0.08	0.28	-0.28	-0.37	0.17	0.73	-0.28	-0.39	-0.13	0.56	-0.5	0.1	-0.57	0.01	-0.02	-0.28	0.1	0.43	-0.2	-0.11	0.18	0.26	-0.23	0.16	-0.05	0.05	-0.32	-0.32	-0.53	0.26	-0.4	307.86	242.3	278.39	188.02	177.2	256.9
AGIWUR30063	NA	#N/A	#N/A	V	4121471	NA	1.48	2.59	5.21	1.58	5.21	-1.12	-0.35	0.46	-0.77	-1	-1.04	0.44	0.06	-0.49	0.25	0.69	-0.73	-0.71	-0.37	0.89	0.99	-0.27	1.16	0.98	-0.93	-1.27	-1.01	0.36	-0.25	0.42	-1.05	-0.4	0.57	-0.21	-0.56	0.28	-0.61	42.93	73.43	127.92	54.74	46.64	45.44
AGIWUR13901	WBGene00017954	F31E8.4	F31E8.4	II	6799076	21863882	5.66	2.59	1.3	0.5	5.66	0.64	0.34	0.09	-0.14	-0.44	-0.09	0.17	0.26	-0.26	-0.02	0.38	-0.34	-0.29	-0.66	-0.11	-0.23	0.31	0.16	0.14	0.44	0.21	0.3	0.17	0.36	-0.38	-0.14	-0.21	-0.41	-0.32	-0.42	-0.23	-0.39	1953.66	1582.65	1334.12	1136.78	918.85	1177.76
AGIWUR24586	WBGene00019430	K06A5.2	K06A5.2	I	6468131	6468131	10.37	2.59	3.96	0.96	10.37	-1.77	-0.16	-0.2	0.35	0.13	0.69	-0.04	-0.37	0.23	0.35	-0.94	0.01	-0.07	0.61	0.38	0.39	-0.9	-0.42	-0.44	-1.42	-1.03	-0.01	0	-0.84	-0.23	0	0.38	0.67	0.29	0.54	-0.6	0.69	2299.49	7010.06	6808.36	9967.9	8579.46	12657.33
AGIWUR27784	WBGene00021338	Y34F4.3	Y34F4.3	III	1015669	31354789	2.63	2.58	6.7	4.04	6.7	-0.42	-0.47	-0.52	0.85	-0.55	-0.45	-0.5	0.88	-0.48	-0.5	-0.55	0.68	-0.31	0.93	-0.5	-0.36	0.23	-0.52	-0.54	-0.45	-0.22	0.05	-0.23	0.03	-0.49	-0.37	-0.43	-0.65	0.93	0.76	-0.35	0.89	38.65	37.43	36.17	93.28	35.46	38.04
AGIWUR35557	WBGene00017332	ugt-37	F10D2.6	V	7140591	68749113	3.2	2.58	4.69	1.22	4.69	0.91	0.13	-0.09	-0.41	0.49	-0.15	-0.09	0.43	0.07	-0.28	-0.41	-0.18	0.51	0.12	-0.33	-0.12	0.25	0.36	-0.15	0.91	-0.47	-0.62	-0.25	-0.19	-0.42	0.13	0.15	-0.34	-0.06	-0.72	-0.4	-0.76	475.38	277.65	237.24	191.06	355.85	228.9
AGIWUR30021	WBGene00044330	alr-1	R08B4.2	X	11122531	93646494	6.13	2.58	0.68	0.43	6.13	0.69	0.45	0.33	0.1	-0.42	-0.19	0.15	0.36	-0.42	-0.38	0.01	-0.49	-0.34	0.04	-0.2	-0.21	0.41	0.54	0.32	0.84	0.26	-0.28	-0.32	-0.33	-0.22	-0.18	-0.1	-0.39	-0.43	-0.75	-0.04	-0.52	407.91	346.83	318.08	270.3	188.46	222.18
AGIWUR13841	WBGene00009210	F28C12.6	F28C12.6	I	12691308	12691307	1.41	2.58	4.04	0.66	4.04	0.55	0.05	-0.22	-0.09	0.74	0.05	-0.35	-0.09	0.15	-0.08	0.01	-0.15	0.15	-0.02	-0.04	-0.15	0.17	-0.11	-0.08	0.34	0.18	-0.23	-0.38	0.04	-0.15	0.1	-0.2	-0.19	-0.1	-0.14	-0.2	-0.21	74.24	52.53	43.66	47.77	84.7	52.65
AGIWUR25301	WBGene00045511	F11A5.18	F11A5.18	V	16202789	77812923	0.49	2.57	5.71	2.45	5.71	-0.39	-0.12	-0.04	0.18	-1.16	-0.24	0.36	-0.07	-1.05	-0.11	0.21	0.37	-0.46	0.07	0.08	0.2	0.14	-0.08	0.23	-0.74	-0.47	0.24	-0.17	-0.13	0.35	-0.23	-0.09	0.06	0.45	0.51	0.09	0.45	67.14	80.67	85.12	99.16	39.25	74.35
AGIWUR23398	WBGene00011132	R08A2.1	R08A2.1	V	14718528	76327044	9.89	2.56	1.62	0.01	9.89	-1.24	-0.36	0.12	-0.06	0.39	0.39	-0.29	-0.31	0.8	0.68	-0.83	0.1	0.43	0.45	-0.07	-0.02	-0.89	-0.78	-0.32	-1.02	-1.13	-0.41	-0.24	-0.33	0.14	0.23	0.05	0.87	0.38	0.28	-0.49	0.33	807.06	1482.06	2065.95	1827.74	2497.43	2501.13
AGIWUR16910	WBGene00009739	F45H10.2	F45H10.2	II	13491733	28556536	5.38	2.56	2.42	0.55	5.38	0.49	0.25	-0.19	0.22	0.07	-0.12	0.21	0.21	-0.12	-0.23	0.23	0.09	0.02	-0.13	-0.2	-0.19	0.25	0.1	0.18	0.2	0.31	0.09	-0.27	0.04	-0.25	-0.26	-0.67	-0.46	-0.15	-0.1	-0.12	-0.17	45149.43	38275.89	28179.96	37352.94	33727.01	29564.9
AGIWUR7764	WBGene00010281	F58G11.3	F58G11.3	V	13669335	75277851	3.62	2.56	0.56	0.27	3.62	-0.12	0.17	-0.68	-0.34	0.18	0.05	-0.32	-0.38	0.49	0.13	-0.77	-0.55	0.14	0.33	-0.46	-0.52	-0.57	-0.5	-0.9	0.42	-0.23	0.48	0.34	0.93	-0.53	-0.23	0.27	0.35	0.31	0.33	-0.12	0.18	4162.24	5102.21	2817.78	3566.59	5106.98	4670.84
AGIWUR26423	WBGene00044782	F41D3.13	F41D3.13	I	12263693	12263692	1.62	2.56	5.57	4.63	5.57	-2.49	-1.66	-2.63	-2.36	-2.5	-2.51	-1.3	2.38	-2.24	-1.23	-2.58	-2	-1.01	3.19	-2.45	-2.38	-2.02	-0.93	-2.42	-1.91	-2.26	-2.59	-0.36	-0.15	-2.3	-2.35	-2.32	-1.75	3.16	-0.97	-2.23	-1.76	39.84	70.8	36.11	43.56	39.57	39.23
AGIWUR30594	WBGene00019564	K09D9.1	K09D9.1	V	4025076	65633598	0.17	2.56	6.85	1.69	6.85	-1.35	-0.61	0.08	1.23	-2.58	0.53	0.73	-0.52	-1.96	-0.6	0.03	0.65	-0.93	-0.39	-0.18	-0.04	0.33	-0.09	0.49	-1.65	-0.22	0.36	-0.32	-0.57	-0.21	-0.95	0.11	-0.76	-0.87	1.07	0.73	1.02	145.98	242.54	391.08	870.5	62.03	536.41
AGIWUR26377	WBGene00010895	M28.4	M28.4	II	10643644	25708451	4.56	2.55	3.67	0.83	4.56	-0.76	-0.21	-0.09	0.45	0.31	0.24	0.25	-0.27	-0.07	-0.17	-0.44	0.37	-0.02	0.28	0.24	0.26	-0.19	-0.12	-0.06	-0.94	-0.53	0.04	0.26	-0.74	-0.29	-0.02	-0.04	-0.01	0.08	0.51	-0.31	0.59	207.64	303.16	329.88	479.69	436.52	415.91
AGIWUR16527	WBGene00022699	ZK353.3	ZK353.3	III	8395913	38735023	9.84	2.55	3.99	1.27	9.84	-1.35	-0.26	-0.39	0.46	0.14	0.99	0.09	-0.41	0.06	0.12	-0.87	0.14	-0.11	0.59	0.25	0.24	-0.69	-0.5	-0.62	-1.21	-0.9	0.24	-0.02	-0.93	0.01	0.06	-0.04	0.5	0.24	0.59	-0.45	0.74	92.75	197.44	180.66	325.58	259.95	468.9
AGIWUR35208	WBGene00050967	C25F9.15	C25F9.15	V	19418093	81026609	0.06	2.55	4.08	1.04	4.08	0.43	0.58	0.53	0.36	-0.86	-0.1	0.57	-0.72	-0.74	0.28	0.6	0.71	-0.19	-0.76	-0.76	-0.66	0.43	-0.94	0.44	-0.94	-0.72	-0.27	-0.5	-0.27	0.34	0.5	0.01	0.22	-0.85	0.11	-0.2	0.15	83.25	92.08	88.99	78.93	33.99	57.72
AGIWUR35017	WBGene00018145	F37C4.5	F37C4.5	IV	3871823	47993408	2.56	2.55	3.64	0.37	3.64	0.23	-0.26	0.34	-0.67	0.13	0.13	0.25	-0.09	-0.21	-0.04	0.3	-0.52	0	0.23	0.43	0.79	-0.35	0.51	0.21	-0.22	-0.38	-0.9	-0.16	-0.48	0.28	-0.17	-0.06	-0.32	-0.37	-0.52	0.69	-0.53	25185.02	17943.43	27272.81	13504.78	23585.43	23473.67
AGIWUR41257	WBGene00011025	R05A10.8	R05A10.8	IV	14155245	58276822	2.41	2.55	4.35	0.53	4.35	1.49	0.91	-0.53	-0.74	-0.26	-0.67	-0.36	0.77	0	-0.44	-0.56	-0.78	0.73	0.46	0.42	0.35	-0.83	0.13	-0.95	1.65	-1.28	-1.21	-0.49	0.24	-0.78	-0.11	0.01	-0.81	-0.35	-1.54	-0.28	-1.5	328.7	220.83	81.37	70.4	98.22	73.89
AGIWUR40921	WBGene00015434	C04E12.4	C04E12.4	V	3362781	64971304	0.09	2.54	14.64	0.64	14.64	-2.97	0.58	0.56	0.08	-2.68	0.16	0.76	0.6	-3.19	0.16	0.64	0.31	-3.28	0.37	0.44	0.52	0.57	0.66	0.22	-3.54	0.31	-0.56	-0.3	-0.08	0.19	-3.45	0.17	0.06	-0.08	-0.43	0.39	-0.4	55.46	649.02	641.83	459.71	67.64	483.98
AGIWUR8076	WBGene00008038	C40H1.2	C40H1.2	III	9317961	39657067	4.06	2.54	0.01	0.24	4.06	-0.76	0.25	-0.3	-0.12	0.44	0.28	-0.02	0.19	0.18	0.17	-0.54	-0.05	-0.2	-0.03	-0.48	-0.62	-0.32	-1.03	-0.57	0.02	-0.82	0.95	0.17	1.24	-0.6	-0.5	0.39	0.31	0.17	0.05	-0.83	0.09	95.48	191.59	131.12	148.76	219.3	196.13
AGIWUR12844	WBGene00016414	C34F11.2	C34F11.2	II	5212215	20277031	8.55	2.54	4.12	2.16	8.55	-1.61	-0.24	-0.4	0.25	0.01	0.5	0.08	-0.17	0.18	0.22	-0.86	-0.26	-0.1	0.58	0.31	0.18	-0.94	-0.4	-0.34	-1.66	-1.6	0.31	0.81	-0.67	0.02	0.25	-0.01	0.34	0.4	0.78	-0.43	0.54	1092.31	2814.18	2527.49	3950	3366.42	4696.71
AGIWUR14895	WBGene00020433	T11F8.1	T11F8.1	IV	5479584	49601165	11.62	2.54	1.44	2.12	11.62	-1.42	-0.17	-0.18	0.12	-0.17	0.35	0.35	-0.44	0.38	0.36	-0.68	-0.16	0.03	0.11	-0.19	-0.1	-0.79	-0.64	-0.12	-1.25	-1.55	-0.02	-0.15	-0.02	0.04	0.14	0.34	0.88	0.54	0.78	-0.73	0.84	190.94	453.41	449.34	554.88	454.96	650.85
AGIWUR24429	WBGene00007073	ugt-2	AC3.8	V	10398787	72007305	0.19	2.54	7.03	0.31	7.03	0.1	0.41	0.6	-0.79	-0.61	0.19	0.81	-0.81	-0.36	0.52	0.54	-0.9	-0.34	-0.59	-0.14	-0.08	-0.69	-0.37	0.1	-0.54	-0.05	-0.54	-0.26	0.51	0.55	-0.64	0.36	0.59	-0.58	-0.39	0.72	-0.32	1393.35	1717.69	1967.16	750.64	851.5	1473.91
AGIWUR14006	WBGene00006741	unc-1	K03E6.5	X	1057548	83581520	3.64	2.53	0.3	1.35	3.64	0.52	0.38	-0.04	0.01	-0.41	-0.26	-0.61	0.12	0.06	0.04	0.18	-0.08	-0.06	0.04	-0.15	-0.21	0.38	0.24	-0.16	0.39	0.39	-0.35	-0.14	0.37	-0.11	-0.06	-0.32	-0.19	-0.24	-0.12	-0.13	-0.28	1476.33	1336.55	998.76	1036.75	772	858.5
AGIWUR21784	WBGene00020244	T05B4.13	T05B4.13	V	4126304	65734826	0.13	2.53	4.31	0.73	4.31	-0.4	0.14	0.38	0.18	-0.41	0.12	0.82	0.04	-0.21	0.01	0.32	0.03	-0.36	-0.2	-0.08	0.02	0.08	0.06	0.43	-0.5	-0.38	-0.46	0.01	-0.21	0.11	-0.36	0.07	0.04	-0.29	-0.06	0.16	-0.04	42.46	61.35	72.92	63.18	41.95	60.53
AGIWUR29839	WBGene00012910	Y46G5A.20	Y46G5A.20	II	12810969	27875772	2.23	2.53	17.78	0.56	17.78	-1.77	-1.94	-1.9	2.38	-2.09	-1.74	-1.99	-1.79	-2.06	-1.92	-2.01	1.38	-1.96	-1.56	-2.04	-1.41	1.73	-2.07	-2.01	-1.71	1.38	1.4	-1.76	-2.02	-2.26	-2.05	-2.04	-1.96	-1.94	2.13	-2.11	2.21	44.55	39.66	40.76	790.54	35.69	45.59
AGIWUR11816	WBGene00020414	T10E9.4	T10E9.4	I	6525050	6525050	9.81	2.53	2.46	1.06	9.81	-1.21	-0.31	-0.14	0.15	0.01	0.31	-0.15	-0.16	0.31	0.33	-0.76	0.17	0.29	0.43	0.22	0.13	-0.68	-0.74	-0.29	-1.38	-1.26	0.24	0.21	-0.25	-0.28	0.19	0.28	0.56	0.36	0.6	-0.49	0.58	3835.52	7124.02	8045	9800.64	8876.34	10977.52
AGIWUR26635	WBGene00044379	F40H7.12	F40H7.12	II	3687794	18752610	2.58	2.53	4.65	4.56	4.65	-0.58	-0.29	-0.44	-0.8	-0.46	-0.78	-0.53	-0.6	-0.52	-0.35	-0.16	-0.47	-0.83	-0.7	2.1	1.9	-0.69	1.29	-0.51	-0.79	-0.6	-0.75	0.61	-0.66	-0.22	-0.68	-0.52	-0.18	-0.64	-0.82	0.28	-0.01	43.4	53.06	47.56	37.2	47.18	37.56
AGIWUR33248	WBGene00008988	F20G2.5	F20G2.5	V	13771495	75380011	0.7	2.53	6.57	4.42	6.57	0.1	0.23	1.27	0.07	-0.46	0.36	0.76	-0.57	-0.27	-0.02	0.39	-1.16	0.02	-0.78	0.08	0.04	-1.62	0.1	0.6	-0.17	-1.57	-0.8	0.53	-0.21	0.38	-0.16	0.32	-0.14	-1.11	-0.73	0.67	-0.63	155.85	170.29	350.6	152.81	105.71	186.24
AGIWUR29013	WBGene00012223	W03C9.8	W03C9.8	II	11948681	27013485	7.22	2.53	0.89	0.72	7.22	-1.39	-0.35	-0.22	0.19	0.78	0.78	0.05	-0.65	0.27	0.33	-0.52	-0.16	-0.08	0.42	0.12	0.15	-0.88	-0.38	-0.18	-1.38	-1.25	-0.58	-0.32	-0.95	0.22	0.31	0.05	0.49	0.27	0.64	-0.27	0.82	343.77	710.73	776.99	1031.73	1550.62	1546.63
AGIWUR14336	WBGene00009823	F47G4.2	F47G4.2	I	14078187	14078186	12.67	2.53	0.55	0.56	12.67	0.61	-0.23	0.32	-0.33	-0.59	-0.51	0.31	-0.24	-0.61	-0.55	0.32	-0.18	-0.12	-0.33	0.41	0.32	0.41	0.85	0.54	0.35	0.37	-0.17	0.32	-0.3	-0.17	-0.14	-0.49	-0.83	-0.61	-0.68	0.42	-0.74	830.85	465.88	680.71	434.93	361.59	383.17
AGIWUR21737	WBGene00012365	W09G3.1	W09G3.1	I	13828091	13828090	8.97	2.52	0.87	1.68	8.97	0.18	-0.13	0.21	-0.24	-0.3	-0.37	0.32	-0.01	-0.3	-0.25	0.3	-0.06	0.07	-0.08	0.18	0.07	0.23	0.29	0.35	0.05	0.43	-0.13	0.08	-0.22	0.04	-0.23	-0.22	-0.44	0.08	-0.33	0.07	-0.27	3068.39	2465.41	3121.82	2296.46	2202.23	2096.84
AGIWUR21067	WBGene00009702	F44F4.3	F44F4.3	II	10884669	25949476	3.48	2.52	0.91	0.97	3.48	-0.46	-0.05	0.05	-0.04	0.22	-0.1	0.15	-0.06	0.11	0.15	-0.12	-0.01	0.14	0.17	0.11	0.02	-0.29	-0.13	0.4	-0.71	-0.47	-0.35	-0.04	-0.27	0.07	0.17	-0.04	0.03	0.37	0.27	-0.2	0.25	619.37	822.63	882.77	829.71	992.95	797.35
AGIWUR36059	WBGene00044640	B0432.14	B0432.14	II	264353	15329177	7.05	2.52	2.05	1.27	7.05	0.31	0.23	0.32	0.29	-0.21	-0.12	0.11	0.31	-0.33	-0.36	0.3	-0.46	-0.39	-0.37	-0.15	-0.09	0.13	0.43	0.52	0.45	0	-0.14	0.05	-0.11	0.07	-0.17	-0.25	-0.24	-0.27	-0.38	-0.13	-0.19	286.66	269.86	287.21	282.81	198.88	211.75
AGIWUR15106	WBGene00012940	Y47D3B.3	Y47D3B.3	III	11403048	41736793	8.82	2.52	0.18	1.1	8.82	-0.35	0.05	-0.44	-0.03	0.37	0.58	-0.22	-0.2	0.28	0.46	-0.73	-0.23	-0.18	0.26	-0.54	-0.55	-0.1	-0.91	-0.51	-0.21	-0.23	-0.27	-0.69	0.22	-0.18	-0.42	0.31	0.75	0.83	0.54	-0.72	0.63	73.06	96.56	68.91	91.07	120.59	139.31
AGIWUR20811	WBGene00006779	unc-43	K11E8.1	IV	10324248	54445826	4.42	2.52	0.18	1.57	4.42	0.32	0.37	0.21	0.07	-0.32	-0.32	-0.66	0.42	-0.34	-0.26	-0.06	-0.2	-0.13	0.17	0	-0.14	0.39	0.18	0.16	0.58	0.58	-0.03	-0.48	-0.28	0.13	0.03	-0.04	-0.46	-0.09	-0.39	-0.18	-0.32	635.41	655.81	589.46	532.6	405.99	407.51
AGIWUR7539	WBGene00018548	clec-79	F47C12.4	IV	3973343	48094928	7.67	2.52	0.18	0.25	7.67	-1.34	0	-0.89	0.11	-1.1	-0.16	-1.36	-0.14	1.22	1.02	-1.05	-0.52	-0.52	0.31	-0.9	-0.94	-1.36	-1.35	-0.99	-0.73	-1.29	0.33	-0.74	0.95	-0.75	-0.87	0.32	1.23	1.03	1.27	-1.07	1.04	55.63	140.13	75.75	151.46	65.58	125.6
AGIWUR22080	NA	#N/A	#N/A	#N/A	#N/A	NA	4.89	2.51	5.21	0.18	5.21	-0.43	0	0.21	-0.55	-0.01	-0.01	0.18	0.08	0.41	0.49	-0.12	-0.24	0.29	0	0.13	0.07	-0.5	-0.17	-0.03	-0.45	-0.6	-0.32	-0.23	0.1	0.26	0.09	0.17	0.51	0.38	-0.33	-0.07	-0.3	45.11	60.81	69.99	41.41	60.37	60.4
AGIWUR10833	WBGene00017978	F32B5.4	F32B5.4	I	2692079	2692078	5.41	2.51	2.78	1.5	5.41	-1.76	-0.33	-0.04	-0.19	0.04	0.84	0.28	-0.54	0.01	0.37	-0.62	-0.67	-0.03	0.24	0.34	0.13	-1.34	-0.33	-0.18	-1.7	-1.47	0.08	1.41	0.31	0.01	0.21	0.09	0.31	0.17	0.09	-0.14	-0.02	1353.17	3644.94	4460.75	4019.27	4705.72	8208.8
AGIWUR43134	WBGene00013058	clec-247	Y51A2A.1	V	18282869	79893330	0.31	2.5	11.66	4.43	11.66	0.49	-1.01	-0.93	0.58	-0.04	-0.72	-1.03	-0.86	-0.92	-0.79	-1.02	2	0.68	-0.76	-0.96	-0.68	1.7	-1.11	-1.07	-1	1.05	0.06	-0.87	-1.11	-1.02	0.62	-0.92	-0.46	-1.01	0.82	-1.09	0.76	105.44	37.34	39.38	112.31	73.39	45.54
AGIWUR14453	WBGene00020851	nhr-227	T27B7.5	V	2285278	63893994	0.58	2.5	9.14	0.1	9.14	1	-0.26	-0.19	-0.15	0.99	-0.34	-0.15	-0.3	0.68	-0.37	-0.4	-0.45	0.59	-0.45	-0.35	-0.23	-0.37	-0.56	-0.31	0.92	0.22	-0.22	-0.32	-0.15	-0.56	0.65	-0.15	-0.18	-0.27	-0.17	-0.73	-0.1	183.81	76.79	80.51	82.81	183.06	72.47
AGIWUR40355	WBGene00001391	far-7	K01A2.2	II	319793	15384617	6.02	2.5	2.78	0.92	6.02	0.5	0.4	-0.2	0	-0.08	-0.39	0.2	0.41	-0.31	-0.2	0.77	-0.14	-0.1	-0.46	-0.15	-0.15	0.32	-0.04	0.54	0.78	-0.01	-0.08	-0.66	-0.13	-0.02	0.01	-0.32	-0.43	-0.28	-0.55	-0.32	-0.44	1373.82	1279.22	847.48	970.06	920.43	743.3
AGIWUR13896	NA	#N/A	#N/A	#N/A	#N/A	NA	6.9	2.5	0.77	0.72	6.9	-0.63	-0.32	-0.14	-0.49	-0.8	0.54	0.51	-0.53	0.16	0.43	-0.25	-0.1	0.1	-0.03	-0.03	-0.02	-0.66	-0.42	-0.34	-0.55	-0.54	0.11	-0.13	0.01	-0.15	0.04	0.46	0.84	0.37	0.39	-0.06	0.42	45.99	56.95	64.58	50.8	40.89	103.42
AGIWUR2366	WBGene00044291	C25F9.10	C25F9.10	V	19405697	81014213	0.15	2.5	7.57	2.75	7.57	0.06	0.02	-0.09	0.09	-3.38	0.27	0.46	-3.11	-2.95	-0.1	0.32	-0.19	-0.54	-3.01	-2.66	-2.59	0.16	-2.18	0.07	-2.36	1.75	1.59	-0.56	1.24	0.21	0.46	0.06	-0.14	-2.95	0.59	0.73	0.07	1076.46	1051.51	971.19	1102.07	99.35	1248.84
AGIWUR25766	WBGene00003031	lin-46	R186.4	V	12968837	74577357	6.2	2.5	1.13	0.31	6.2	0.68	-0.2	0.67	-0.1	-0.73	-0.77	0.75	-0.37	-0.51	-0.57	0.88	-0.42	-0.11	-0.45	0.06	0.04	0.62	0.47	0.58	-0.28	0.42	-0.94	0	-0.4	0.03	-0.45	-0.41	-0.33	-0.56	-0.32	0.23	-0.25	464.41	251.93	462.74	271.07	174.79	170.04
AGIWUR10796	WBGene00008010	C38D9.2	C38D9.2	V	17566413	79174929	0.93	2.49	10.16	1.56	10.16	-0.62	0.12	0.76	-1.5	-0.38	0.09	0.54	-0.2	-0.19	0.17	0.96	-0.62	-0.77	-0.34	-0.19	-0.17	-1.17	0.05	0.9	-0.2	-1.62	-1.4	0.64	0.74	0.63	-0.65	0.2	0.29	-0.2	-1.41	0.98	-1.29	228.47	382.9	595.73	124.68	270.98	375.02
AGIWUR17215	WBGene00044148	T08D10.4	T08D10.4	X	11952017	94475979	5.57	2.49	0.45	0.71	5.57	-0.18	0.1	-0.17	-0.06	-0.19	0.18	-0.18	0.09	0.19	0.34	-0.03	0.07	-0.15	0.26	-0.19	-0.07	-0.13	-0.08	-0.29	0.03	-0.33	-0.06	-0.12	0.21	-0.17	-0.1	0.11	0.32	0.21	0.04	-0.17	0.18	38.49	46.83	38.86	41.73	38.13	49.41
AGIWUR35700	WBGene00015026	B0207.1	B0207.1	I	5965064	5965064	5.48	2.49	0.36	0.12	5.48	-1.05	-0.31	-0.09	-0.08	0.45	0.29	0.06	-0.13	0.4	0.4	-0.48	0.18	0.28	0.26	0.05	0.1	-0.51	-0.4	-0.04	-1.41	-0.73	-0.91	-0.73	-0.91	0.15	0.28	0.44	0.31	0.54	0.66	-0.37	0.54	185.13	310.35	360.14	363.06	524.5	470.54
AGIWUR38773	WBGene00012796	Y43F4A.1	Y43F4A.1	III	13222971	43562074	3.3	2.48	4.09	0.84	4.09	-0.35	-0.38	-0.76	0.52	0.13	-0.42	-0.56	1.26	-1.24	-1.37	-0.8	0.89	-0.72	0.89	0.44	0.43	0.98	0.66	-0.54	0.5	0.67	0.46	-0.28	-0.91	-1.27	-0.98	-0.43	-1.66	0.04	-0.64	-0.35	-0.54	540.89	529.35	407.74	989.75	752.68	516.12
AGIWUR37808	WBGene00007791	C28A5.6	C28A5.6	III	4423686	34762802	5.33	2.48	0.12	0.24	5.33	-0.91	-0.27	0.01	0.12	0.15	0.11	0.03	-0.11	0.28	0.28	-0.3	0.24	0.25	0.28	0.14	0.15	-0.35	-0.43	0.13	-0.97	-0.86	-0.42	-0.75	-0.69	0.25	0.31	0.36	0.38	0.27	0.38	-0.24	0.45	1036.05	1610.22	1962.92	2116.09	2155.74	2104.16
AGIWUR9675	WBGene00012710	Y39C12A.9	Y39C12A.9	IV	12257577	56379153	6.93	2.48	2.79	1.7	6.93	0.92	-0.52	0.22	0.19	-1.81	-1.6	0.62	-0.77	-0.9	-1.1	0.57	-0.04	0.15	-1.06	-0.06	-0.09	0.68	0.11	0.45	-0.27	0.91	1.17	0.64	-0.67	0.07	0.2	-0.81	-1.22	-1.11	-0.2	-0.13	-0.33	292.82	107.63	179.82	176.15	44.08	50.92
AGIWUR31362	WBGene00013657	Y105C5B.18	Y105C5B.18	IV	15964609	60086186	11.12	2.47	3.47	1.83	11.12	-1.76	-0.33	-0.25	0.35	-0.27	0.29	0.22	-0.4	0.15	0.37	-0.46	0.19	-0.41	0	-0.1	-0.13	-0.56	-0.83	-0.11	-1.37	-1.16	-0.07	-0.48	-0.15	0.32	-0.35	0.16	0.58	0.73	1.18	-0.51	1.07	142.99	385.76	407.91	615.14	401.11	592.36
AGIWUR28958	WBGene00006761	unc-24	F57H12.2	IV	7980000	52101580	7.59	2.47	1.92	3.47	7.59	0.21	-0.19	0.55	-0.29	0.09	-0.78	1.02	-0.13	-0.46	-0.45	0.57	-0.38	-0.15	-0.39	0.03	0.07	0.17	0.36	0.8	0.19	0.02	-0.7	0.24	-0.28	0.21	-0.37	-0.51	-0.6	-0.23	-0.44	0.16	-0.47	379.12	287.33	480.07	268.21	347.48	190.69
AGIWUR19453	WBGene00044442	T08A9.13	T08A9.13	X	7321953	89845918	4.52	2.47	0.89	2.69	4.52	0.12	-0.17	0.25	-0.09	-0.84	-0.53	0.48	-0.2	-0.16	-0.2	0.69	-0.11	-0.08	-0.41	0.18	0.14	-0.08	0.34	0.47	0.02	-0.32	-0.13	0.27	0.05	0.21	-0.02	-0.48	-0.37	-0.1	-0.03	0.06	-0.01	181.54	148.03	199.09	156.63	93.39	115.99
AGIWUR15643	WBGene00020029	R12C12.9	R12C12.9	II	6023294	21088105	0.03	2.47	6.11	3.1	6.11	-0.26	0.17	-0.14	0.22	-0.13	-0.13	0.56	0.3	-0.53	-0.24	0.69	0.46	-0.75	-0.17	-0.49	-0.41	0.21	-0.86	0.38	0.06	0.18	0.45	-0.37	0.21	-0.28	-0.8	0.02	-0.31	-0.14	0.29	-0.27	0.4	2262.98	3051.4	2471.19	3156.49	2480.94	2476.4
AGIWUR23663	NA	#N/A	#N/A	#N/A	#N/A	NA	3.93	2.47	7.31	0.16	7.31	1.74	-0.25	-0.99	-1.08	1.35	-1.09	-0.35	-0.19	0.62	-1.04	-0.57	-1.34	0.98	-0.33	-0.93	-0.81	-0.87	-0.93	-0.86	2.17	0.14	-0.31	-0.62	-0.04	-0.47	1.18	-0.45	-1.82	-1.35	-1.96	-0.62	-1.9	674.45	169.82	101.85	95.96	514.82	95.16
AGIWUR4405	WBGene00019965	R08F11.1	R08F11.1	V	3777371	65385893	2.09	2.47	10.64	0.39	10.64	2.27	-1.76	-1.84	-1.21	1.8	-1.61	-2.33	-1.81	1.55	-1.21	-2.01	-1.95	1.64	-1.69	-1.78	-1.88	-0.93	-1.68	-1.93	2.3	0.02	-0.9	-0.79	-0.71	-0.86	1.49	-1.51	-1.69	-1.14	-1.9	-1.74	-2.01	1304.48	80.19	75.54	117.61	943.59	88.77
AGIWUR14388	WBGene00022635	ZC581.9	ZC581.9	I	6665121	6665121	5.52	2.47	0.27	1.86	5.52	0.37	0.18	-0.03	-0.21	-0.13	-0.01	-0.11	0.17	-0.16	-0.21	-0.16	-0.14	-0.23	-0.12	-0.07	-0.09	0.25	0.33	-0.06	0.38	0.57	0.06	0.32	0.61	-0.29	-0.12	-0.15	-0.31	-0.35	-0.64	-0.03	-0.55	723.41	633.27	549.46	485.44	512.27	556.05
AGIWUR34146	WBGene00016565	C41D11.6	C41D11.6	I	4460147	4460147	1.53	2.46	4.18	0.23	4.18	-0.31	0.01	1.04	0.54	-0.53	0.33	0.85	-0.98	0.41	0.31	0.08	0.22	0.91	-0.91	-0.96	-0.98	-0.08	-1.11	0.63	-0.26	-0.78	-0.54	-0.95	-0.46	0.22	0.32	0.01	0.21	-1	-0.04	-0.39	0.1	65.31	81.48	166.74	117.93	56.13	101.7
AGIWUR1568	WBGene00044527	Y39H10B.2	Y39H10B.2	V	3668766	65277288	4.33	2.46	0.41	0.2	4.33	-1.27	0.13	-0.27	0.07	-0.23	0.4	-0.3	0.48	0.27	0.53	-0.79	-0.22	-0.66	-0.4	-0.87	-1.11	-0.91	-1.04	-0.51	-0.37	-0.9	1.1	0.39	1.68	-0.82	-0.75	0.2	0.72	-0.06	0.47	-0.83	0.24	940.82	2484.03	1872.95	2377.37	1923.4	2993.62
AGIWUR42273	WBGene00019886	R05D8.9	R05D8.9	V	2766269	64374792	1.48	2.46	4.44	0.01	4.44	-0.6	1.34	0.69	-0.92	-0.14	0.28	-0.54	0.93	0.48	0.96	-0.2	-1.82	-0.77	0.48	0.07	-0.12	-1.46	0.11	0.53	0.55	-2.2	-1.93	-1.54	0.28	-0.49	-0.85	0.14	0.72	0.39	-0.68	-0.85	-0.71	253.51	974.31	619.74	203.41	347.19	464.99
AGIWUR32110	WBGene00007766	C27C7.1	C27C7.1	I	11439277	11439278	0.9	2.46	6.04	2.4	6.04	-0.96	-1.12	0.02	0.66	-0.46	0.13	-0.51	-0.27	-0.9	-0.97	-0.22	1.2	-0.84	0.07	-0.23	0.24	0.57	-0.77	-0.44	-1.34	0.45	0.34	-0.94	-1.34	0.38	-0.66	-0.61	-0.67	0.03	1.1	0.94	1.12	125.27	112.39	247.6	385.27	177.44	266.55
AGIWUR12664	WBGene00019525	K08D9.4	K08D9.4	V	3198550	64807073	1.78	2.46	5.31	0.75	5.31	-1.43	0.24	-0.36	0.12	0.06	0.38	0.59	0.41	-0.94	0.21	-0.37	-0.07	-1.3	0.3	-0.22	-0.4	0.04	0.02	0.14	-0.57	0.34	0.79	-0.03	0.58	-0.46	-1.5	0.16	-0.1	0.37	0.21	-0.06	-0.14	251.5	801.09	528.95	735.99	707.28	879.52
AGIWUR39388	WBGene00021967	Y57G7A.3	Y57G7A.3	II	1285804	16350634	3.56	2.46	0.44	0.65	3.56	-0.8	-0.19	0.1	0.08	0.41	0.6	0.16	-0.38	0.05	0.12	-0.25	-0.32	-0.01	-0.09	-0.11	0.02	-0.36	0.12	0.25	-0.73	-0.71	-0.52	-0.45	-0.53	0.57	0.33	0.11	0.38	0	0.19	0.23	0.31	132.25	202.68	247.68	244.5	306.09	351.26
AGIWUR17051	WBGene00010168	F56H6.7	F56H6.7	I	12297725	12297724	3.5	2.45	0.42	0.35	3.5	-2.56	-3.73	-0.47	-3.87	-3.93	-3.92	-3.61	-3.83	-3.67	-3.75	3.33	0.34	-3.04	-3.98	1.03	0.89	1.65	0.13	3.15	-4.05	-3.1	-3.92	-2.14	-3.98	-0.56	-2.1	-2.36	-3.8	-3.79	-3.68	-3.21	-3.55	102.55	45.54	435.69	41.31	39.6	40.01
AGIWUR22019	WBGene00008368	D1053.3	D1053.3	X	11729502	94253464	4.54	2.45	3.68	1.15	4.54	0.7	0.19	0.06	0.21	-0.16	-0.31	-0.08	0.1	-0.25	-0.15	0.23	-0.18	0.13	-0.34	-0.31	-0.21	0.32	-0.04	-0.12	0.28	0.47	0.01	-0.26	0.04	-0.22	-0.07	-0.08	-0.09	-0.5	0	-0.24	0.14	708.27	494.45	453.46	502.06	389.25	349.89
AGIWUR15019	WBGene00020223	T05A7.6	T05A7.6	II	4668641	19733457	6.39	2.45	0.73	0.24	6.39	-1.07	-0.13	0.25	0.17	0.07	0.38	0.06	-0.32	0.33	0.4	-0.53	0.14	0.23	0.25	0.28	0.11	-0.38	-0.18	0.12	-1.1	-0.91	-0.21	-0.16	-0.29	-0.18	-0.01	0.18	0.36	0.15	0.45	-0.4	0.3	920.43	1763.31	2303.33	2180.72	2036.64	2522.3
AGIWUR17026	WBGene00044042	Y46G5A.37	Y46G5A.37	II	12825477	27890280	7.19	2.45	1.19	0.93	7.19	-0.9	-0.16	-0.01	0.28	0.35	0.59	0.4	-0.33	0.34	0.5	-0.16	-0.12	-0.1	0.1	-0.09	-0.04	-0.84	-0.44	0.16	-1.29	-0.76	-0.19	0.02	-0.48	0.16	0.02	0.04	0.51	0.08	0.37	-0.51	0.48	182.32	304.63	336.64	413.97	433.14	512.68
AGIWUR16161	WBGene00010933	M162.7	M162.7	V	19792654	81401170	5.64	2.44	0.3	0.99	5.64	-1	-0.55	0.18	0.51	-0.48	-0.14	0.3	-0.56	0.57	0.27	-0.57	0.41	0.34	-0.14	-0.03	0.06	-0.53	-0.89	0.02	-1.18	-1.58	-0.42	-0.35	-0.25	0.06	0.18	-0.16	0.65	-0.01	1.07	-0.83	1.11	148.62	202.28	337.68	421.75	212.78	270.47
AGIWUR13145	WBGene00014562	Y17D7B.7	Y17D7B.7	V	18780462	80389068	1.81	2.44	13.9	1.16	13.9	1.53	0.94	-1.84	-0.16	1.13	-0.01	-1.02	-5.1	1.25	-0.07	-0.62	-0.75	0.91	-5.52	-6.22	-5.32	0.06	-5.35	-0.72	2.24	-0.6	0.61	-3.64	-0.23	-1.54	1.55	-0.1	-0.9	-5.28	-0.56	-1.95	-0.75	7768.05	5156.56	754.2	2408.15	5892.04	2683.13
AGIWUR16657	WBGene00050916	F55F10.3	F55F10.3	IV	4359946	48481531	7.82	2.44	1.25	0.44	7.82	-1.19	0.45	-0.44	-0.16	0.07	0.16	-0.63	0.64	0.96	0.94	-1	-0.2	-0.16	0.44	-0.47	-0.45	-0.98	-0.84	-0.67	-0.35	-1.63	-0.68	-1.33	0.81	-0.15	-0.19	0.37	0.88	0.93	0.3	-0.94	0.14	177.58	555.51	299.01	363.79	426.77	452.68
AGIWUR24061	WBGene00018696	pho-6	F52E1.8	V	8392272	70000959	5.34	2.44	4.65	1.88	5.34	0.05	0.17	0.29	-0.1	-0.37	-0.23	0.52	-0.1	-0.41	-0.18	0.63	-0.23	-0.18	-0.05	0.34	0.31	-0.06	0.31	0.39	-0.18	-0.14	-0.07	0.02	-0.28	0.08	-0.25	-0.1	-0.01	-0.45	-0.27	-0.08	-0.19	230.07	248.64	271.83	207.4	171.38	189.47
AGIWUR34218	WBGene00008394	D1086.7	D1086.7	V	14086179	75692771	5.12	2.44	0.58	0.08	5.12	-0.99	0.02	0.38	0.4	0.26	0.64	0.34	-0.2	0.01	0.22	-0.55	-0.02	0.08	0.07	0.07	0.06	-0.4	-0.63	0.02	-1.11	-0.38	-0.81	-0.06	-0.57	0.11	-0.25	0.24	0.58	0.06	0.33	-0.15	0.34	85.7	172.75	221.35	224.11	203.3	265.31
AGIWUR34980	WBGene00006048	ssp-31	ZK1225.6	I	13219075	13219074	8.44	2.44	0.41	0.97	8.44	-1.33	-0.06	0.04	0.56	0.4	0.6	0.54	-0.56	0.38	0.23	-0.65	-0.17	0	0.09	-0.26	-0.12	-0.77	-0.72	0.01	-0.93	-1.05	-0.32	-0.54	-0.76	0.39	0.27	0.41	0.58	0.13	0.48	-0.31	0.51	505.13	1220.76	1309.64	1876.1	1676.94	1923.68
AGIWUR20280	WBGene00018607	F48E3.8	F48E3.8	X	7507828	90031792	4.02	2.44	0.85	1.37	4.02	-0.14	-0.67	0.02	-0.74	0.24	-0.33	0.59	-0.35	-0.38	-0.73	0.22	-0.29	-0.05	0.03	0.49	0.47	-0.15	0.61	0.37	-0.21	0.49	0.29	0.69	-0.6	0.19	-0.43	-0.27	-0.6	-0.24	-0.56	0.43	-0.5	563.21	390.12	629.36	372.24	735.19	493.51
AGIWUR41342	WBGene00012509	Y26D4A.12	Y26D4A.12	I	13082669	13082668	3.86	2.43	3.06	0.4	3.86	-0.85	-0.22	-0.03	-0.1	0.35	0.43	0.08	-0.19	0.11	0.1	-0.37	-0.39	0.21	0.39	0.58	0.65	-1.06	0.23	0	-1.2	-1.78	-1.25	-0.33	-0.98	0.5	0.23	0.22	0.63	0.54	0.2	-0.4	0.18	139.26	215.16	245.01	234.6	320.6	337.34
AGIWUR14773	WBGene00013988	ZK512.10	ZK512.10	III	9130803	39469910	9.66	2.43	2	0.79	9.66	-1.73	-0.27	-0.48	0.27	0.09	0.66	-0.07	-0.48	0.19	0.5	-0.47	-0.18	-0.11	0.24	-0.03	-0.15	-0.85	-0.52	-0.25	-1.83	-0.99	-0.34	-0.06	-0.16	0.17	0.11	0.01	0.58	0.61	1.14	-0.67	0.92	608.3	1663.13	1442.55	2417.35	2144.56	3176.41
AGIWUR17244	WBGene00004241	puf-5	F54C9.8	II	8575490	23640297	10.65	2.43	2.54	0.17	10.65	-2.48	-0.99	-1	-0.59	-0.64	0.23	-1	-1.1	0.72	0.78	-1.51	-0.37	0.18	0.83	0.07	0.43	-1.59	-0.97	-1.41	-1.7	-1.57	-0.47	-0.88	-0.51	0.05	0.41	0.8	1.45	1.18	0.98	-0.43	0.93	1108.63	3120.47	3088.4	4108.01	3962.62	7230.33
AGIWUR27183	WBGene00001607	gln-6	C28D4.3	IV	9739183	53860762	9.47	2.43	1.23	0	9.47	-1.27	-0.47	-0.31	-0.25	0.12	0.52	-0.03	-0.73	0.62	0.69	-0.88	-0.17	0.28	0.67	0.29	0.2	-0.88	-0.64	-0.61	-1.17	-1.15	-0.47	-1.04	-0.72	-0.09	0.14	0.51	0.98	0.73	0.57	-0.33	0.54	4193.45	7290.32	8133.3	8505.71	10989.06	14507.07
AGIWUR15415	WBGene00014174	ZK970.8	ZK970.8	II	10309577	25374384	6.05	2.43	2.25	1.34	6.05	-1	0.03	0.04	0.29	0.26	0.52	0.54	-0.39	0.11	0	-0.19	-0.16	-0.05	0.12	-0.01	-0.26	-0.42	-0.26	0.38	-1.09	-0.71	-0.14	0.02	-0.63	0.18	0.01	-0.13	0.22	0.37	0.51	-0.6	0.62	646.62	1319.32	1329.48	1584.45	1550.91	1856.57
AGIWUR34899	WBGene00003067	lrg-1	F55H2.4	III	9504680	39843785	1.53	2.43	7.39	0.65	7.39	-1.69	0.09	0.5	-1.1	-2.48	0.18	0.62	0.64	-0.71	0.21	0.19	-0.78	-0.65	0.96	0.99	0.83	-1.68	0.51	0.34	-1.69	-3.12	-1.77	0.01	-0.3	0.3	-0.86	0.45	0.26	0.88	-0.74	0.6	-0.64	161.72	556.14	741.5	243.97	93.89	593.15
AGIWUR18516	WBGene00011590	bus-19	T07F10.4	V	12872037	74480555	3.52	2.43	0.47	0.72	3.52	-0.3	-0.11	0.03	-0.18	-0.14	-0.18	-0.12	-0.12	0.07	-0.09	0.37	0.2	-0.01	0.07	0.28	0.18	0.31	0.69	0.34	-0.18	0.09	-0.42	0.1	-0.65	0.09	0.02	-0.37	-0.44	-0.22	-0.19	0.31	-0.28	2086.97	2379.7	2628.26	2278.94	2337.51	2279.35
AGIWUR35008	WBGene00015083	egg-1	B0244.8	III	5728132	36067247	8.77	2.42	1.53	0.21	8.77	-1.72	-0.57	-0.73	-0.39	-0.09	0.9	-0.66	-0.95	0.86	0.75	-0.83	0.03	0.33	0.63	0.66	0.32	-1.44	-0.76	-1.17	-1.22	-1.26	-0.29	-0.78	-0.98	0.26	0.27	0.7	0.83	0.55	0.5	-0.36	0.46	103.19	228.17	204.63	258.85	319.25	632.05
AGIWUR26757	WBGene00021401	prdx-6	Y38C1AA.11	IV	218548	44340136	5.77	2.42	0.68	0.39	5.77	0.41	0.18	0.06	0.18	0.16	0.02	0.04	0.16	-0.27	-0.28	-0.09	-0.08	-0.16	-0.23	0.04	-0.05	0.37	0.17	0.16	0.39	0.35	0.08	-0.38	-0.04	-0.1	-0.13	-0.23	-0.42	-0.21	-0.41	0	-0.29	4824.05	4098.89	3785.74	4109.09	4032.35	3678.68
AGIWUR33618	WBGene00045202	Y64G10A.13	Y64G10A.13	IV	14281521	58403098	3.29	2.42	8.64	2.26	8.64	-0.3	0.29	-0.04	-0.52	0.89	0.37	0.25	-0.09	0.56	0.08	-0.08	-1.02	0.02	0.1	0.13	0.05	-1.56	-0.44	-0.14	0.9	-1	-0.45	-0.05	0.05	0	-0.25	0.54	0.24	0.05	-0.81	0.11	-0.68	110.73	166.82	133.12	95.64	253.86	176.4
AGIWUR40912	WBGene00044515	K10C9.9	K10C9.9	V	1054605	62663128	0.24	2.42	7.85	0.93	7.85	0.51	0.97	0.19	-0.53	0.28	-0.1	-0.06	-0.2	0.9	0.84	1.09	-0.81	0.46	-1.23	-1.71	-1.64	-0.55	-1.35	0.36	1.19	-0.93	-1.03	-1.44	0.53	0.08	-0.1	0.55	0.38	-0.93	-1.36	-1.04	-1.31	292.29	402.03	235.2	142.84	250.51	192.18
AGIWUR21718	WBGene00008804	acp-4	F14E5.6	II	8432722	23497529	4.81	2.42	0.09	0.28	4.81	-0.44	-0.09	0.27	0.1	-0.42	0.4	0.08	-0.17	0.24	0.07	-0.29	0.35	0.25	-0.09	0.02	0.12	-0.16	-0.43	-0.04	-0.77	-1.01	-0.13	-0.19	0.06	0.05	0	0.18	0.42	0.02	0.31	-0.1	0.33	69.89	89.26	114.59	101.82	71.12	125.5
AGIWUR26653	NA	#N/A	#N/A	V	3415990	NA	0.12	2.42	11.97	1.67	11.97	-3.37	0.08	-0.64	-0.79	-3.29	0.24	1.74	-0.26	-3.35	-0.18	1.49	0.08	-3.23	0.34	-0.19	-0.02	0.12	-0.33	0.49	-3.73	1.13	0.44	0.39	0.11	-0.31	-3.6	0.48	-0.32	-0.02	-0.48	0.28	-0.33	53.87	588	357.43	322.08	57.12	655.7
AGIWUR25007	WBGene00007597	C15A11.2	C15A11.2	I	7384395	7387354	5.43	2.41	1.19	0.96	5.43	-0.79	-0.11	0.03	0.15	0.43	0.14	0.3	-0.08	0.24	0.24	-0.24	0.04	-0.01	0.22	0.23	0.04	-0.53	-0.33	0.16	-1.18	-0.69	-0.08	0.01	-0.72	0	0.07	0.01	0.21	0.12	0.45	-0.33	0.53	993.74	1593.97	1754.21	1911.96	2309.88	1889.76
AGIWUR22129	WBGene00015110	B0281.3	B0281.3	II	2307046	17371867	1.19	2.41	22.74	0.05	22.74	-2.18	-2.28	-2.55	1.79	-2.46	-2.66	-2.47	-2.41	-2.24	-2.49	-2.33	1.78	-2.51	-2.25	-2.43	-2.2	2.22	-2.43	-2.45	-2.68	2.09	2.16	-2.57	-2.51	-2.31	-2.48	-2.47	-2.65	-2.38	1.73	-2.49	1.92	48.24	45.23	37.55	757.45	39.85	34.7
AGIWUR1809	NA	#N/A	#N/A	II	3321064	NA	0.84	2.41	8.35	1.06	8.35	-0.68	-0.7	-0.81	1.64	-1.44	-1.27	-1.09	-0.78	-1.01	-0.98	-1.01	0.58	-0.78	-1.11	-1.31	-1.19	0.44	-1.57	-1.02	-0.88	0.81	2.83	-0.83	0.38	-1.2	-1.24	-0.86	-0.82	-1.15	1.14	-1.33	0.88	144.56	142.51	131.81	724.76	85.44	95.99
AGIWUR34753	WBGene00012174	W01B6.8	W01B6.8	IV	10083451	54205048	7.89	2.41	0.51	0.13	7.89	-0.85	-0.19	-0.06	0.13	0.34	0.21	0.15	-0.17	0.46	0.47	-0.5	0.06	0.15	0.24	0.04	0.14	-0.69	-0.6	-0.19	-1.16	-0.58	-0.53	-0.39	-0.45	0.05	0.15	0.14	0.5	0.25	0.64	-0.49	0.68	116.74	184.64	202.85	230.98	267.21	243.78
AGIWUR39840	WBGene00011533	T06E4.5	T06E4.5	V	9631216	71239735	5.14	2.4	2.04	1.02	5.14	-0.77	0	-0.06	0.3	0.13	0.56	0.81	-0.08	0.04	0.01	-0.24	0.02	0.06	0.11	0.23	0.13	-0.72	-0.31	0	-0.6	-1	-0.52	-0.07	-0.66	-0.01	0.15	0.02	0.17	0.17	0.36	-0.19	0.35	97.83	167.77	160.19	205.47	183.21	247.24
AGIWUR15316	NA	#N/A	#N/A	II	15042729	NA	3.65	2.4	1.07	2.89	3.65	0.84	0.27	0.36	-0.17	0.36	0.06	-0.67	0.5	-0.3	-0.3	-0.61	-0.31	-0.01	0.04	-0.2	-0.1	0.22	0.24	-0.29	0.26	0.54	-0.61	0.08	0.62	-0.41	-0.16	-0.58	-0.11	-0.19	-0.84	0.14	-0.51	4879.14	3299.11	3503.18	2433.77	3491.56	2841.43
AGIWUR41621	WBGene00008712	F11E6.9	F11E6.9	IV	17474219	61595872	4.01	2.4	1.39	0.69	4.01	0.73	0.61	-0.44	0.13	0.43	-0.41	0.19	0.61	-0.26	-0.66	0.45	-0.19	0.19	-0.02	-0.31	-0.48	0.27	-0.16	0.33	1.29	-0.04	0.28	-0.98	-0.24	-0.15	0.22	-0.27	-1.63	-0.49	-1.29	-0.42	-1.29	3188.68	2933.51	1422.66	2107.5	2599.32	1449.42
AGIWUR27177	WBGene00013059	Y51A2A.3	Y51A2A.3	V	18289530	79898046	1.31	2.4	11.94	6.04	11.94	0.93	-1.43	-1.48	0.88	-1.12	-1.08	-1.34	-1.3	-1.42	-0.99	-1.42	2.28	0.84	-1.13	-1.37	-1.09	2.19	-1.45	-1.34	-1.28	0.76	0.6	-1.31	-1.27	-1.43	0.94	-1.33	-0.83	-1.21	0.42	-1.35	0.46	190.66	37.07	35.99	183.98	46.04	47.22
AGIWUR36532	WBGene00021066	W06H8.2	W06H8.2	V	6206798	67815320	6.34	2.4	0.7	1.91	6.34	0.03	-0.48	0.24	-0.36	-0.8	-0.47	0.79	-0.21	-0.34	-0.53	0.5	0.28	-0.25	-0.26	0.35	0.31	0.64	0.14	0.5	0.38	1.04	-0.62	-0.13	-0.57	0.13	-0.46	0.13	-0.61	-0.71	-0.8	0.11	-0.73	154.4	109.1	178.84	118.32	87.33	109.32
AGIWUR17081	WBGene00010515	K02E11.6	K02E11.6	V	14250803	75859319	5.78	2.4	0.54	0.37	5.78	0.1	0.07	-0.04	-0.46	-0.31	-0.19	0.4	-0.31	-0.56	-0.52	0.69	-0.26	-0.11	-0.37	0.19	0.25	0.04	0.51	0.3	-0.06	0.31	0.04	0.31	-0.19	0.54	0.15	-0.37	-0.8	-0.13	-0.37	0.17	-0.37	396.84	389.45	361.18	268.97	298.43	325.84
AGIWUR28104	WBGene00001908	his-34	F17E9.9	IV	8335959	52457539	5.37	2.4	3.49	0.92	5.37	0.11	-0.08	-0.2	0.15	-0.25	-0.19	-0.06	-0.3	-0.55	-0.48	0.32	0.12	-0.3	-0.26	0.23	0.14	0.33	0.43	0.24	-0.3	0.68	0.15	0.08	-0.81	0.24	0.12	-0.64	-0.56	-0.11	0.11	0.3	0.14	5219.24	4603.13	4217.24	5365.36	4066.29	4249.45
AGIWUR29579	WBGene00008942	srz-34	F19B2.2	V	20172790	81781306	1.38	2.4	7.82	0	7.82	-0.89	-0.6	-0.76	-0.73	-0.83	-0.75	-1.17	1.5	-0.79	-0.7	-0.68	-0.94	-0.35	0.74	1.28	1.19	-0.95	1.17	-0.74	0.58	-0.89	-0.91	0.32	0.15	-0.83	-0.74	-0.98	-0.7	1.77	-0.86	-0.75	-0.93	38.82	47.45	42.29	43.21	40.47	42.52
AGIWUR41309	WBGene00015027	B0207.2	B0207.2	I	5955032	5955033	4.11	2.4	0.25	0.36	4.11	-0.31	-0.16	-0.24	-0.33	0.01	0.11	0.25	-0.33	0.14	0.08	0.12	-0.01	-0.04	0.06	-0.12	-0.14	-0.19	-0.28	-0.05	-0.39	0.11	-0.34	0	-0.25	0.15	0	0.24	0.34	0.36	0.38	-0.03	0.33	79.61	88.08	83.9	78.51	99.24	106.71
AGIWUR23453	WBGene00020609	T20D4.3	T20D4.3	V	3418260	65026783	0.24	2.4	13.2	1.75	13.2	-3.59	0.2	-0.56	-0.67	-4	0.03	1.64	-0.13	-3.76	-0.21	1.53	0.04	-3.69	0.37	-0.01	-0.04	0.17	-0.17	0.59	-4.17	1.25	0.29	0.26	0.36	-0.23	-4.19	0.38	-0.65	-0.07	-0.51	0.41	-0.52	49.05	678.19	400.59	373.05	37.11	604.86
AGIWUR24428	WBGene00013811	Y116A8C.38	Y116A8C.38	IV	17068755	61253085	4.96	2.39	1.75	0.2	4.96	-1.25	0.02	0.31	0.06	-0.02	0.21	0.04	-0.02	0.11	0.46	-0.1	0.37	-0.13	0.4	0.34	0.22	-0.37	-0.46	0.22	-1.6	-1.11	-0.47	-0.36	-0.4	0.26	-0.46	-0.11	0.41	0.33	0.43	-0.2	0.5	738.37	1781.8	2173.45	1834.08	1736.85	2034.06
AGIWUR23016	WBGene00006394	taf-11.2	K10D3.3	I	7132497	7132497	9.8	2.39	4.95	0.35	9.8	-0.86	-0.46	-0.52	-0.5	-0.16	0.39	-0.03	-0.18	0.35	0.63	-0.5	-0.04	0.17	0.45	0.38	0.47	-0.88	-0.56	-0.77	-1.12	-0.75	-0.37	0.03	-0.36	-0.22	-0.3	0.15	0.78	1.1	0.44	-0.55	0.54	262.4	344.64	331.75	335.48	425.12	621.74
AGIWUR21324	WBGene00012861	Y45F3A.4	Y45F3A.4	III	10572376	40911479	5.46	2.39	0.03	0.08	5.46	0.39	0.32	-0.16	-0.03	0	-0.28	0.32	0.2	-0.49	-0.62	-0.06	-0.59	-0.44	-0.25	-0.06	-0.09	0.27	0.3	0.24	0.9	0.82	0.41	0.38	0.19	-0.34	-0.31	-0.27	-0.88	-0.52	-0.79	-0.06	-0.61	292.67	279.53	199.83	218.12	223.29	184.11
AGIWUR14015	WBGene00020128	R193.2	R193.2	X	1132996	83656968	3.46	2.39	0.62	0.97	3.46	0.53	0.29	0.03	0.03	-0.39	-0.08	-0.23	0.68	-0.11	-0.36	-0.38	-0.04	0.05	-0.17	-0.33	-0.32	0.22	0.17	-0.13	0.79	0.12	0.2	0.07	0.64	-0.24	0.3	-0.16	-0.67	-0.08	-1.01	-0.19	-1.12	2691	2277.49	1900.47	1903.88	1419.88	1760.45
AGIWUR19127	WBGene00043279	F22D6.8	F22D6.8	I	7098976	7098976	6.93	2.39	6.03	3.17	6.93	-0.36	-0.29	-0.29	0.23	0.1	0.11	0.1	-0.03	-0.07	-0.1	0.07	0.12	0.08	0.09	0.04	0.17	-0.35	-0.24	-0.18	-0.64	-0.18	0.33	0.02	-0.42	-0.1	0.07	-0.17	0.17	0.21	0.46	-0.29	0.6	816.48	856.92	853.04	1225.4	1118.23	1126.68
AGIWUR15096	WBGene00017055	D2062.1	D2062.1	II	2631471	17696292	5	2.39	1.51	0.67	5	-0.82	0.03	0.28	0.37	-0.15	0.18	0.13	-0.18	0.23	0.45	-0.41	-0.11	0.15	0.34	0.44	0.35	-0.7	-0.22	0.05	-0.97	-1.17	-0.55	-0.2	-0.4	0.03	0.08	-0.04	0.42	0.19	0.15	0.02	0.32	548.29	987.28	1170.62	1246.6	872.78	1097.57
AGIWUR9937	WBGene00018690	fbxa-46	F52D2.8	X	1983708	84507680	2.23	2.39	9.91	3.9	9.91	-0.97	-1	-1.35	0.94	-2.09	-2.12	-0.97	0.65	-0.96	-1.03	-1.19	1.16	-0.99	0.25	-1.19	-1.16	1.05	-1.6	-1.35	-1	0.66	1.6	-1.12	-0.68	-1.12	-0.97	-1.11	-0.97	1.08	1.8	-1.31	1.56	94.9	92.73	72.8	356.08	43.6	42.94
AGIWUR20492	WBGene00019746	M03A1.3	M03A1.3	II	4557784	19622600	7.79	2.39	2.95	2.44	7.79	0.1	-0.03	0.22	-0.25	0.03	-0.22	0.35	-0.02	-0.13	-0.24	0.16	-0.34	-0.11	-0.17	0.15	0.25	-0.05	0.49	0.21	-0.04	0.09	-0.17	0.43	-0.07	0.11	-0.18	-0.33	-0.32	-0.29	-0.42	0.43	-0.34	1048.51	959.25	1146.23	824.02	999.98	844.94
AGIWUR19345	WBGene00012959	Y47H10A.3	Y47H10A.3	I	12088111	12088110	1.11	2.39	9.44	4.09	9.44	-1.72	-0.86	-0.09	-1.17	-1.82	-0.56	-0.97	0.15	-0.78	-0.28	-0.43	-1.06	-1.25	0.09	1.81	1.77	-1.73	2.06	-0.04	-1.43	-1.98	-1.51	1.78	-0.49	-0.36	-0.84	-0.87	-0.5	-0.07	-0.57	-0.69	-0.43	42.09	76.56	131.01	61.64	39.53	94.13
AGIWUR40650	WBGene00019198	H14E04.1	H14E04.1	III	2402058	32741185	7.01	2.39	2.53	1.8	7.01	0.91	0.37	-0.04	-0.47	0.43	-0.86	0.13	0.69	-0.38	-0.85	0.33	-0.18	0.35	0.11	-0.09	-0.27	0.39	-0.02	0.56	1.52	0.03	-0.52	-0.78	-0.02	-0.41	-0.1	-0.3	-1.53	-0.52	-1.63	-0.24	-1.68	1498.43	1035.93	777.56	577.59	1073.21	439.48
AGIWUR23641	WBGene00017392	F12A10.3	F12A10.3	II	5491094	20555909	5.67	2.39	1.15	0.28	5.67	-0.86	-0.08	0.24	0.33	-0.09	0.18	0.26	-0.12	0.17	0.19	-0.43	0.32	0.08	0.07	-0.04	0.06	-0.22	-0.33	0.23	-1.14	-0.77	-0.12	-0.08	-0.45	-0.1	-0.16	0.25	0.37	0.1	0.5	-0.38	0.56	252.33	434.25	540.26	576.52	431.52	518.15
AGIWUR18583	WBGene00045180	K07F5.17	K07F5.17	IV	9842408	53963986	14.62	2.38	5.32	2.81	14.62	-1.41	-0.3	-0.49	0.4	-0.01	0.69	0.26	-0.23	0.21	0.38	-0.78	-0.01	0.16	0.49	-0.01	0.16	-0.99	-0.82	-0.69	-1.08	-1.31	0.08	0.02	-0.4	-0.12	-0.04	0.16	0.56	0.53	0.76	-0.76	0.88	90.59	195.38	170.81	315.62	237.7	387.94
AGIWUR39063	WBGene00006949	wrt-3	F38E11.7	IV	9475803	53597382	6.81	2.38	0.85	0.88	6.81	0.7	0.35	-0.14	-0.09	-0.02	-0.55	0.4	0.62	-0.45	-0.6	0.49	-0.49	-0.24	-0.03	-0.14	-0.08	0.4	0.42	0.29	1.07	0.25	-0.35	-0.73	-0.35	-0.01	-0.03	-0.13	-1	-0.4	-0.84	-0.12	-0.83	1003.45	785.93	561.8	579.07	608.71	420.4
AGIWUR25615	WBGene00015474	C05D9.7	C05D9.7	X	1117194	83641166	10.31	2.38	1.93	2.26	10.31	0.41	-0.19	0.24	-0.71	-0.13	-0.68	0.59	-0.42	-0.72	-0.77	0.71	-0.52	-0.47	-0.41	0.36	0.34	0.24	0.64	0.72	0.34	0.42	-0.1	0.58	-0.52	0.31	-0.36	-0.33	-0.91	-0.71	-1.04	0.64	-0.88	1428.73	947.21	1268.75	659.68	986.79	671.56
AGIWUR33533	WBGene00018062	F35F10.13	F35F10.13	V	3318171	64926694	3.9	2.38	10.79	2.09	10.79	-2.8	0.04	-0.91	1.66	-3.03	0.57	0.22	1.55	-2.76	-0.22	-0.75	0.19	-2.52	1.4	-0.36	-0.42	-0.03	-0.08	-0.41	-2.8	-0.67	0.55	-0.52	-0.3	-1.14	-2.99	0.56	-0.47	1.15	0.22	-1.15	0.4	44.17	316.38	163.1	967.57	37.71	454.35
AGIWUR8147	WBGene00020242	phat-5	T05B4.11	V	4121471	65729993	1.71	2.38	5.17	1.52	5.17	-1.09	-0.32	0.22	-0.95	-0.93	-0.88	-0.01	-0.1	-0.59	0	0.46	-0.66	-0.83	-0.53	0.7	0.53	-0.2	1.14	0.86	-1.14	-1.11	-0.46	1.56	0.12	0.4	-0.92	-0.36	0.45	-0.12	-0.57	0.39	-0.75	42.36	71.91	104.57	46.4	47.15	48.82
AGIWUR28807	WBGene00019818	R02C2.7	R02C2.7	V	241327	61849849	0.61	2.38	5.82	1.28	5.82	1.49	-0.27	-1.1	-0.95	1.62	-0.32	-0.76	-0.49	1.05	0.16	-0.23	-0.84	0.92	-0.65	-1.48	-1.41	-0.02	-1.4	-0.52	0.77	0.7	-0.55	-1.06	-0.26	-0.66	0.21	0.04	0.26	-0.34	-0.15	-1.62	-0.1	1084.01	320.14	180.04	200.49	1187.13	309.94
AGIWUR23545	WBGene00022617	ZC477.2	ZC477.2	IV	7108210	51229790	9.06	2.38	1.16	0.66	9.06	-1.29	-0.17	-0.08	0.09	0	0.38	0.1	-0.38	0.29	0.24	-0.67	-0.07	0.01	0.28	0.11	0.1	-0.61	-0.5	-0.1	-1.24	-1.53	-0.42	-0.41	-0.02	0.27	0.09	0.36	0.46	0.71	0.74	-0.35	0.7	136.28	296.39	313.99	353.07	331.48	433.38
AGIWUR20130	WBGene00007872	C32H11.9	C32H11.9	IV	12936714	57056604	5.81	2.37	4.93	0.77	5.81	1.96	-1.42	-0.46	0.05	-0.52	-1.52	0.86	-1.28	-0.92	-1.52	-0.62	1.19	0.28	-1.46	-0.8	-0.73	0.34	-0.7	0.53	-0.42	1.86	0.52	-0.46	-1.44	-1.08	1.4	-1.28	-1.57	-1.6	-0.92	-0.6	-0.86	529.05	51.01	99.42	141.31	95	47.5
AGIWUR16637	WBGene00010474	K01D12.15	K01D12.15	V	12386293	73994812	7.39	2.37	1.17	0.57	7.39	-1.05	-0.33	-0.22	0.22	0.3	0.49	-0.08	-0.26	0.3	0.36	-0.55	-0.04	0.02	0.34	-0.16	0.25	-0.66	-0.18	0.03	-1.13	-0.87	-0.17	0.08	-0.45	0.09	0.18	0.15	0.3	0.3	0.46	0.02	0.46	5751.82	9452.53	10254.82	13853.08	14625.76	16666.43
AGIWUR26301	WBGene00007986	C36F7.5	C36F7.5	I	9574751	9574750	8.04	2.37	1.73	0.36	8.04	-1.15	-0.35	-0.24	-0.08	-0.34	0.46	-0.68	-0.37	0.45	0.41	-0.46	0.25	0.25	0.44	0.39	0.44	-0.88	-0.62	-0.37	-1.04	-1.18	-0.12	-0.21	-0.44	0.16	0.07	0.1	0.66	0.5	0.62	-0.26	0.65	178.53	310.69	334.21	374.54	311.74	543.85
AGIWUR39856	WBGene00006587	tnt-2	F53A9.10	X	8721505	91245469	4.13	2.37	1.52	2.68	4.13	-0.35	0.3	-1.25	0.16	0.12	0.97	-1.71	0.22	0.42	0.44	-0.78	0.53	0.33	1.07	-0.68	-0.68	-0.04	-1	-1.48	0.21	0.25	0.03	-1.53	-0.65	-0.53	0.33	0.52	0.14	-0.02	0.14	-0.4	0.14	5639.52	8802.26	3016.14	8038.4	7782.12	14042.82
AGIWUR30502	WBGene00010206	F57G4.1	F57G4.1	V	17625101	79232020	3.68	2.37	0.56	0.63	3.68	-0.04	-0.09	0.02	-0.21	0.03	-0.02	0.23	0.01	-0.1	-0.14	0.05	0.07	0.17	-0.05	0.24	0.26	0.05	0.18	0.21	0	0.04	-0.16	-0.04	-0.05	-0.11	0.09	-0.1	-0.29	-0.22	-0.11	-0.02	-0.11	42.3	40.89	44.01	37.56	44.49	43.01
AGIWUR32553	WBGene00019062	F58F12.2	F58F12.2	II	6387421	21452229	8.59	2.37	1.2	1.17	8.59	-1.49	-0.18	-0.31	0.33	0.41	0.97	0.61	-0.2	0.25	0.16	-0.44	-0.11	-0.04	0.17	-0.04	0.01	-0.92	-0.63	-0.28	-1.37	-1.31	-0.29	-0.3	-0.61	0.35	0.06	0.18	0.18	0.37	0.68	-0.41	0.73	113.29	279.43	256.71	398.98	422.46	620.31
AGIWUR19695	WBGene00010513	K02E11.4	K02E11.4	V	14247509	75856025	5.83	2.37	0.65	1.19	5.83	0.16	-0.1	-0.01	-0.38	-0.13	-0.48	0.43	-0.33	-0.2	-0.19	0.85	-0.16	0.04	-0.38	0.02	0.14	0.15	0.13	0.41	-0.11	0.5	0.2	0.2	-0.18	0.32	-0.09	-0.56	-0.54	-0.29	-0.38	0.01	-0.24	780.28	651.64	693.05	534.76	635.14	498.09
AGIWUR18025	WBGene00009461	F36D1.1	F36D1.1	I	11276441	11276441	5.88	2.37	1.18	0.16	5.88	0.28	0.14	-0.08	-0.09	0.02	-0.09	-0.16	0.37	-0.25	-0.22	0.16	-0.08	-0.22	0.28	0.23	0.3	0.02	0.27	-0.07	0.28	0.12	0.06	0.08	0.08	-0.16	-0.3	-0.25	-0.44	-0.31	-0.41	0.25	-0.38	1042.89	941.63	809.04	805.26	866.9	802.12
AGIWUR16109	WBGene00022589	ZC317.6	ZC317.6	V	5465806	67074328	11.07	2.37	1.31	0.03	11.07	-1.21	-0.08	-0.08	0.2	0.13	0.69	0.05	-0.29	0.5	0.43	-0.76	0.06	0.13	0.47	0.05	0.06	-0.57	-0.72	-0.31	-1.15	-0.89	-0.11	-0.48	-0.54	0.02	0.02	0.25	0.58	0.34	0.5	-0.56	0.61	1080.06	2361.12	2369.08	2869.25	2727.02	4016.68
AGIWUR27184	WBGene00010599	K06B4.4	K06B4.4	V	15669151	77277667	7.78	2.36	4.23	3.12	7.78	-1.15	-0.15	-0.17	-0.04	-1.36	0.35	-0.08	-0.3	-0.66	0.46	-0.45	-0.14	-0.18	0.24	0.11	0.04	-0.85	-0.46	0.09	-1.51	-1.41	-0.08	0.11	0.36	0.21	-0.05	0.23	0.88	0.75	0.84	-0.52	0.89	120.43	241.99	238.5	259.9	104.27	341.29
AGIWUR17547	WBGene00015403	clec-10	C03H5.1	II	402660	15467484	0.13	2.36	1.74	3.74	3.74	-0.74	0.25	-0.8	-1.04	-0.05	0.01	-0.79	0.25	0.44	0.15	-0.3	0.32	-1.27	0.21	0.13	0.42	0.41	0.06	-0.5	0.48	1.13	-0.08	0.07	0.11	-0.52	-0.44	-0.29	-0.01	0.47	-0.1	-0.88	0.06	1823.21	3620.45	1747.24	1481.02	2947.39	3078.51
AGIWUR30710	WBGene00045254	F33E2.8	F33E2.8	I	12583776	12583775	2.67	2.36	6.05	4.41	6.05	1.11	0.47	0.21	-0.57	-0.56	-0.39	0.31	0.15	-0.01	-0.05	0.39	-0.35	0.17	0.04	-1.17	-0.95	0.38	-0.82	0.24	1.01	0	-0.53	-1.16	0.41	-0.11	0.24	0.06	-0.26	-0.23	-0.68	0.01	-0.58	421.69	271.19	227.05	132.15	133.01	149.63
AGIWUR20939	WBGene00003550	nas-32	T02B11.7	V	894912	62503435	0.33	2.36	10.08	0.09	10.08	-1.28	0.13	0.54	-0.33	-1.96	0.14	0.13	0.14	-1.13	0.26	0.53	0.05	-1.09	0.19	0.39	0.37	0	0.49	0.48	-1.19	-0.58	0.01	0.18	0.53	0.24	-1.06	0.33	0.14	-0.15	-0.41	0.5	-0.4	70.83	187.56	248.79	136.71	43.94	188.63
[truncated: 5,702 more rows]
[truncated: 26 more columns]
