# Supplementary material for: Genetic background modifies phenotypic and transcriptional responses in a C. elegans model of α-synuclein toxicity
Source: BMC Genomics. 2019 Mar 20;20:232. doi: 10.1186/s12864-019-5597-1 (PMC6427842; doi:10.1186/s12864-019-5597-1)
Supplement: Supplementary file 4 — Gene ontology analysis (GO) of genes identified as affected by Age, Genotype (GB), α-synuclein (aS) and the interaction between genotype and aS, and the details of genes shown in Fig. 1b including the p values and average log2 ratios with the mean per genotype for the 78 genes highly specific for aS relative to both Age and GB. (XLSX 246 kb) [file 12864_2019_5597_MOESM4_ESM.xlsx]

## Sheet: Age
GO_ID	All_GO	aS_GO	p.val	GO1	Space	Desrc	adj.p
GO:0000706	3	3	0	GO:0000706	biological_process	meiotic DNA double-strand break processing	0
GO:0006165	3	3	0	GO:0006165	biological_process	nucleoside diphosphate phosphorylation	0
GO:0006384	3	3	0	GO:0006384	biological_process	transcription initiation from RNA polymerase III promoter	0
GO:0006585	3	3	0	GO:0006585	biological_process	dopamine biosynthetic process from tyrosine	0
GO:0007060	4	4	0	GO:0007060	biological_process	male meiosis chromosome segregation	0
GO:0009948	4	4	0	GO:0009948	biological_process	anterior/posterior axis specification	0
GO:0016239	3	3	0	GO:0016239	biological_process	positive regulation of macroautophagy	0
GO:0018401	3	3	0	GO:0018401	biological_process	peptidyl-proline hydroxylation to 4-hydroxy-L-proline	0
GO:0019433	4	4	0	GO:0019433	biological_process	triglyceride catabolic process	0
GO:0035067	3	3	0	GO:0035067	biological_process	negative regulation of histone acetylation	0
GO:0042987	3	3	0	GO:0042987	biological_process	amyloid precursor protein catabolic process	0
GO:0043406	3	3	0	GO:0043406	biological_process	positive regulation of MAP kinase activity	0
GO:0043412	3	3	0	GO:0043412	biological_process	macromolecule modification	0
GO:0043525	4	4	0	GO:0043525	biological_process	positive regulation of neuron apoptotic process	0
GO:0045732	4	4	0	GO:0045732	biological_process	positive regulation of protein catabolic process	0
GO:0050435	3	3	0	GO:0050435	biological_process	amyloid-beta metabolic process	0
GO:0051078	3	3	0	GO:0051078	biological_process	meiotic nuclear envelope disassembly	0
GO:0051446	3	3	0	GO:0051446	biological_process	positive regulation of meiotic cell cycle	0
GO:0051653	3	3	0	GO:0051653	biological_process	spindle localization	0
GO:0097112	3	3	0	GO:0097112	biological_process	gamma-aminobutyric acid receptor clustering	0
GO:1901074	3	3	0	GO:1901074	biological_process	regulation of engulfment of apoptotic cell	0
GO:1903864	3	3	0	GO:1903864	biological_process	P granule disassembly	0
GO:1904145	3	3	0	GO:1904145	biological_process	negative regulation of meiotic cell cycle process involved in oocyte maturation	0
GO:1904146	3	3	0	GO:1904146	biological_process	positive regulation of meiotic cell cycle process involved in oocyte maturation	0
GO:1905608	3	3	0	GO:1905608	biological_process	positive regulation of presynapse assembly	0
GO:0008360	96	75	2.53192e-22	GO:0008360	biological_process	regulation of cell shape	9.33388e-21
GO:0018105	145	94	1.03598e-17	GO:0018105	biological_process	peptidyl-serine phosphorylation	3.71864e-16
GO:0006470	164	92	7.4523e-12	GO:0006470	biological_process	protein dephosphorylation	2.47925e-10
GO:0006468	427	196	2.36729e-11	GO:0006468	biological_process	protein phosphorylation	7.68806e-10
GO:0035335	105	63	2.25006e-10	GO:0035335	biological_process	peptidyl-tyrosine dephosphorylation	6.97519e-09
GO:0007169	46	32	1.60196e-08	GO:0007169	biological_process	transmembrane receptor protein tyrosine kinase signaling pathway	4.64911e-07
GO:0038083	43	30	3.64017e-08	GO:0038083	biological_process	peptidyl-tyrosine autophosphorylation	1.03442e-06
GO:0042127	55	34	6.27411e-07	GO:0042127	biological_process	regulation of cell proliferation	1.50138e-05
GO:0030154	204	95	1.05225e-06	GO:0030154	biological_process	cell differentiation	2.4746e-05
GO:0016477	63	35	1.56562e-05	GO:0016477	biological_process	cell migration	0.000361949
GO:0007286	12	10	2.20914e-05	GO:0007286	biological_process	spermatid development	0.000493979
GO:0009880	12	10	2.20914e-05	GO:0009880	biological_process	embryonic pattern specification	0.000493979
GO:0007156	14	11	3.7011e-05	GO:0007156	biological_process	homophilic cell adhesion via plasma membrane adhesion molecules	0.000814243
GO:0007411	31	19	0.000125644	GO:0007411	biological_process	axon guidance	0.0026778
GO:0001556	15	11	0.000132356	GO:0001556	biological_process	oocyte maturation	0.00273536
GO:0016310	344	137	0.000194651	GO:0016310	biological_process	phosphorylation	0.00390447
GO:1905483	7	6	0.000277907	GO:1905483	biological_process	regulation of motor neuron migration	0.0054937
GO:0042395	14	10	0.000344475	GO:0042395	biological_process	ecdysis, collagen and cuticulin-based cuticle	0.00661779
GO:0033563	23	14	0.000762199	GO:0033563	biological_process	dorsal/ventral axon guidance	0.0133866
GO:0000902	11	8	0.000765512	GO:0000902	biological_process	cell morphogenesis	0.0133866
GO:0014057	11	8	0.000765512	GO:0014057	biological_process	positive regulation of acetylcholine secretion, neurotransmission	0.0133866
GO:0007409	13	9	0.000881797	GO:0007409	biological_process	axonogenesis	0.0149987
GO:0007530	6	5	0.000895635	GO:0007530	biological_process	sex determination	0.0149987
GO:0010951	51	26	0.000923545	GO:0010951	biological_process	negative regulation of endopeptidase activity	0.0149987
GO:0009653	17	11	0.000923671	GO:0009653	biological_process	anatomical structure morphogenesis	0.0149987
GO:0040038	17	11	0.000923671	GO:0040038	biological_process	polar body extrusion after meiotic divisions	0.0149987
GO:0032880	30	17	0.000978575	GO:0032880	biological_process	regulation of protein localization	0.0157032
GO:0055085	410	155	0.00132501	GO:0055085	biological_process	transmembrane transport	0.0207738
GO:0007155	40	21	0.00140342	GO:0007155	biological_process	cell adhesion	0.0215086
GO:0045026	8	6	0.00161973	GO:0045026	biological_process	plasma membrane fusion	0.0235034
GO:0048730	8	6	0.00161973	GO:0048730	biological_process	epidermis morphogenesis	0.0235034
GO:0006807	18	11	0.00198827	GO:0006807	biological_process	nitrogen compound metabolic process	0.0280914
GO:0008078	10	7	0.00203889	GO:0008078	biological_process	mesodermal cell migration	0.0280914
GO:0009072	10	7	0.00203889	GO:0009072	biological_process	aromatic amino acid family metabolic process	0.0280914
GO:0030703	10	7	0.00203889	GO:0030703	biological_process	eggshell formation	0.0280914
GO:0040039	16	10	0.00213507	GO:0040039	biological_process	inductive cell migration	0.0283649
GO:0018991	84	38	0.00217249	GO:0018991	biological_process	oviposition	0.0283649
GO:0006030	12	8	0.00221412	GO:0006030	biological_process	chitin metabolic process	0.0283649
GO:0040035	14	9	0.0022251	GO:0040035	biological_process	hermaphrodite genitalia development	0.0283649
GO:0006508	366	138	0.00254813	GO:0006508	biological_process	proteolysis	0.0300492
GO:0055114	535	195	0.00286225	GO:0055114	biological_process	oxidation-reduction process	0.0300492
GO:0006542	5	4	0.00288596	GO:0006542	biological_process	glutamine biosynthetic process	0.0300492
GO:0006896	5	4	0.00288596	GO:0006896	biological_process	Golgi to vacuole transport	0.0300492
GO:0008543	5	4	0.00288596	GO:0008543	biological_process	fibroblast growth factor receptor signaling pathway	0.0300492
GO:0009117	5	4	0.00288596	GO:0009117	biological_process	nucleotide metabolic process	0.0300492
GO:0033962	5	4	0.00288596	GO:0033962	biological_process	cytoplasmic mRNA processing body assembly	0.0300492
GO:0043409	5	4	0.00288596	GO:0043409	biological_process	negative regulation of MAPK cascade	0.0300492
GO:0046716	5	4	0.00288596	GO:0046716	biological_process	muscle cell cellular homeostasis	0.0300492
GO:0048280	5	4	0.00288596	GO:0048280	biological_process	vesicle fusion with Golgi apparatus	0.0300492
GO:0051295	5	4	0.00288596	GO:0051295	biological_process	establishment of meiotic spindle localization	0.0300492
GO:0051296	5	4	0.00288596	GO:0051296	biological_process	establishment of meiotic spindle orientation	0.0300492
GO:0097376	5	4	0.00288596	GO:0097376	biological_process	interneuron axon guidance	0.0300492
GO:1905815	5	4	0.00288596	GO:1905815	biological_process	regulation of dorsal/ventral axon guidance	0.0300492
GO:0001764	37	19	0.00301497	GO:0001764	biological_process	neuron migration	0.0311547
GO:0006836	33	17	0.00423424	GO:0006836	biological_process	neurotransmitter transport	0.0426745
GO:0008406	53	25	0.00457853	GO:0008406	biological_process	gonad development	0.0426745
GO:0006657	7	5	0.004602	GO:0006657	biological_process	CDP-choline pathway	0.0426745
GO:0045887	7	5	0.004602	GO:0045887	biological_process	positive regulation of synaptic growth at neuromuscular junction	0.0426745
GO:0051257	7	5	0.004602	GO:0051257	biological_process	meiotic spindle midzone assembly	0.0426745
GO:1905803	7	5	0.004602	GO:1905803	biological_process	negative regulation of cellular response to manganese ion	0.0426745
GO:0016042	43	21	0.00465576	GO:0016042	biological_process	lipid catabolic process	0.0426745
GO:0006816	31	16	0.00501868	GO:0006816	biological_process	calcium ion transport	0.044808
GO:0019752	13	8	0.00521185	GO:0019752	biological_process	carboxylic acid metabolic process	0.044808
GO:0007266	9	6	0.00532177	GO:0007266	biological_process	Rho protein signal transduction	0.044808
GO:0007274	9	6	0.00532177	GO:0007274	biological_process	neuromuscular synaptic transmission	0.044808
GO:0098609	9	6	0.00532177	GO:0098609	biological_process	cell-cell adhesion	0.044808
GO:1904747	9	6	0.00532177	GO:1904747	biological_process	positive regulation of apoptotic process involved in development	0.044808
GO:1905489	9	6	0.00532177	GO:1905489	biological_process	regulation of sensory neuron axon guidance	0.044808
GO:0010172	36	18	0.00538753	GO:0010172	biological_process	embryonic body morphogenesis	0.0450834
GO:0010171	22	12	0.00598843	GO:0010171	biological_process	body morphogenesis	0.0492061
GO:0009791	20	11	0.00697111	GO:0009791	biological_process	post-embryonic development	0.0565988
GO:0017148	20	11	0.00697111	GO:0017148	biological_process	negative regulation of translation	0.0565988
GO:0006417	37	18	0.00789189	GO:0006417	biological_process	regulation of translation	0.0598213
GO:0006520	18	10	0.00807663	GO:0006520	biological_process	cellular amino acid metabolic process	0.0598213
GO:0061158	18	10	0.00807663	GO:0061158	biological_process	3'-UTR-mediated mRNA destabilization	0.0598213
GO:0001555	4	3	0.00929773	GO:0001555	biological_process	oocyte growth	0.0598213
GO:0007528	4	3	0.00929773	GO:0007528	biological_process	neuromuscular junction development	0.0598213
GO:0008637	4	3	0.00929773	GO:0008637	biological_process	apoptotic mitochondrial changes	0.0598213
GO:0010469	4	3	0.00929773	GO:0010469	biological_process	regulation of receptor activity	0.0598213
GO:0010506	4	3	0.00929773	GO:0010506	biological_process	regulation of autophagy	0.0598213
GO:0018344	4	3	0.00929773	GO:0018344	biological_process	protein geranylgeranylation	0.0598213
GO:0030198	4	3	0.00929773	GO:0030198	biological_process	extracellular matrix organization	0.0598213
GO:0038007	4	3	0.00929773	GO:0038007	biological_process	netrin-activated signaling pathway	0.0598213
GO:0042136	4	3	0.00929773	GO:0042136	biological_process	neurotransmitter biosynthetic process	0.0598213
GO:0042416	4	3	0.00929773	GO:0042416	biological_process	dopamine biosynthetic process	0.0598213
GO:0045022	4	3	0.00929773	GO:0045022	biological_process	early endosome to late endosome transport	0.0598213
GO:0046622	4	3	0.00929773	GO:0046622	biological_process	positive regulation of organ growth	0.0598213
GO:0046928	4	3	0.00929773	GO:0046928	biological_process	regulation of neurotransmitter secretion	0.0598213
GO:0048546	4	3	0.00929773	GO:0048546	biological_process	digestive tract morphogenesis	0.0598213
GO:0048843	4	3	0.00929773	GO:0048843	biological_process	negative regulation of axon extension involved in axon guidance	0.0598213
GO:0051013	4	3	0.00929773	GO:0051013	biological_process	microtubule severing	0.0598213
GO:0051640	4	3	0.00929773	GO:0051640	biological_process	organelle localization	0.0598213
GO:0055088	4	3	0.00929773	GO:0055088	biological_process	lipid homeostasis	0.0598213
GO:0060280	4	3	0.00929773	GO:0060280	biological_process	negative regulation of ovulation	0.0598213
GO:0060573	4	3	0.00929773	GO:0060573	biological_process	cell fate specification involved in pattern specification	0.0598213
GO:0071168	4	3	0.00929773	GO:0071168	biological_process	protein localization to chromatin	0.0598213
GO:0080154	4	3	0.00929773	GO:0080154	biological_process	regulation of fertilization	0.0598213
GO:0090136	4	3	0.00929773	GO:0090136	biological_process	epithelial cell-cell adhesion	0.0598213
GO:1902477	4	3	0.00929773	GO:1902477	biological_process	regulation of defense response to bacterium, incompatible interaction	0.0598213
GO:1902751	4	3	0.00929773	GO:1902751	biological_process	positive regulation of cell cycle G2/M phase transition	0.0598213
GO:1905606	4	3	0.00929773	GO:1905606	biological_process	regulation of presynapse assembly	0.0598213
GO:1905812	4	3	0.00929773	GO:1905812	biological_process	regulation of motor neuron axon guidance	0.0598213
GO:1905868	4	3	0.00929773	GO:1905868	biological_process	regulation of 3'-UTR-mediated mRNA stabilization	0.0598213
GO:1905936	4	3	0.00929773	GO:1905936	biological_process	regulation of germ cell proliferation	0.0598213
GO:0007283	48	22	0.0105395	GO:0007283	biological_process	spermatogenesis	0.0668644
GO:0007018	28	14	0.0108792	GO:0007018	biological_process	microtubule-based movement	0.0687001
GO:0045138	80	34	0.0111162	GO:0045138	biological_process	nematode male tail tip morphogenesis	0.0697381
GO:0000122	83	35	0.0118412	GO:0000122	biological_process	negative regulation of transcription from RNA polymerase II promoter	0.0697381
GO:0007506	12	7	0.0118755	GO:0007506	biological_process	gonadal mesoderm development	0.0697381
GO:0002164	6	4	0.0128376	GO:0002164	biological_process	larval development	0.0697381
GO:0006509	6	4	0.0128376	GO:0006509	biological_process	membrane protein ectodomain proteolysis	0.0697381
GO:0006833	6	4	0.0128376	GO:0006833	biological_process	water transport	0.0697381
GO:0008584	6	4	0.0128376	GO:0008584	biological_process	male gonad development	0.0697381
GO:0009887	6	4	0.0128376	GO:0009887	biological_process	animal organ morphogenesis	0.0697381
GO:0015870	6	4	0.0128376	GO:0015870	biological_process	acetylcholine transport	0.0697381
GO:0034198	6	4	0.0128376	GO:0034198	biological_process	cellular response to amino acid starvation	0.0697381
GO:0035095	6	4	0.0128376	GO:0035095	biological_process	behavioral response to nicotine	0.0697381
GO:0036093	6	4	0.0128376	GO:0036093	biological_process	germ cell proliferation	0.0697381
GO:0045793	6	4	0.0128376	GO:0045793	biological_process	positive regulation of cell size	0.0697381
GO:0048013	6	4	0.0128376	GO:0048013	biological_process	ephrin receptor signaling pathway	0.0697381
GO:0048613	6	4	0.0128376	GO:0048613	biological_process	embryonic ectodermal digestive tract morphogenesis	0.0697381
GO:0051036	6	4	0.0128376	GO:0051036	biological_process	regulation of endosome size	0.0697381
GO:0071244	6	4	0.0128376	GO:0071244	biological_process	cellular response to carbon dioxide	0.0697381
GO:1900182	6	4	0.0128376	GO:1900182	biological_process	positive regulation of protein localization to nucleus	0.0697381
GO:1903745	6	4	0.0128376	GO:1903745	biological_process	negative regulation of pharyngeal pumping	0.0697381
GO:2000643	6	4	0.0128376	GO:2000643	biological_process	positive regulation of early endosome to late endosome transport	0.0697381
GO:0007338	10	6	0.0129818	GO:0007338	biological_process	single fertilization	0.0697381
GO:1905485	10	6	0.0129818	GO:1905485	biological_process	positive regulation of motor neuron migration	0.0697381
GO:0002119	205	78	0.0131211	GO:0002119	biological_process	nematode larval development	0.0697381
GO:0006727	8	5	0.0135488	GO:0006727	biological_process	ommochrome biosynthetic process	0.0697381
GO:0008203	8	5	0.0135488	GO:0008203	biological_process	cholesterol metabolic process	0.0697381
GO:0019532	8	5	0.0135488	GO:0019532	biological_process	oxalate transport	0.0697381
GO:0031175	8	5	0.0135488	GO:0031175	biological_process	neuron projection development	0.0697381
GO:1904936	8	5	0.0135488	GO:1904936	biological_process	interneuron migration	0.0697381
GO:0008152	373	135	0.0137039	GO:0008152	biological_process	metabolic process	0.0702712
GO:0006486	81	34	0.0138385	GO:0006486	biological_process	protein glycosylation	0.0706954
GO:0040011	95	39	0.0146401	GO:0040011	biological_process	locomotion	0.0742345
GO:0007218	109	44	0.0149507	GO:0007218	biological_process	neuropeptide signaling pathway	0.075529
GO:0007399	87	36	0.0154401	GO:0007399	biological_process	nervous system development	0.0777134
GO:0006644	17	9	0.0163486	GO:0006644	biological_process	phospholipid metabolic process	0.0810889
GO:0040032	17	9	0.0163486	GO:0040032	biological_process	post-embryonic body morphogenesis	0.0810889
GO:0016055	47	21	0.0168071	GO:0016055	biological_process	Wnt signaling pathway	0.0824636
GO:0040018	47	21	0.0168071	GO:0040018	biological_process	positive regulation of multicellular organism growth	0.0824636
GO:0009792	281	103	0.0183348	GO:0009792	biological_process	embryo development ending in birth or egg hatching	0.0893165
GO:0007010	22	11	0.0185858	GO:0007010	biological_process	cytoskeleton organization	0.0902172
GO:0016938	3	3	0	GO:0016938	cellular_component	kinesin I complex	0
GO:0030018	4	4	0	GO:0030018	cellular_component	Z disc	0
GO:0031332	3	3	0	GO:0031332	cellular_component	RNAi effector complex	0
GO:0031616	4	4	0	GO:0031616	cellular_component	spindle pole centrosome	0
GO:0035253	3	3	0	GO:0035253	cellular_component	ciliary rootlet	0
GO:0043198	3	3	0	GO:0043198	cellular_component	dendritic shaft	0
GO:0031234	44	31	1.539e-08	GO:0031234	cellular_component	extrinsic component of cytoplasmic side of plasma membrane	4.56347e-07
GO:0005737	1639	604	3.92718e-08	GO:0005737	cellular_component	cytoplasm	1.07134e-06
GO:0031143	20	17	6.69726e-08	GO:0031143	cellular_component	pseudopodium	1.79119e-06
GO:0005856	222	105	1.18398e-07	GO:0005856	cellular_component	cytoskeleton	3.04706e-06
GO:0005576	329	145	1.89998e-07	GO:0005576	cellular_component	extracellular region	4.79921e-06
GO:0030056	15	11	0.000132356	GO:0030056	cellular_component	hemidesmosome	0.00273536
GO:0043186	63	32	0.000337434	GO:0043186	cellular_component	P granule	0.00657514
GO:0000785	20	13	0.00038723	GO:0000785	cellular_component	chromatin	0.00733586
GO:0005578	34	19	0.000736262	GO:0005578	cellular_component	proteinaceous extracellular matrix	0.0133866
GO:0005615	221	89	0.0013687	GO:0005615	cellular_component	extracellular space	0.0212149
GO:0030864	8	6	0.00161973	GO:0030864	cellular_component	cortical actin cytoskeleton	0.0235034
GO:0005788	16	10	0.00213507	GO:0005788	cellular_component	endoplasmic reticulum lumen	0.0283649
GO:0005663	5	4	0.00288596	GO:0005663	cellular_component	DNA replication factor C complex	0.0300492
GO:0005742	5	4	0.00288596	GO:0005742	cellular_component	mitochondrial outer membrane translocase complex	0.0300492
GO:0044841	5	4	0.00288596	GO:0044841	cellular_component	gut granule membrane	0.0300492
GO:0012507	7	5	0.004602	GO:0012507	cellular_component	ER to Golgi transport vesicle membrane	0.0426745
GO:0031252	7	5	0.004602	GO:0031252	cellular_component	cell leading edge	0.0426745
GO:0036062	7	5	0.004602	GO:0036062	cellular_component	presynaptic periactive zone	0.0426745
GO:0005794	164	66	0.00478729	GO:0005794	cellular_component	Golgi apparatus	0.0435324
GO:0071944	9	6	0.00532177	GO:0071944	cellular_component	cell periphery	0.044808
GO:1990124	9	6	0.00532177	GO:1990124	cellular_component	messenger ribonucleoprotein complex	0.044808
GO:0005938	85	37	0.00546937	GO:0005938	cellular_component	cell cortex	0.0454892
GO:0005871	22	12	0.00598843	GO:0005871	cellular_component	kinesin complex	0.0492061
GO:0000794	32	16	0.00764491	GO:0000794	cellular_component	condensed nuclear chromosome	0.0598213
GO:0005828	4	3	0.00929773	GO:0005828	cellular_component	kinetochore microtubule	0.0598213
GO:0008352	4	3	0.00929773	GO:0008352	cellular_component	katanin complex	0.0598213
GO:0034715	4	3	0.00929773	GO:0034715	cellular_component	pICln-Sm protein complex	0.0598213
GO:0042383	4	3	0.00929773	GO:0042383	cellular_component	sarcolemma	0.0598213
GO:0005765	40	19	0.00942117	GO:0005765	cellular_component	lysosomal membrane	0.0603309
GO:0031410	86	36	0.0125573	GO:0031410	cellular_component	cytoplasmic vesicle	0.0697381
GO:0030424	156	61	0.0127684	GO:0030424	cellular_component	axon	0.0697381
GO:0000805	6	4	0.0128376	GO:0000805	cellular_component	X chromosome	0.0697381
GO:0030121	6	4	0.0128376	GO:0030121	cellular_component	AP-1 adaptor complex	0.0697381
GO:0071010	6	4	0.0128376	GO:0071010	cellular_component	prespliceosome	0.0697381
GO:0030117	10	6	0.0129818	GO:0030117	cellular_component	membrane coat	0.0697381
GO:0000793	36	17	0.0134638	GO:0000793	cellular_component	condensed chromosome	0.0697381
GO:0030126	8	5	0.0135488	GO:0030126	cellular_component	COPI vesicle coat	0.0697381
GO:0031307	8	5	0.0135488	GO:0031307	cellular_component	integral component of mitochondrial outer membrane	0.0697381
GO:0005874	73	31	0.014294	GO:0005874	cellular_component	microtubule	0.0727502
GO:0031902	17	9	0.0163486	GO:0031902	cellular_component	late endosome membrane	0.0810889
GO:0042995	141	55	0.017533	GO:0042995	cellular_component	cell projection	0.085717
GO:0005886	621	216	0.0186912	GO:0005886	cellular_component	plasma membrane	0.0903349
GO:0009986	37	17	0.0187425	GO:0009986	cellular_component	cell surface	0.0903349
GO:0005911	15	8	0.0192404	GO:0005911	cellular_component	cell-cell junction	0.0920841
GO:0016323	32	15	0.0193292	GO:0016323	cellular_component	basolateral plasma membrane	0.0921855
GO:0004806	4	4	0	GO:0004806	molecular_function	triglyceride lipase activity	0
GO:0005001	4	4	0	GO:0005001	molecular_function	transmembrane receptor protein tyrosine phosphatase activity	0
GO:0008429	3	3	0	GO:0008429	molecular_function	phosphatidylethanolamine binding	0
GO:0045735	6	6	0	GO:0045735	molecular_function	nutrient reservoir activity	0
GO:0070569	3	3	0	GO:0070569	molecular_function	uridylyltransferase activity	0
GO:0004725	98	64	6.32049e-13	GO:0004725	molecular_function	protein tyrosine phosphatase activity	2.21055e-11
GO:0004672	404	189	6.7447e-12	GO:0004672	molecular_function	protein kinase activity	2.29994e-10
GO:0004674	294	142	1.51915e-10	GO:0004674	molecular_function	protein serine/threonine kinase activity	4.81888e-09
GO:0004721	102	60	1.7379e-09	GO:0004721	molecular_function	phosphoprotein phosphatase activity	5.26776e-08
GO:0004715	47	32	3.77315e-08	GO:0004715	molecular_function	non-membrane spanning protein tyrosine kinase activity	1.05032e-06
GO:0005102	69	42	8.08599e-08	GO:0005102	molecular_function	receptor binding	2.12102e-06
GO:0004713	80	46	2.66847e-07	GO:0004713	molecular_function	protein tyrosine kinase activity	6.61782e-06
GO:0005524	894	344	4.41734e-07	GO:0005524	molecular_function	ATP binding	1.07594e-05
GO:0010181	16	12	5.01269e-05	GO:0010181	molecular_function	FMN binding	0.00108529
GO:0016301	334	134	0.000153853	GO:0016301	molecular_function	kinase activity	0.00313217
GO:0004222	97	45	0.000517386	GO:0004222	molecular_function	metalloendopeptidase activity	0.00966733
GO:0019894	9	7	0.000562009	GO:0019894	molecular_function	kinesin binding	0.0103592
GO:0015562	6	5	0.000895635	GO:0015562	molecular_function	efflux transmembrane transporter activity	0.0149987
GO:0005515	1035	365	0.00114225	GO:0005515	molecular_function	protein binding	0.0181166
GO:0008237	133	57	0.00147219	GO:0008237	molecular_function	metallopeptidase activity	0.0223119
GO:0016787	818	292	0.00150961	GO:0016787	molecular_function	hydrolase activity	0.0226275
GO:0002020	10	7	0.00203889	GO:0002020	molecular_function	protease binding	0.0280914
GO:0016740	892	315	0.00216935	GO:0016740	molecular_function	transferase activity	0.0283649
GO:0000166	853	302	0.00222362	GO:0000166	molecular_function	nucleotide binding	0.0283649
GO:0005328	14	9	0.0022251	GO:0005328	molecular_function	neurotransmitter:sodium symporter activity	0.0283649
GO:0003730	34	18	0.00229527	GO:0003730	molecular_function	mRNA 3'-UTR binding	0.0289884
GO:0019901	51	25	0.00232526	GO:0019901	molecular_function	protein kinase binding	0.0290978
GO:0004356	5	4	0.00288596	GO:0004356	molecular_function	glutamate-ammonia ligase activity	0.0300492
GO:0005277	5	4	0.00288596	GO:0005277	molecular_function	acetylcholine transmembrane transporter activity	0.0300492
GO:0005545	5	4	0.00288596	GO:0005545	molecular_function	1-phosphatidylinositol binding	0.0300492
GO:0008568	5	4	0.00288596	GO:0008568	molecular_function	microtubule-severing ATPase activity	0.0300492
GO:0043395	5	4	0.00288596	GO:0043395	molecular_function	heparan sulfate proteoglycan binding	0.0300492
GO:0003777	28	15	0.00373209	GO:0003777	molecular_function	microtubule motor activity	0.038275
GO:0042302	163	66	0.00403656	GO:0042302	molecular_function	structural constituent of cuticle	0.0410886
GO:0001786	7	5	0.004602	GO:0001786	molecular_function	phosphatidylserine binding	0.0426745
GO:0003689	7	5	0.004602	GO:0003689	molecular_function	DNA clamp loader activity	0.0426745
GO:0015075	7	5	0.004602	GO:0015075	molecular_function	ion transmembrane transporter activity	0.0426745
GO:0031545	7	5	0.004602	GO:0031545	molecular_function	peptidyl-proline 4-dioxygenase activity	0.0426745
GO:0004867	48	23	0.00466166	GO:0004867	molecular_function	serine-type endopeptidase inhibitor activity	0.0426745
GO:0016887	101	43	0.00528414	GO:0016887	molecular_function	ATPase activity	0.044808
GO:0005319	9	6	0.00532177	GO:0005319	molecular_function	lipid transporter activity	0.044808
GO:0031418	9	6	0.00532177	GO:0031418	molecular_function	L-ascorbic acid binding	0.044808
GO:0015293	27	14	0.00705039	GO:0015293	molecular_function	symporter activity	0.0569037
GO:0005243	16	9	0.0092941	GO:0005243	molecular_function	gap junction channel activity	0.0598213
GO:0004046	4	3	0.00929773	GO:0004046	molecular_function	aminoacylase activity	0.0598213
GO:0004430	4	3	0.00929773	GO:0004430	molecular_function	1-phosphatidylinositol 4-kinase activity	0.0598213
GO:0008331	4	3	0.00929773	GO:0008331	molecular_function	high voltage-gated calcium channel activity	0.0598213
GO:0009931	4	3	0.00929773	GO:0009931	molecular_function	calcium-dependent protein serine/threonine kinase activity	0.0598213
GO:0048018	4	3	0.00929773	GO:0048018	molecular_function	receptor ligand activity	0.0598213
GO:0042626	53	24	0.00999764	GO:0042626	molecular_function	ATPase activity, coupled to transmembrane movement of substances	0.0637233
GO:0000900	6	4	0.0128376	GO:0000900	molecular_function	translation repressor activity, nucleic acid binding	0.0697381
GO:0001106	6	4	0.0128376	GO:0001106	molecular_function	RNA polymerase II transcription corepressor activity	0.0697381
GO:0004103	6	4	0.0128376	GO:0004103	molecular_function	choline kinase activity	0.0697381
GO:0008201	6	4	0.0128376	GO:0008201	molecular_function	heparin binding	0.0697381
GO:0015250	6	4	0.0128376	GO:0015250	molecular_function	water channel activity	0.0697381
GO:0004175	26	13	0.0129937	GO:0004175	molecular_function	endopeptidase activity	0.0697381
GO:0008271	8	5	0.0135488	GO:0008271	molecular_function	secondary active sulfate transmembrane transporter activity	0.0697381
GO:0008374	8	5	0.0135488	GO:0008374	molecular_function	O-acyltransferase activity	0.0697381
GO:0015106	8	5	0.0135488	GO:0015106	molecular_function	bicarbonate transmembrane transporter activity	0.0697381
GO:0019531	8	5	0.0135488	GO:0019531	molecular_function	oxalate transmembrane transporter activity	0.0697381
GO:0030971	8	5	0.0135488	GO:0030971	molecular_function	receptor tyrosine kinase binding	0.0697381
GO:0048365	8	5	0.0135488	GO:0048365	molecular_function	Rac GTPase binding	0.0697381
GO:0019706	17	9	0.0163486	GO:0019706	molecular_function	protein-cysteine S-palmitoyltransferase activity	0.0810889
GO:0016491	393	141	0.0166277	GO:0016491	molecular_function	oxidoreductase activity	0.0821745
GO:0055077	15	8	0.0192404	GO:0055077	molecular_function	gap junction hemi-channel activity	0.0920841

## Sheet: aS
GO_ID	All_GO	aS_GO	p.val	GO1	Space	Desrc	adj.p
GO:0045087	300	47	5.15503e-05	GO:0045087	biological_process	innate immune response	0.00306356
GO:0010332	10	5	7.77421e-05	GO:0010332	biological_process	response to gamma radiation	0.00359341
GO:0006869	26	8	0.000274332	GO:0006869	biological_process	lipid transport	0.0112173
GO:0045989	5	3	0.000296611	GO:0045989	biological_process	positive regulation of striated muscle contraction	0.0112173
GO:0006936	17	6	0.000393356	GO:0006936	biological_process	muscle contraction	0.0129199
GO:0098869	52	12	0.000512399	GO:0098869	biological_process	cellular oxidant detoxification	0.0129199
GO:0035095	6	3	0.000826511	GO:0035095	biological_process	behavioral response to nicotine	0.0180962
GO:0008652	20	6	0.00123404	GO:0008652	biological_process	cellular amino acid biosynthetic process	0.0256681
GO:0007031	7	3	0.00179173	GO:0007031	biological_process	peroxisome organization	0.0296151
GO:0015695	7	3	0.00179173	GO:0015695	biological_process	organic cation transport	0.0296151
GO:0043050	16	5	0.00185094	GO:0043050	biological_process	pharyngeal pumping	0.0296151
GO:0008202	12	4	0.00263987	GO:0008202	biological_process	steroid metabolic process	0.0349379
GO:0099132	23	6	0.00307518	GO:0099132	biological_process	ATP hydrolysis coupled cation transmembrane transport	0.0349379
GO:0017121	8	3	0.00333011	GO:0017121	biological_process	phospholipid scrambling	0.0349379
GO:0070932	8	3	0.00333011	GO:0070932	biological_process	histone H3 deacetylation	0.0349379
GO:0016311	63	12	0.00335941	GO:0016311	biological_process	dephosphorylation	0.0349379
GO:0006807	18	5	0.00367188	GO:0006807	biological_process	nitrogen compound metabolic process	0.0363691
GO:0019752	13	4	0.00397628	GO:0019752	biological_process	carboxylic acid metabolic process	0.0384682
GO:0008152	373	47	0.00652566	GO:0008152	biological_process	metabolic process	0.0554015
GO:0005975	132	20	0.00669703	GO:0005975	biological_process	carbohydrate metabolic process	0.0557193
GO:1902884	27	6	0.00812253	GO:1902884	biological_process	positive regulation of response to oxidative stress	0.0598639
GO:0043413	21	5	0.00850711	GO:0043413	biological_process	macromolecule glycosylation	0.0598639
GO:0007338	10	3	0.00863421	GO:0007338	biological_process	single fertilization	0.0598639
GO:0007413	10	3	0.00863421	GO:0007413	biological_process	axonal fasciculation	0.0598639
GO:0016575	10	3	0.00863421	GO:0016575	biological_process	histone deacetylation	0.0598639
GO:0030703	10	3	0.00863421	GO:0030703	biological_process	eggshell formation	0.0598639
GO:0006517	16	4	0.0107604	GO:0006517	biological_process	protein deglycosylation	0.0715048
GO:0006096	22	5	0.0108289	GO:0006096	biological_process	glycolytic process	0.0715048
GO:0035335	105	16	0.011674	GO:0035335	biological_process	peptidyl-tyrosine dephosphorylation	0.0758813
GO:0010951	51	9	0.0136703	GO:0010951	biological_process	negative regulation of endopeptidase activity	0.0861644
GO:0006516	17	4	0.0141414	GO:0006516	biological_process	glycoprotein catabolic process	0.0878036
GO:0000165	30	6	0.0147156	GO:0000165	biological_process	MAPK cascade	0.08872
GO:0006979	60	10	0.0162967	GO:0006979	biological_process	response to oxidative stress	0.0899813
GO:0033692	45	8	0.0166448	GO:0033692	biological_process	cellular polysaccharide biosynthetic process	0.0899813
GO:0030206	31	6	0.0175785	GO:0030206	biological_process	chondroitin sulfate biosynthetic process	0.0899813
GO:0006749	12	3	0.0176079	GO:0006749	biological_process	glutathione metabolic process	0.0899813
GO:0015807	12	3	0.0176079	GO:0015807	biological_process	L-amino acid transport	0.0899813
GO:0042542	12	3	0.0176079	GO:0042542	biological_process	response to hydrogen peroxide	0.0899813
GO:0071805	93	14	0.0177367	GO:0071805	biological_process	potassium ion transmembrane transport	0.0899813
GO:1902476	61	10	0.0183255	GO:1902476	biological_process	chloride transmembrane transport	0.0918482
GO:0006470	164	22	0.0203555	GO:0006470	biological_process	protein dephosphorylation	0.0999099
GO:0034765	25	5	0.0204143	GO:0034765	biological_process	regulation of ion transmembrane transport	0.0999099
GO:0030993	3	3	0	GO:0030993	cellular_component	axonemal heterotrimeric kinesin-II complex	0
GO:0005576	329	54	3.98665e-06	GO:0005576	cellular_component	extracellular region	0.000829223
GO:0005861	8	5	1.21421e-05	GO:0005861	cellular_component	troponin complex	0.00126278
GO:0055120	93	21	1.77297e-05	GO:0055120	cellular_component	striated muscle dense body	0.00147512
GO:0030017	22	7	0.000410256	GO:0030017	cellular_component	sarcomere	0.0129199
GO:0031672	9	4	0.000527976	GO:0031672	cellular_component	A band	0.0129199
GO:0030016	11	4	0.00166167	GO:0030016	cellular_component	myofibril	0.0296151
GO:0031430	28	7	0.00245606	GO:0031430	cellular_component	M band	0.0349379
GO:0005863	8	3	0.00333011	GO:0005863	cellular_component	striated muscle myosin thick filament	0.0349379
GO:0005615	221	30	0.00800294	GO:0005615	cellular_component	extracellular space	0.0598639
GO:0005871	22	5	0.0108289	GO:0005871	cellular_component	kinesin complex	0.0715048
GO:0009925	11	3	0.0126185	GO:0009925	cellular_component	basal plasma membrane	0.0807586
GO:0043231	99	15	0.01438	GO:0043231	cellular_component	intracellular membrane-bounded organelle	0.0879719
GO:0055038	12	3	0.0176079	GO:0055038	cellular_component	recycling endosome membrane	0.0899813
GO:0030246	288	48	8.12359e-06	GO:0030246	molecular_function	carbohydrate binding	0.00112647
GO:0045735	6	4	3.16604e-05	GO:0045735	molecular_function	nutrient reservoir activity	0.00219512
GO:0030172	4	3	6.38823e-05	GO:0030172	molecular_function	troponin C binding	0.00332188
GO:0016810	13	5	0.000501621	GO:0016810	molecular_function	hydrolase activity, acting on carbon-nitrogen (but not peptide) bonds	0.0129199
GO:0005319	9	4	0.000527976	GO:0005319	molecular_function	lipid transporter activity	0.0129199
GO:0071949	18	6	0.000594218	GO:0071949	molecular_function	FAD binding	0.013733
GO:0001786	7	3	0.00179173	GO:0001786	molecular_function	phosphatidylserine binding	0.0296151
GO:0032041	7	3	0.00179173	GO:0032041	molecular_function	NAD-dependent histone deacetylase activity (H3-K14 specific)	0.0296151
GO:0016787	818	96	0.0022409	GO:0016787	molecular_function	hydrolase activity	0.0345265
GO:0003993	28	7	0.00245606	GO:0003993	molecular_function	acid phosphatase activity	0.0349379
GO:0008483	17	5	0.00264599	GO:0008483	molecular_function	transaminase activity	0.0349379
GO:0030170	48	10	0.00287742	GO:0030170	molecular_function	pyridoxal phosphate binding	0.0349379
GO:0004040	8	3	0.00333011	GO:0004040	molecular_function	amidase activity	0.0349379
GO:0004407	8	3	0.00333011	GO:0004407	molecular_function	histone deacetylase activity	0.0349379
GO:0017128	8	3	0.00333011	GO:0017128	molecular_function	phospholipid scramblase activity	0.0349379
GO:0016887	101	17	0.00347325	GO:0016887	molecular_function	ATPase activity	0.0352407
GO:0019901	51	10	0.00473575	GO:0019901	molecular_function	protein kinase binding	0.0447744
GO:0008146	31	7	0.00489973	GO:0008146	molecular_function	sulfotransferase activity	0.0449069
GO:0004791	19	5	0.00496567	GO:0004791	molecular_function	thioredoxin-disulfide reductase activity	0.0449069
GO:0005245	9	3	0.00557181	GO:0005245	molecular_function	voltage-gated calcium channel activity	0.0493165
GO:0047756	26	6	0.00650964	GO:0047756	molecular_function	chondroitin 4-sulfotransferase activity	0.0554015
GO:0003774	40	8	0.00767893	GO:0003774	molecular_function	motor activity	0.0598639
GO:0008022	15	4	0.00797622	GO:0008022	molecular_function	protein C-terminus binding	0.0598639
GO:0046933	15	4	0.00797622	GO:0046933	molecular_function	proton-transporting ATP synthase activity, rotational mechanism	0.0598639
GO:0016705	84	13	0.0164857	GO:0016705	molecular_function	oxidoreductase activity, acting on paired donors, with incorporation or reduction of molecular oxygen	0.0899813
GO:0005244	24	5	0.0167503	GO:0005244	molecular_function	voltage-gated ion channel activity	0.0899813
GO:0008757	12	3	0.0176079	GO:0008757	molecular_function	S-adenosylmethionine-dependent methyltransferase activity	0.0899813
GO:0015179	12	3	0.0176079	GO:0015179	molecular_function	L-amino acid transmembrane transporter activity	0.0899813
GO:0016773	12	3	0.0176079	GO:0016773	molecular_function	phosphotransferase activity, alcohol group as acceptor	0.0899813

## Sheet: GB
GO_ID	All_GO	aS_GO	p.val	GO1	Space	Desrc	adj.p
GO:0006081	3	3	0	GO:0006081	biological_process	cellular aldehyde metabolic process	0
GO:0045087	300	106	3.17355e-22	GO:0045087	biological_process	innate immune response	4.60164e-20
GO:0055114	535	109	6.29877e-06	GO:0055114	biological_process	oxidation-reduction process	0.000250726
GO:0009410	8	6	6.4843e-06	GO:0009410	biological_process	response to xenobiotic stimulus	0.000250726
GO:0006516	17	9	1.82325e-05	GO:0006516	biological_process	glycoprotein catabolic process	0.000622051
GO:0051260	52	18	3.17525e-05	GO:0051260	biological_process	protein homooligomerization	0.00102314
GO:0006517	16	8	7.91211e-05	GO:0006517	biological_process	protein deglycosylation	0.00229451
GO:0017121	8	5	0.000146496	GO:0017121	biological_process	phospholipid scrambling	0.0033987
GO:0006680	6	4	0.000260137	GO:0006680	biological_process	glucosylceramide catabolic process	0.00558813
GO:0006515	15	7	0.000328967	GO:0006515	biological_process	protein quality control by the ubiquitin-proteasome system	0.00681431
GO:0007021	4	3	0.000356642	GO:0007021	biological_process	tubulin complex assembly	0.00689508
GO:0010332	10	5	0.000857184	GO:0010332	biological_process	response to gamma radiation	0.0146225
GO:0050482	10	5	0.000857184	GO:0050482	biological_process	arachidonic acid secretion	0.0146225
GO:0008152	373	71	0.0015581	GO:0008152	biological_process	metabolic process	0.0230173
GO:0006783	5	3	0.0015874	GO:0006783	biological_process	heme biosynthetic process	0.0230173
GO:0007616	5	3	0.0015874	GO:0007616	biological_process	long-term memory	0.0230173
GO:1905815	5	3	0.0015874	GO:1905815	biological_process	regulation of dorsal/ventral axon guidance	0.0230173
GO:0050829	106	25	0.00200655	GO:0050829	biological_process	defense response to Gram-negative bacterium	0.0270651
GO:0042542	12	5	0.00294706	GO:0042542	biological_process	response to hydrogen peroxide	0.0388476
GO:0043401	274	53	0.00361527	GO:0043401	biological_process	steroid hormone mediated signaling pathway	0.046421
GO:0016024	6	3	0.00424192	GO:0016024	biological_process	CDP-diacylglycerol biosynthetic process	0.046421
GO:0036093	6	3	0.00424192	GO:0036093	biological_process	germ cell proliferation	0.046421
GO:0042744	6	3	0.00424192	GO:0042744	biological_process	hydrogen peroxide catabolic process	0.046421
GO:0002376	13	5	0.00484093	GO:0002376	biological_process	immune system process	0.0501575
GO:0043413	21	7	0.00484279	GO:0043413	biological_process	macromolecule glycosylation	0.0501575
GO:0006644	17	6	0.00506104	GO:0006644	biological_process	phospholipid metabolic process	0.0514983
GO:0097475	10	4	0.00675496	GO:0097475	biological_process	motor neuron migration	0.0664047
GO:1905485	10	4	0.00675496	GO:1905485	biological_process	positive regulation of motor neuron migration	0.0664047
GO:0006120	14	5	0.00749622	GO:0006120	biological_process	mitochondrial electron transport, NADH to ubiquinone	0.0701259
GO:0006508	366	66	0.00799409	GO:0006508	biological_process	proteolysis	0.0714555
GO:0007031	7	3	0.00882213	GO:0007031	biological_process	peroxisome organization	0.0714555
GO:0035329	7	3	0.00882213	GO:0035329	biological_process	hippo signaling	0.0714555
GO:0060625	7	3	0.00882213	GO:0060625	biological_process	regulation of protein deneddylation	0.0714555
GO:1905483	7	3	0.00882213	GO:1905483	biological_process	regulation of motor neuron migration	0.0714555
GO:0051603	52	13	0.00887034	GO:0051603	biological_process	proteolysis involved in cellular protein catabolic process	0.0714555
GO:0098869	52	13	0.00887034	GO:0098869	biological_process	cellular oxidant detoxification	0.0714555
GO:0045121	78	29	4.72353e-08	GO:0045121	cellular_component	membrane raft	2.73965e-06
GO:0005785	5	4	4.8953e-05	GO:0005785	cellular_component	signal recognition particle receptor complex	0.00149435
GO:0005615	221	50	0.00010833	GO:0005615	cellular_component	extracellular space	0.00281706
GO:0043231	99	27	0.000111711	GO:0043231	cellular_component	intracellular membrane-bounded organelle	0.00281706
GO:0000801	4	3	0.000356642	GO:0000801	cellular_component	central element	0.00689508
GO:0005576	329	66	0.000521861	GO:0005576	cellular_component	extracellular region	0.00976384
GO:0000786	62	17	0.00128725	GO:0000786	cellular_component	nucleosome	0.0213316
GO:0005882	18	6	0.00731166	GO:0005882	cellular_component	intermediate filament	0.0695207
GO:0048500	7	3	0.00882213	GO:0048500	cellular_component	signal recognition particle	0.0714555
GO:0030056	15	5	0.0110599	GO:0030056	cellular_component	hemidesmosome	0.08553
GO:0004096	3	3	0	GO:0004096	molecular_function	catalase activity	0
GO:0015631	3	3	0	GO:0015631	molecular_function	tubulin binding	0
GO:0030246	288	81	3.20287e-11	GO:0030246	molecular_function	carbohydrate binding	3.71533e-09
GO:0008395	38	21	2.37916e-10	GO:0008395	molecular_function	steroid hydroxylase activity	2.29985e-08
GO:0016705	84	34	2.79891e-10	GO:0016705	molecular_function	oxidoreductase activity, acting on paired donors, with incorporation or reduction of molecular oxygen	2.31909e-08
GO:0004497	94	36	6.1027e-10	GO:0004497	molecular_function	monooxygenase activity	4.42446e-08
GO:0016491	393	95	6.24291e-09	GO:0016491	molecular_function	oxidoreductase activity	4.02321e-07
GO:0005506	110	35	2.76342e-07	GO:0005506	molecular_function	iron ion binding	1.45708e-05
GO:0020037	137	40	6.44631e-07	GO:0020037	molecular_function	heme binding	3.11571e-05
GO:0015020	71	25	1.11762e-06	GO:0015020	molecular_function	glucuronosyltransferase activity	4.98631e-05
GO:0016758	79	25	1.08429e-05	GO:0016758	molecular_function	transferase activity, transferring hexosyl groups	0.000393056
GO:0000224	13	7	8.5077e-05	GO:0000224	molecular_function	peptide-N4-(N-acetyl-beta-glucosaminyl)asparagine amidase activity	0.00234975
GO:0017128	8	5	0.000146496	GO:0017128	molecular_function	phospholipid scramblase activity	0.0033987
GO:0004348	6	4	0.000260137	GO:0004348	molecular_function	glucosylceramidase activity	0.00558813
GO:0004623	10	5	0.000857184	GO:0004623	molecular_function	phospholipase A2 activity	0.0146225
GO:0030151	5	3	0.0015874	GO:0030151	molecular_function	molybdenum ion binding	0.0230173
GO:0005179	35	11	0.00171754	GO:0005179	molecular_function	hormone activity	0.0242969
GO:0003857	8	4	0.00190721	GO:0003857	molecular_function	3-hydroxyacyl-CoA dehydrogenase activity	0.0263376
GO:0046982	73	18	0.00381748	GO:0046982	molecular_function	protein heterodimerization activity	0.046421
GO:0000900	6	3	0.00424192	GO:0000900	molecular_function	translation repressor activity, nucleic acid binding	0.046421
GO:0008171	6	3	0.00424192	GO:0008171	molecular_function	O-methyltransferase activity	0.046421
GO:0008201	6	3	0.00424192	GO:0008201	molecular_function	heparin binding	0.046421
GO:0015562	6	3	0.00424192	GO:0015562	molecular_function	efflux transmembrane transporter activity	0.046421
GO:0004185	13	5	0.00484093	GO:0004185	molecular_function	serine-type carboxypeptidase activity	0.0501575
GO:0071949	18	6	0.00731166	GO:0071949	molecular_function	FAD binding	0.0695207
GO:0001786	7	3	0.00882213	GO:0001786	molecular_function	phosphatidylserine binding	0.0714555
GO:0008121	7	3	0.00882213	GO:0008121	molecular_function	ubiquinol-cytochrome-c reductase activity	0.0714555
GO:0008270	525	90	0.0105141	GO:0008270	molecular_function	zinc ion binding	0.0828173
GO:0042626	53	13	0.0105663	GO:0042626	molecular_function	ATPase activity, coupled to transmembrane movement of substances	0.0828173

## Sheet: Interaction
GO_ID	All_GO	aS_GO	p.val	GO1	Space	Desrc	adj.p
GO:0045087	300	58	2.34026e-20	GO:0045087	biological_process	innate immune response	4.89114e-18
GO:0050829	106	17	3.92826e-06	GO:0050829	biological_process	defense response to Gram-negative bacterium	0.000205251
GO:0050830	60	12	5.53924e-06	GO:0050830	biological_process	defense response to Gram-positive bacterium	0.00023154
GO:0008152	373	37	1.80594e-05	GO:0008152	biological_process	metabolic process	0.000629069
GO:1905815	5	3	2.82823e-05	GO:1905815	biological_process	regulation of dorsal/ventral axon guidance	0.00084443
GO:0006680	6	3	8.1521e-05	GO:0006680	biological_process	glucosylceramide catabolic process	0.00170379
GO:0002376	13	4	0.000266786	GO:0002376	biological_process	immune system process	0.0042891
GO:0000302	8	3	0.000351262	GO:0000302	biological_process	response to reactive oxygen species	0.00489425
GO:0006096	22	5	0.000534804	GO:0006096	biological_process	glycolytic process	0.00620967
GO:1990170	9	3	0.00060761	GO:1990170	biological_process	stress response to cadmium ion	0.00668371
GO:0010332	10	3	0.000973254	GO:0010332	biological_process	response to gamma radiation	0.00968619
GO:0007517	17	4	0.00108778	GO:0007517	biological_process	muscle organ development	0.00988458
GO:0071805	93	11	0.00201773	GO:0071805	biological_process	potassium ion transmembrane transport	0.0162194
GO:0006629	192	18	0.00305164	GO:0006629	biological_process	lipid metabolic process	0.0215763
GO:0051260	52	7	0.00371104	GO:0051260	biological_process	protein homooligomerization	0.0231852
GO:0051603	52	7	0.00371104	GO:0051603	biological_process	proteolysis involved in cellular protein catabolic process	0.0231852
GO:0045214	14	3	0.00396056	GO:0045214	biological_process	sarcomere organization	0.0236502
GO:0006665	32	5	0.00426686	GO:0006665	biological_process	sphingolipid metabolic process	0.0247715
GO:0006517	16	3	0.00665642	GO:0006517	biological_process	protein deglycosylation	0.0333858
GO:0006694	16	3	0.00665642	GO:0006694	biological_process	steroid biosynthetic process	0.0333858
GO:0043050	16	3	0.00665642	GO:0043050	biological_process	pharyngeal pumping	0.0333858
GO:0006813	46	6	0.00691011	GO:0006813	biological_process	potassium ion transport	0.0333858
GO:0055085	410	31	0.00702859	GO:0055085	biological_process	transmembrane transport	0.0333858
GO:0050832	26	4	0.00800559	GO:0050832	biological_process	defense response to fungus	0.0371815
GO:1902476	61	7	0.00986111	GO:1902476	biological_process	chloride transmembrane transport	0.0438505
GO:0006807	18	3	0.0103482	GO:0006807	biological_process	nitrogen compound metabolic process	0.0450579
GO:0007005	19	3	0.0126056	GO:0007005	biological_process	mitochondrion organization	0.0526916
GO:0015711	20	3	0.0151546	GO:0015711	biological_process	organic anion transport	0.0597606
GO:0006821	54	6	0.0163088	GO:0006821	biological_process	chloride transport	0.0631213
GO:0008654	21	3	0.018006	GO:0008654	biological_process	phospholipid biosynthetic process	0.068375
GO:0007218	109	10	0.0186477	GO:0007218	biological_process	neuropeptide signaling pathway	0.068375
GO:0015671	22	3	0.0211692	GO:0015671	biological_process	oxygen transport	0.0749891
GO:0033563	23	3	0.0246518	GO:0033563	biological_process	dorsal/ventral axon guidance	0.081886
GO:0034765	25	3	0.0325982	GO:0034765	biological_process	regulation of ion transmembrane transport	0.0973288
GO:0045121	78	16	1.86243e-07	GO:0045121	cellular_component	membrane raft	1.29749e-05
GO:0055120	93	13	0.00017698	GO:0055120	cellular_component	striated muscle dense body	0.00336262
GO:0005576	329	30	0.000424115	GO:0005576	cellular_component	extracellular region	0.00554
GO:0008076	17	4	0.00108778	GO:0008076	cellular_component	voltage-gated potassium channel complex	0.00988458
GO:0005764	89	11	0.00137511	GO:0005764	cellular_component	lysosome	0.0119749
GO:0005604	20	4	0.00240981	GO:0005604	cellular_component	basement membrane	0.0186538
GO:0005615	221	20	0.00309708	GO:0005615	cellular_component	extracellular space	0.0215763
GO:0043231	99	11	0.00342494	GO:0043231	cellular_component	intracellular membrane-bounded organelle	0.0230907
GO:0005759	55	7	0.00527588	GO:0005759	cellular_component	mitochondrial matrix	0.0298016
GO:0005578	34	4	0.0245203	GO:0005578	cellular_component	proteinaceous extracellular matrix	0.081886
GO:0005739	402	28	0.0262321	GO:0005739	cellular_component	mitochondrion	0.0856643
GO:0030246	288	49	4.24108e-15	GO:0030246	molecular_function	carbohydrate binding	4.43193e-13
GO:0051082	45	9	5.32422e-05	GO:0051082	molecular_function	unfolded protein binding	0.00139095
GO:0004348	6	3	8.1521e-05	GO:0004348	molecular_function	glucosylceramidase activity	0.00170379
GO:0042626	53	9	0.000227814	GO:0042626	molecular_function	ATPase activity, coupled to transmembrane movement of substances	0.00396776
GO:0031072	8	3	0.000351262	GO:0031072	molecular_function	heat shock protein binding	0.00489425
GO:0016758	79	11	0.000464638	GO:0016758	molecular_function	transferase activity, transferring hexosyl groups	0.00571231
GO:0015020	71	10	0.000668518	GO:0015020	molecular_function	glucuronosyltransferase activity	0.00698601
GO:0005215	102	12	0.00149621	GO:0005215	molecular_function	transporter activity	0.0125083
GO:0016810	13	3	0.00294275	GO:0016810	molecular_function	hydrolase activity, acting on carbon-nitrogen (but not peptide) bonds	0.0215763
GO:0005249	22	4	0.00377176	GO:0005249	molecular_function	voltage-gated potassium channel activity	0.0231852
GO:0016627	34	5	0.00582528	GO:0016627	molecular_function	oxidoreductase activity, acting on the CH-CH group of donors	0.032039
GO:0005179	35	5	0.00674351	GO:0005179	molecular_function	hormone activity	0.0333858
GO:0008483	17	3	0.00836985	GO:0008483	molecular_function	transaminase activity	0.0380282
GO:0016887	101	10	0.0109745	GO:0016887	molecular_function	ATPase activity	0.0468094
GO:0008514	20	3	0.0151546	GO:0008514	molecular_function	organic anion transmembrane transporter activity	0.0597606
GO:0016616	20	3	0.0151546	GO:0016616	molecular_function	oxidoreductase activity, acting on the CH-OH group of donors, NAD or NADP as acceptor	0.0597606
GO:0016747	68	7	0.0183539	GO:0016747	molecular_function	transferase activity, transferring acyl groups other than amino-acyl groups	0.068375
GO:0005344	22	3	0.0211692	GO:0005344	molecular_function	oxygen transporter activity	0.0749891
GO:0000287	34	4	0.0245203	GO:0000287	molecular_function	magnesium ion binding	0.081886
GO:0016798	46	5	0.0246833	GO:0016798	molecular_function	hydrolase activity, acting on glycosyl bonds	0.081886
GO:0016746	130	11	0.0270674	GO:0016746	molecular_function	transferase activity, transferring acyl groups	0.0870321
GO:0050660	60	6	0.0276534	GO:0050660	molecular_function	flavin adenine dinucleotide binding	0.0875691
GO:0005244	24	3	0.0284599	GO:0005244	molecular_function	voltage-gated ion channel activity	0.088778
GO:0016829	89	8	0.0312312	GO:0016829	molecular_function	lyase activity	0.0959901
GO:0005262	25	3	0.0325982	GO:0005262	molecular_function	calcium channel activity	0.0973288

## Sheet: aS_no_age
GO_ID	All_GO	aS_GO	p.val	GO1	Space	Desrc	adj.p
GO:0045087	300	31	2.4986e-05	GO:0045087	biological_process	innate immune response	0.00186752
GO:0043050	16	5	6.79399e-05	GO:0043050	biological_process	pharyngeal pumping	0.00295539
GO:0006936	17	5	0.000100699	GO:0006936	biological_process	muscle contraction	0.00375463
GO:0015695	7	3	0.000172209	GO:0015695	biological_process	organic cation transport	0.00449465
GO:0016311	63	10	0.000201292	GO:0016311	biological_process	dephosphorylation	0.0047761
GO:0006517	16	4	0.000746198	GO:0006517	biological_process	protein deglycosylation	0.0108199
GO:0010332	10	3	0.000918702	GO:0010332	biological_process	response to gamma radiation	0.0126169
GO:0006516	17	4	0.00101516	GO:0006516	biological_process	glycoprotein catabolic process	0.0126169
GO:0006979	60	8	0.00229758	GO:0006979	biological_process	response to oxidative stress	0.0249862
GO:0000028	13	3	0.00278289	GO:0000028	biological_process	ribosomal small subunit assembly	0.025046
GO:0098869	52	7	0.00338027	GO:0098869	biological_process	cellular oxidant detoxification	0.0284597
GO:0006096	22	4	0.00353101	GO:0006096	biological_process	glycolytic process	0.0287998
GO:0009058	33	5	0.00464219	GO:0009058	biological_process	biosynthetic process	0.0346175
GO:0006515	15	3	0.00491619	GO:0006515	biological_process	protein quality control by the ubiquitin-proteasome system	0.0356424
GO:0043085	16	3	0.00630619	GO:0043085	biological_process	positive regulation of catalytic activity	0.0392498
GO:0002181	25	4	0.00631606	GO:0002181	biological_process	cytoplasmic translation	0.0392498
GO:0050832	26	4	0.00751317	GO:0050832	biological_process	defense response to fungus	0.0435764
GO:1902884	27	4	0.00885956	GO:1902884	biological_process	positive regulation of response to oxidative stress	0.0481738
GO:0008340	237	19	0.0117278	GO:0008340	biological_process	determination of adult lifespan	0.0578245
GO:0032436	19	3	0.0119637	GO:0032436	biological_process	positive regulation of proteasomal ubiquitin-dependent protein catabolic process	0.0578245
GO:0045167	20	3	0.0143913	GO:0045167	biological_process	asymmetric protein localization involved in cell fate determination	0.0682934
GO:0071805	93	9	0.0147122	GO:0071805	biological_process	potassium ion transmembrane transport	0.0685695
GO:0030206	31	4	0.0159016	GO:0030206	biological_process	chondroitin sulfate biosynthetic process	0.071557
GO:0016042	43	5	0.0169773	GO:0016042	biological_process	lipid catabolic process	0.0732048
GO:0043413	21	3	0.0171092	GO:0043413	biological_process	macromolecule glycosylation	0.0732048
GO:0055114	535	36	0.0194104	GO:0055114	biological_process	oxidation-reduction process	0.0761308
GO:0015671	22	3	0.0201265	GO:0015671	biological_process	oxygen transport	0.0761308
GO:0060271	45	5	0.0209132	GO:0060271	biological_process	cilium assembly	0.0779765
GO:0006813	46	5	0.0230951	GO:0006813	biological_process	potassium ion transport	0.0837198
GO:0099132	23	3	0.0234512	GO:0099132	biological_process	ATP hydrolysis coupled cation transmembrane transport	0.0838462
GO:1902476	61	6	0.0278685	GO:1902476	biological_process	chloride transmembrane transport	0.0944632
GO:0055120	93	17	4.32346e-07	GO:0055120	cellular_component	striated muscle dense body	0.000112842
GO:0005861	8	4	1.32515e-05	GO:0005861	cellular_component	troponin complex	0.00172933
GO:0031672	9	4	2.8621e-05	GO:0031672	cellular_component	A band	0.00186752
GO:0005576	329	32	6.43793e-05	GO:0005576	cellular_component	extracellular region	0.00295539
GO:0031430	28	6	0.000300438	GO:0031430	cellular_component	M band	0.00603296
GO:0005863	8	3	0.000331166	GO:0005863	cellular_component	striated muscle myosin thick filament	0.00603296
GO:0030017	22	5	0.000492871	GO:0030017	cellular_component	sarcomere	0.00803995
GO:0030016	11	3	0.00138841	GO:0030016	cellular_component	myofibril	0.0164716
GO:0005874	73	9	0.00268099	GO:0005874	cellular_component	microtubule	0.025046
GO:0005912	23	4	0.00433416	GO:0005912	cellular_component	adherens junction	0.0332711
GO:0016459	25	4	0.00631606	GO:0016459	cellular_component	myosin complex	0.0392498
GO:0005777	36	5	0.00721795	GO:0005777	cellular_component	peroxisome	0.0435764
GO:0000151	18	3	0.00981544	GO:0000151	cellular_component	ubiquitin ligase complex	0.0522822
GO:0005871	22	3	0.0201265	GO:0005871	cellular_component	kinesin complex	0.0761308
GO:0005840	158	13	0.0218609	GO:0005840	cellular_component	ribosome	0.0803621
GO:0022627	36	4	0.0289521	GO:0022627	cellular_component	cytosolic small ribosomal subunit	0.0968782
GO:0071949	18	5	0.000144869	GO:0071949	molecular_function	FAD binding	0.00449465
GO:0030246	288	28	0.000164914	GO:0030246	molecular_function	carbohydrate binding	0.00449465
GO:0004040	8	3	0.000331166	GO:0004040	molecular_function	amidase activity	0.00603296
GO:0020037	137	16	0.000346722	GO:0020037	molecular_function	heme binding	0.00603296
GO:0003774	40	7	0.000576537	GO:0003774	molecular_function	motor activity	0.00885155
GO:0008483	17	4	0.00101516	GO:0008483	molecular_function	transaminase activity	0.0126169
GO:0003993	28	5	0.00194052	GO:0003993	molecular_function	acid phosphatase activity	0.0220206
GO:0016705	84	10	0.00241443	GO:0016705	molecular_function	oxidoreductase activity, acting on paired donors, with incorporation or reduction of molecular oxygen	0.025046
GO:0005506	110	12	0.00259451	GO:0005506	molecular_function	iron ion binding	0.025046
GO:0000224	13	3	0.00278289	GO:0000224	molecular_function	peptide-N4-(N-acetyl-beta-glucosaminyl)asparagine amidase activity	0.025046
GO:0008146	31	5	0.00335079	GO:0008146	molecular_function	sulfotransferase activity	0.0284597
GO:0008081	23	4	0.00433416	GO:0008081	molecular_function	phosphoric diester hydrolase activity	0.0332711
GO:0005179	35	5	0.00626671	GO:0005179	molecular_function	hormone activity	0.0392498
GO:0008138	16	3	0.00630619	GO:0008138	molecular_function	protein tyrosine/serine/threonine phosphatase activity	0.0392498
GO:0004601	25	4	0.00631606	GO:0004601	molecular_function	peroxidase activity	0.0392498
GO:0047756	26	4	0.00751317	GO:0047756	molecular_function	chondroitin 4-sulfotransferase activity	0.0435764
GO:0030170	48	6	0.00805809	GO:0030170	molecular_function	pyridoxal phosphate binding	0.0455086
GO:0003735	140	13	0.00819504	GO:0003735	molecular_function	structural constituent of ribosome	0.0455086
GO:0005267	63	7	0.0109208	GO:0005267	molecular_function	potassium channel activity	0.0570068
GO:0019901	51	6	0.0111834	GO:0019901	molecular_function	protein kinase binding	0.0572326
GO:0004791	19	3	0.0119637	GO:0004791	molecular_function	thioredoxin-disulfide reductase activity	0.0578245
GO:0004497	94	9	0.0157729	GO:0004497	molecular_function	monooxygenase activity	0.071557
GO:0001228	21	3	0.0171092	GO:0001228	molecular_function	transcriptional activator activity, RNA polymerase II transcription regulatory region sequence-specific binding	0.0732048
GO:0019904	32	4	0.0181134	GO:0019904	molecular_function	protein domain specific binding	0.0761308
GO:0004222	97	9	0.0192958	GO:0004222	molecular_function	metalloendopeptidase activity	0.0761308
GO:0005249	22	3	0.0201265	GO:0005249	molecular_function	voltage-gated potassium channel activity	0.0761308
GO:0005344	22	3	0.0201265	GO:0005344	molecular_function	oxygen transporter activity	0.0761308
GO:0015035	22	3	0.0201265	GO:0015035	molecular_function	protein disulfide oxidoreductase activity	0.0761308
GO:0016887	101	9	0.0248479	GO:0016887	molecular_function	ATPase activity	0.0876392
GO:0042802	74	7	0.0267897	GO:0042802	molecular_function	identical protein binding	0.0932282
GO:0016787	818	51	0.0278566	GO:0016787	molecular_function	hydrolase activity	0.0944632

## Sheet: aS_and_age
GO_ID	All_GO	aS_GO	p.val	GO1	Space	Desrc	adj.p
GO:0006869	26	6	0.00011364	GO:0006869	biological_process	lipid transport	0.00719335
GO:0008652	20	5	0.000184666	GO:0008652	biological_process	cellular amino acid biosynthetic process	0.00827304
GO:0006470	164	16	0.00117837	GO:0006470	biological_process	protein dephosphorylation	0.0337908
GO:0006749	12	3	0.00151577	GO:0006749	biological_process	glutathione metabolic process	0.0337908
GO:0008202	12	3	0.00151577	GO:0008202	biological_process	steroid metabolic process	0.0337908
GO:0019752	13	3	0.00211193	GO:0019752	biological_process	carboxylic acid metabolic process	0.0337908
GO:0035335	105	11	0.00268151	GO:0035335	biological_process	peptidyl-tyrosine dephosphorylation	0.0400439
GO:0005975	132	12	0.00660279	GO:0005975	biological_process	carbohydrate metabolic process	0.0739512
GO:0010951	51	6	0.00755037	GO:0010951	biological_process	negative regulation of endopeptidase activity	0.0769197
GO:0006807	18	3	0.00755461	GO:0006807	biological_process	nitrogen compound metabolic process	0.0769197
GO:0098869	52	6	0.0083948	GO:0098869	biological_process	cellular oxidant detoxification	0.0817581
GO:0015711	20	3	0.0111383	GO:0015711	biological_process	organic anion transport	0.0924063
GO:0006816	31	4	0.0117714	GO:0006816	biological_process	calcium ion transport	0.0941714
GO:0005576	329	26	0.00198263	GO:0005576	cellular_component	extracellular region	0.0337908
GO:0005615	221	18	0.00534535	GO:0005615	cellular_component	extracellular space	0.0665199
GO:0045735	6	4	1.05954e-06	GO:0045735	molecular_function	nutrient reservoir activity	0.000237338
GO:0005319	9	4	1.98586e-05	GO:0005319	molecular_function	lipid transporter activity	0.00222417
GO:0001786	7	3	0.000128453	GO:0001786	molecular_function	phosphatidylserine binding	0.00719335
GO:0005245	9	3	0.000430043	GO:0005245	molecular_function	voltage-gated calcium channel activity	0.0160549
GO:0004725	98	11	0.00148402	GO:0004725	molecular_function	protein tyrosine phosphatase activity	0.0337908
GO:0004721	102	11	0.0020971	GO:0004721	molecular_function	phosphoprotein phosphatase activity	0.0337908
GO:0016810	13	3	0.00211193	GO:0016810	molecular_function	hydrolase activity, acting on carbon-nitrogen (but not peptide) bonds	0.0337908
GO:0008061	44	6	0.00327656	GO:0008061	molecular_function	chitin binding	0.0458718
GO:0046933	15	3	0.0037521	GO:0046933	molecular_function	proton-transporting ATP synthase activity, rotational mechanism	0.0494394
GO:0030246	288	22	0.00574296	GO:0030246	molecular_function	carbohydrate binding	0.0677065
GO:0004791	19	3	0.00923374	GO:0004791	molecular_function	thioredoxin-disulfide reductase activity	0.0833878
GO:0042626	53	6	0.00930668	GO:0042626	molecular_function	ATPase activity, coupled to transmembrane movement of substances	0.0833878
GO:0008514	20	3	0.0111383	GO:0008514	molecular_function	organic anion transmembrane transporter activity	0.0924063

## Sheet: Genes in Venn
Genes shown in Figure 1A
V1	V2
1	pqn-47	Age
2	F08F3.6	Age
3	D2062.6	Age
4	C32E8.4	Age
5	C46E10.8	Age
6	C30H6.12	Age
7	skr-8	Age
8	K09H11.9	Age
9	C06A8.6	Age
10	B0280.17	Age
11	col-125	Age
12	F28E10.4	Age
13	F44D12.7	Age
14	Y57G11C.5	Age
15	fbxc-28	Age
16	efn-2	Age
17	F42A8.1	Age
18	C24D10.2	Age
19	F32H2.7	Age
20	clec-88	Age
21	C01G8.1	Age
22	Y51A2A.12	Age
23	C17F3.1	Age
24	F32A11.3	Age
25	scl-11	Age
26	F21F8.5	Age
27	W03G9.5	Age
28	clec-52	Age
29	egg-1	Age
30	BE0003N10.3	Age
31	ham-1	Age
32	snf-10	Age
33	F37E3.3	Age
34	drh-1	Age
35	ZC266.2	Age
36	C26C6.6	Age
37	try-1	Age
38	T02G6.5	Age
39	T12B5.15	Age
40	#N/A	Age
41	bath-6	Age
42	msp-31	Age
43	ssp-11	Age
44	C04E7.5	Age
45	R09E10.4	Age
46	srh-206	Age
47	Y75D11A.3	Age
48	nas-20	Age
49	W01B11.1	Age
50	air-1	Age
51	tig-3	Age
52	Y116A8C.5	Age
53	fozi-1	Age
54	rmd-1	Age
55	Y39H10B.2	Age
56	Y47D7A.11	Age
57	F15D4.5	Age
58	nspa-4	Age
59	Y106G6G.4	Age
60	ppt-1	Age
61	F49C12.15	Age
62	nasp-2	Age
63	Y7A9C.11	Age
64	Y53H1B.2	Age
65	W04H10.1	Age
66	grd-13	Age
67	cdc-25.3	Age
68	F12E12.3	Age
69	cbd-1	Age
70	Y106G6A.4	Age
71	E02H4.2	Age
72	srd-63	Age
73	ZK550.5	Age
74	K10C2.7	Age
75	W06D11.3	Age
76	E03H12.5	Age
77	F12E12.6	Age
78	R07C12.2	Age
79	W02F12.3	Age
80	F17E9.4	Age
81	W04A4.5	Age
82	col-41	Age
83	EEED8.15	Age
84	K07A1.5	Age
85	C11H1.9	Age
86	T13A10.1	Age
87	ZK1055.7	Age
88	F14H3.5	Age
89	M04B2.2	Age
90	B0379.2	Age
91	rskn-1	Age
92	rgs-9	Age
93	F15G9.1	Age
94	C14C10.1	Age
95	nspd-5	Age
96	C12D5.4	Age
97	Y53C12A.7	Age
98	W09D6.4	Age
99	C04G2.8	Age
100	Y62E10A.17	Age
101	F47B3.7	Age
102	T28B8.6	Age
103	cav-1	Age
104	D1086.7	Age
105	W03F11.1	Age
106	scrm-5	Age
107	R09A8.2	Age
108	cpg-1	Age
109	Y47D7A.12	Age
110	F02H6.2	Age
111	C47E8.10	Age
112	Y75D11A.2	Age
113	Y54G2A.47	Age
114	Y38H8A.2	Age
115	vit-4	Age
116	skr-5	Age
117	spe-26	Age
118	W03D8.9	Age
119	F53B6.7	Age
120	clec-97	Age
121	F46F5.6	Age
122	C10C5.3	Age
123	col-81	Age
124	msp-37	Age
125	T05E7.4	Age
126	col-179	Age
127	F14H3.4	Age
128	F36A2.12	Age
129	F47B3.1	Age
130	pal-1	Age
131	Y51F10.11	Age
132	C04G2.2	Age
133	C04G2.9	Age
134	H05L14.1	Age
135	Y6D1A.2	Age
136	ZK1307.3	Age
137	T08B6.9	Age
138	T28F4.5	Age
139	ZK177.1	Age
140	E02H9.7	Age
141	F38H4.4	Age
142	T24D1.3	Age
143	ins-35	Age
144	C27F2.7	Age
145	col-124	Age
146	C15A11.4	Age
147	mua-6	Age
148	cpg-3	Age
149	nas-22	Age
150	F25H5.2	Age
151	Y53C10A.10	Age
152	B0334.9	Age
153	C50E3.11	Age
154	tag-273	Age
155	gld-1	Age
156	F01D4.10	Age
157	ZK813.7	Age
158	vab-23	Age
159	C15H7.2	Age
160	try-7	Age
161	ssp-31	Age
162	Y18D10A.8	Age
163	cgh-1	Age
164	C55B6.5	Age
165	W03D8.5	Age
166	C25G4.8	Age
167	T23G11.1	Age
168	ckc-1	Age
169	kin-5	Age
170	AC8.4	Age
171	C10G11.7	Age
172	clec-79	Age
173	F13E9.5	Age
174	fbn-1	Age
175	Y53F4B.36	Age
176	T02B11.4	Age
177	C04F12.6	Age
178	str-14	Age
179	Y57G11C.46	Age
180	Y46G5A.37	Age
181	ZK1248.4	Age
182	T27E7.1	Age
183	F18A1.7	Age
184	scl-22	Age
185	K09E4.1	Age
186	F47B10.4	Age
187	nas-21	Age
188	F23D12.9	Age
189	ZK354.3	Age
190	F54H12.7	Age
191	Y57G11C.23	Age
192	fbxb-97	Age
193	C18H7.1	Age
194	K08E3.10	Age
195	clec-47	Age
196	egg-5	Age
197	F14F8.8	Age
198	pie-1	Age
199	F56A4.2	Age
200	F57G9.6	Age
201	T04B2.8	Age
202	F26D11.6	Age
203	Y105C5B.11	Age
204	clec-243	Age
205	F10E9.2	Age
206	ZK669.3	Age
207	skr-10	Age
208	Y106G6H.10	Age
209	ttbk-2	Age
210	W01B6.6	Age
211	W02D9.6	Age
212	pup-3	Age
213	Y47D3B.1	Age
214	fbxc-50	Age
215	ZK287.1	Age
216	retr-1	Age
217	W01B6.4	Age
218	clec-175	Age
219	C38C10.3	Age
220	C45H4.14	Age
221	Y48G1A.2	Age
222	E03H4.11	Age
223	C36C9.1	Age
224	ctbp-1	Age
225	C24A11.1	Age
226	nspd-9	Age
227	nlp-34	Age
228	nlp-32	Age
229	nspd-3	Age
230	bath-7	Age
231	fbxb-38	Age
232	klp-17	Age
233	W05B10.3	Age
234	F30A10.12	Age
235	F46F5.5	Age
236	R102.7	Age
237	F11A3.3	Age
238	C09D4.3	Age
239	his-32	Age
240	C05D2.3	Age
241	folt-2	Age
242	tbx-9	Age
243	W01D2.3	Age
244	F08H9.2	Age
245	ubxn-5	Age
246	ZK105.5	Age
247	C32C4.3	Age
248	F55H12.5	Age
249	M176.9	Age
250	C55B7.10	Age
251	C48B4.13	Age
252	wht-8	Age
253	Y62E10A.14	Age
254	kca-1	Age
255	ima-1	Age
256	C55C2.3	Age
257	twk-11	Age
258	fbxa-98	Age
259	H32C10.1	Age
260	Y53C10A.15	Age
261	B0218.7	Age
262	F14F9.8	Age
263	BE10.5	Age
264	mrp-8	Age
265	D1081.4	Age
266	coel-1	Age
267	nspa-8	Age
268	spe-8	Age
269	Y59E9AL.2	Age
270	F59A6.12	Age
271	srxa-15	Age
272	Y55B1AR.4	Age
273	oac-29	Age
274	M01F1.6	Age
275	F21C3.6	Age
276	T05A8.8	Age
277	T13F2.9	Age
278	clec-22	Age
279	unc-43	Age
280	R01H2.2	Age
281	ttr-4	Age
282	F42H11.1	Age
283	T06G6.11	Age
284	C10G8.3	Age
285	Y39E4B.13	Age
286	F32H2.6	Age
287	ceh-49	Age
288	clec-38	Age
289	C15C7.6	Age
290	R03A10.5	Age
291	Y116F11B.14	Age
292	K11D12.13	Age
293	cdh-7	Age
294	F38E1.3	Age
295	F44D12.4	Age
296	col-19	Age
297	dyb-1	Age
298	his-35	Age
299	C02B10.6	Age
300	T16A9.5	Age
301	F20D6.1	Age
302	C26E6.1	Age
303	C32B5.6	Age
304	F26D2.10	Age
305	T02G6.7	Age
306	C18D11.7	Age
307	M117.4	Age
308	tag-310	Age
309	T21E3.2	Age
310	clec-42	Age
311	F56C11.6	Age
312	R13F6.5	Age
313	T23F6.3	Age
314	ZK822.1	Age
315	F08F8.6	Age
316	D1086.6	Age
317	R04B5.11	Age
318	F56G4.7	Age
319	lit-1	Age
320	F53H4.2	Age
321	Y59E9AL.6	Age
322	pes-23	Age
323	F21C10.9	Age
324	Y66D12A.11	Age
325	ZK353.3	Age
326	F22D6.2	Age
327	bath-22	Age
328	D1054.11	Age
329	C50E3.12	Age
330	F13A2.4	Age
331	msp-33	Age
332	T28B8.1	Age
333	vit-2	Age
334	ttr-45	Age
335	C17E4.3	Age
336	F26B1.5	Age
337	pqn-94	Age
338	pqn-41	Age
339	K07F5.17	Age
340	Y116A8C.4	Age
341	Y106G6D.4	Age
342	Y19D10B.6	Age
343	W02D7.4	Age
344	spe-27	Age
345	W03G11.2	Age
346	abf-1	Age
347	nlp-12	Age
348	sdz-27	Age
349	Y49F6C.8	Age
350	Y35H6.1	Age
351	F49C5.11	Age
352	T05C12.3	Age
353	R07C3.13	Age
354	snf-5	Age
355	C28D4.7	Age
356	nhl-1	Age
357	mlt-9	Age
358	C53D6.10	Age
359	C15C6.2	Age
360	F11D11.15	Age
361	F36H12.4	Age
362	cyn-8	Age
363	flp-1	Age
364	F32B5.4	Age
365	cyp-42A1	Age
366	C37A5.1	Age
367	fbxc-32	Age
368	nhr-270	Age
369	F13E9.16	Age
370	soc-2	Age
371	col-80	Age
372	M151.7	Age
373	F44G3.10	Age
374	F36A2.10	Age
375	sel-7	Age
376	C27H2.2	Age
377	hmr-1	Age
378	spp-9	Age
379	C03B8.3	Age
380	nas-3	Age
381	C45G9.9	Age
382	F40H3.6	Age
383	sip-1	Age
384	ung-1	Age
385	F41G4.8	Age
386	F28A10.8	Age
387	F56D6.14	Age
388	K12C11.5	Age
389	F58G11.3	Age
390	C31B8.4	Age
391	ttr-14	Age
392	T01H3.4	Age
393	F15A4.10	Age
394	oac-9	Age
395	clec-145	Age
396	pos-1	Age
397	MTCE.7	Age
398	F43G6.3	Age
399	H12I13.5	Age
400	C45E5.1	Age
401	C16D9.5	Age
402	R03H10.2	Age
403	F18A12.4	Age
404	Y87G2A.12	Age
405	F56C9.10	Age
406	Y75B12B.1	Age
407	hil-3	Age
408	C09F5.1	Age
409	glit-1	Age
410	B0496.6	Age
411	F37C4.5	Age
412	F26E4.2	Age
413	C40H1.2	Age
414	C12D8.9	Age
415	D1086.19	Age
416	fbxa-224	Age
417	Y4C6A.4	Age
418	C04F12.7	Age
419	ceh-20	Age
420	gln-6	Age
421	H01G02.1	Age
422	F54D10.5	Age
423	Y32H12A.9	Age
424	Y54G2A.23	Age
425	F33D11.1	Age
426	ZK616.1	Age
427	Y53F4B.19	Age
428	R09E10.1	Age
429	grl-32	Age
430	col-7	Age
431	col-129	Age
432	ZK795.2	Age
433	C28D4.5	Age
434	C28C12.11	Age
435	clp-4	Age
436	B0198.3	Age
437	ZK829.9	Age
438	C18E3.1	Age
439	Y51B9A.5	Age
440	ZK813.1	Age
441	nuc-1	Age
442	Y39B6A.30	Age
443	Y17G7B.11	Age
444	clc-2	Age
445	srh-186	Age
446	C34D4.3	Age
447	H04M03.1	Age
448	F22G12.1	Age
449	inx-5	Age
450	C08H9.13	Age
451	T09B4.5	Age
452	F44D12.6	Age
453	Y54G2A.11	Age
454	Y51H7C.3	Age
455	ZK1307.4	Age
456	C31C9.2	Age
457	Y71G12B.33	Age
458	R02D5.7	Age
459	T25G12.11	Age
460	gsp-4	Age
461	pqn-52	Age
462	K06A5.3	Age
463	F41G3.5	Age
464	klp-15	Age
465	Y46G5A.14	Age
466	ZC477.7	Age
467	vit-6	Age
468	T23D8.7	Age
469	str-44	Age
470	T28H11.7	Age
471	Y55B1BL.1	Age
472	Y116A8C.10	Age
473	ref-1	Age
474	abf-6	Age
475	F26F12.3	Age
476	T05C12.1	Age
477	ZC373.3	Age
478	K08H10.5	Age
479	ugt-57	Age
480	Y47D7A.7	Age
481	D1086.11	Age
482	Y53G8AL.1	Age
483	C18A11.3	Age
484	ced-11	Age
485	W06D4.3	Age
486	D2062.5	Age
487	math-48	Age
488	btb-6	Age
489	cutl-10	Age
490	Y45F10C.2	Age
491	C11E4.7	Age
492	srx-125	Age
493	F45G2.2	Age
494	F55B11.2	Age
495	drsh-1	Age
496	F22B3.8	Age
497	bath-24	Age
498	F52F12.9	Age
499	mom-2	Age
500	fbxa-129	Age
501	clec-151	Age
502	H38K22.7	Age
503	C08F11.12	Age
504	K10D6.2	Age
505	scrm-8	Age
506	cpx-2	Age
507	K02E10.1	Age
508	hum-5	Age
509	W06G6.10	Age
510	clec-153	Age
511	K01D12.7	Age
512	W03F11.4	Age
513	cyc-2.2	Age
514	F28A10.1	Age
515	R09D1.12	Age
516	ZC412.5	Age
517	C45G9.4	Age
518	Y46B2A.2	Age
519	Y39C12A.9	Age
520	lab-1	Age
521	Y116A8C.37	Age
522	mec-12	Age
523	T01E8.4	Age
524	ZK688.10	Age
525	T08G11.2	Age
526	Y47H10A.2	Age
527	mdt-19	Age
528	C46E10.9	Age
529	byn-1	Age
530	dpl-1	Age
531	B0545.4	Age
532	F11G11.4	Age
533	Y106G6E.3	Age
534	R05H11.2	Age
535	Y68A4A.10	Age
536	fzy-1	Age
537	C52A10.3	Age
538	Y65B4BR.5	Age
539	bre-3	Age
540	C01G6.9	Age
541	arf-1.1	Age
542	F14B4.2	Age
543	C01G10.15	Age
544	T01H10.4	Age
545	M03E7.3	Age
546	ego-2	Age
547	clec-190	Age
548	sdn-1	Age
549	Y41E3.18	Age
550	nas-28	Age
551	C06A5.5	Age
552	F30A10.11	Age
553	F27C1.3	Age
554	F46F5.2	Age
555	pqn-90	Age
556	Y54G2A.21	Age
557	eva-1	Age
558	grsp-4	Age
559	kel-10	Age
560	F56B3.11	Age
561	C01G6.3	Age
562	F07C6.4	Age
563	Y59E9AL.3	Age
564	nhr-116	Age
565	AH6.3	Age
566	Y45F10C.1	Age
567	Y53F4A.2	Age
568	acdh-2	Age
569	C04B4.2	Age
570	F52H3.6	Age
571	C50E3.6	Age
572	Y38E10A.17	Age
573	C08F8.6	Age
574	F33D11.7	Age
575	R05H5.4	Age
576	Y4C6A.3	Age
577	C14F11.4	Age
578	C18D4.6	Age
579	T27C4.2	Age
580	F54D11.3	Age
581	clec-123	Age
582	B0513.4	Age
583	ztf-26	Age
584	C34F11.5	Age
585	Y57G11C.52	Age
586	F59E11.7	Age
587	cyb-3	Age
588	zyg-11	Age
589	skr-15	Age
590	C50C3.1	Age
591	T01D1.8	Age
592	rfc-3	Age
593	T20F10.4	Age
594	C39B10.3	Age
595	Y47D7A.13	Age
596	nhr-81	Age
597	F53F4.2	Age
598	rnr-2	Age
599	R01H2.7	Age
600	Y34B4A.6	Age
601	F21F3.3	Age
602	nex-2	Age
603	T10C6.8	Age
604	oma-2	Age
605	Y55D5A.1	Age
606	daf-19	Age
607	C32H11.1	Age
608	T28F2.4	Age
609	ttr-8	Age
610	ssq-1	Age
611	ZK813.3	Age
612	sru-40	Age
613	W08A12.2	Age
614	crs-2	Age
615	clec-87	Age
616	H16D19.3	Age
617	Y47G6A.26	Age
618	C17E7.9	Age
619	tag-212	Age
620	W05B2.2	Age
621	axl-1	Age
622	sams-1	Age
623	W01A8.5	Age
624	Y87G2A.20	Age
625	C35E7.1	Age
626	Y37A1B.4	Age
627	pha-4	Age
628	C03B8.1	Age
629	F32B6.4	Age
630	C10A4.4	Age
631	ZK1128.3	Age
632	C46A5.1	Age
633	tat-4	Age
634	C53B7.7	Age
635	ZK353.4	Age
636	F18A12.8	Age
637	nspd-4	Age
638	C04E6.8	Age
639	C08F11.10	Age
640	nspe-4	Age
641	set-25	Age
642	col-62	Age
643	npp-13	Age
644	ZC412.9	Age
645	F42H10.3	Age
646	Y69E1A.1	Age
647	Y105E8A.20	Age
648	Y39A1A.9	Age
649	arx-1	Age
650	lea-1	Age
651	F54B11.10	Age
652	flp-15	Age
653	C33C12.4	Age
654	ZK856.5	Age
655	nhr-25	Age
656	sst-20	Age
657	F53G12.8	Age
658	gpd-1	Age
659	C01A2.6	Age
660	egal-1	Age
661	K03D7.1	Age
662	Y113G7C.1	Age
663	K11D12.11	Age
664	F46F5.15	Age
665	F47G3.1	Age
666	C02F5.10	Age
667	R05G9.3	Age
668	F22B5.6	Age
669	Y43F8C.9	Age
670	clec-74	Age
671	C01F1.3	Age
672	srh-250	Age
673	T02E1.6	Age
674	lgc-4	Age
675	F45E12.5	Age
676	pkc-2	Age
677	F22E5.17	Age
678	C16D2.1	Age
679	stn-1	Age
680	twk-29	Age
681	mec-8	Age
682	Y106G6E.1	Age
683	C36H8.1	Age
684	F11E6.3	Age
685	W05F2.3	Age
686	ZK512.1	Age
687	skr-12	Age
688	lpr-3	Age
689	Y57G7A.5	Age
690	oac-8	Age
691	set-20	Age
692	car-1	Age
693	T06C10.3	Age
694	R06B9.4	Age
695	col-145	Age
696	gln-4	Age
697	T25G12.3	Age
698	T13F2.12	Age
699	C01A2.4	Age
700	C05B5.4	Age
701	F37C12.18	Age
702	nlp-11	Age
703	fbxc-23	Age
704	K11G12.6	Age
705	alp-1	Age
706	K09D9.12	Age
707	F40G12.11	Age
708	Y76B12C.4	Age
709	sdz-7	Age
710	C06C6.7	Age
711	skr-11	Age
712	C08F11.11	Age
713	K10C2.8	Age
714	gst-12	Age
715	fbxa-170	Age
716	Y71G12B.22	Age
717	F26A1.3	Age
718	prs-2	Age
719	kin-14	Age
720	fbxa-196	Age
721	T10E9.4	Age
722	F13B6.1	Age
723	gst-11	Age
724	F35H8.1	Age
725	nhr-150	Age
726	sir-2.2	Age
727	nhr-84	Age
728	hsp-12.6	Age
729	C04H5.7	Age
730	Y71G12B.23	Age
731	C30H6.10	Age
732	C08G5.5	Age
733	C36E6.8	Age
734	K10C2.3	Age
735	F19B10.2	Age
736	Y71G12B.11	Age
737	T16G12.7	Age
738	F20D6.6	Age
739	ugt-65	Age
740	T04A8.8	Age
741	C54D10.4	Age
742	pph-4.1	Age
743	spe-29	Age
744	T28B8.4	Age
745	hsp-43	Age
746	C47E8.1	Age
747	C01F6.2	Age
748	F57C9.4	Age
749	F56A8.1	Age
750	inx-12	Age
751	Y37D8A.5	Age
752	ZK909.3	Age
753	Y48C3A.3	Age
754	R09A8.1	Age
755	kin-26	Age
756	ckb-3	Age
757	T08B2.8	Age
758	ttr-7	Age
759	his-65	Age
760	F47B10.9	Age
761	fkb-1	Age
762	Y57G11C.31	Age
763	sas-6	Age
764	D2096.3	Age
765	ZK354.6	Age
766	F53B3.6	Age
767	fbxc-43	Age
768	T08B2.12	Age
769	Y39B6A.31	Age
770	R05D7.4	Age
771	ZC262.1	Age
772	flp-12	Age
773	C53B7.2	Age
774	sptl-2	Age
775	E02H9.2	Age
776	T19H5.7	Age
777	F07F6.1	Age
778	K02E7.1	Age
779	C44B12.1	Age
780	Y116A8C.13	Age
781	F20A1.6	Age
782	trim-9	Age
783	F32D1.5	Age
784	acr-18	Age
785	Y73F8A.14	Age
786	spd-2	Age
787	T07F10.1	Age
788	F54D1.1	Age
789	C40C9.3	Age
790	fbxa-189	Age
791	T23E7.6	Age
792	C18H7.7	Age
793	F32B6.10	Age
794	ZK84.5	Age
795	H27M09.5	Age
796	W07A12.8	Age
797	F28C6.2	Age
798	F23H12.11	Age
799	C05D2.11	Age
800	cwn-2	Age
801	F41B5.1	Age
802	acs-21	Age
803	C56A3.8	Age
804	cah-3	Age
805	ncx-1	Age
806	H29C22.1	Age
807	ZK1127.5	Age
808	col-131	Age
809	skpt-1	Age
810	ZK1053.2	Age
811	F20C5.3	Age
812	F41E6.15	Age
813	fbxa-178	Age
814	F59H6.5	Age
815	ins-5	Age
816	clk-1	Age
817	Y51A2D.21	Age
818	col-20	Age
819	eif-3.K	Age
820	let-99	Age
821	F57B7.2	Age
822	W10G11.3	Age
823	pas-7	Age
824	K10D3.4	Age
825	C34F11.2	Age
826	F46F5.14	Age
827	F33G12.6	Age
828	flh-3	Age
829	R10H10.7	Age
830	erd-2	Age
831	D1086.17	Age
832	K02E7.10	Age
833	Y39B6A.27	Age
834	R148.3	Age
835	coq-2	Age
836	ptb-1	Age
837	dgk-2	Age
838	W04A4.2	Age
839	B0507.2	Age
840	ric-3	Age
841	C01G5.4	Age
842	Y40H7A.10	Age
843	Y18H1A.10	Age
844	ceh-22	Age
845	W04G3.2	Age
846	F30F8.9	Age
847	R03E9.2	Age
848	Y47D7A.9	Age
849	srh-211	Age
850	rsd-3	Age
851	C10G11.9	Age
852	C52A10.2	Age
853	F13B9.1	Age
854	cyb-2.1	Age
855	W05B5.4	Age
856	ZC239.6	Age
857	F58H1.7	Age
858	rpm-1	Age
859	eft-4	Age
860	Y48G8AL.15	Age
861	gly-3	Age
862	C45B2.1	Age
863	Y22D7AL.6	Age
864	ssp-19	Age
865	C44H4.1	Age
866	fbxc-53	Age
867	nhr-95	Age
868	D1081.7	Age
869	cct-7	Age
870	iff-2	Age
871	Y57G11B.8	Age
872	oat-1	Age
873	jkk-1	Age
874	C03D6.1	Age
875	atg-11	Age
876	dhhc-2	Age
877	W09C3.2	Age
878	F40A3.4	Age
879	T07F10.3	Age
880	nob-1	Age
881	F56B3.8	Age
882	Y54G2A.32	Age
883	cdr-7	Age
884	F53C3.13	Age
885	ZK550.3	Age
886	F57E7.2	Age
887	F58H1.5	Age
888	F46F11.8	Age
889	acs-18	Age
890	H38K22.6	Age
891	T23G5.6	Age
892	C24A1.2	Age
893	Y116A8C.23	Age
894	C44B7.4	Age
895	fbxa-42	Age
896	wrk-1	Age
897	K04G2.7	Age
898	Y47D9A.5	Age
899	F59F3.6	Age
900	C35E7.5	Age
901	F42H10.6	Age
902	C01H6.2	Age
903	unc-76	Age
904	K07A1.3	Age
905	K10H10.12	Age
906	ZK930.7	Age
907	T19B10.6	Age
908	ZK1248.20	Age
909	C50E10.1	Age
910	ZK328.6	Age
911	C12D8.2	Age
912	ZC581.2	Age
913	C07A4.3	Age
914	M04C9.1	Age
915	C13C12.2	Age
916	C47E12.11	Age
917	ubc-14	Age
918	hdac-11	Age
919	mlcd-1	Age
920	msp-40	Age
921	C33D9.5	Age
922	W02B8.2	Age
923	cyp-33C2	Age
924	R06A10.5	Age
925	T20G5.14	Age
926	sea-1	Age
927	aly-1	Age
928	R02F2.4	Age
929	nhr-180	Age
930	hpl-2	Age
931	C25G4.2	Age
932	K03E5.2	Age
933	K09F5.6	Age
934	mps-2	Age
935	F59F4.3	Age
936	C16C8.2	Age
937	cas-1	Age
938	T22B7.7	Age
939	F07E5.4	Age
940	unc-104	Age
941	T19D12.9	Age
942	B0041.8	Age
943	his-72	Age
944	ZK265.3	Age
945	wht-9	Age
946	K04G2.9	Age
947	T28D9.9	Age
948	K02F6.3	Age
949	F35C5.11	Age
950	C23H5.8	Age
951	Y110A7A.19	Age
952	F08C6.2	Age
953	ZK1225.2	Age
954	rpn-11	Age
955	dpy-18	Age
956	F30A10.14	Age
957	C48B6.4	Age
958	T18D3.1	Age
959	ZK822.2	Age
960	K07A3.3	Age
961	sel-10	Age
962	meg-1	Age
963	W04D2.5	Age
964	ndx-6	Age
965	W05H9.2	Age
966	W02B12.12	Age
967	rgs-8.1	Age
968	F23H11.7	Age
969	fip-5	Age
970	meg-2	Age
971	ZK742.3	Age
972	R05A10.4	Age
973	F26A1.1	Age
974	Y49E10.23	Age
975	F31E8.4	Age
976	F44E7.7	Age
977	Y43F4A.1	Age
978	lin-2	Age
979	B0524.4	Age
980	Y48E1C.2	Age
981	F40F12.10	Age
982	glo-1	Age
983	ZK1251.1	Age
984	ftr-1	Age
985	T21H8.1	Age
986	F52E4.5	Age
987	Y69F12A.1	Age
988	C32E8.6	Age
989	F45D3.2	Age
990	srp-3	Age
991	C37C3.11	Age
992	ssp-10	Age
993	Y37E11AR.1	Age
994	K06B4.4	Age
995	unc-1	Age
996	ngp-1	Age
997	rsbp-1	Age
998	R193.2	Age
999	emb-8	Age
1000	glh-2	Age
1001	C46C2.2	Age
1002	rpl-17	Age
1003	pps-1	Age
1004	Y71H2AM.15	Age
1005	pfn-3	Age
1006	F14D12.1	Age
1007	sor-1	Age
1008	his-24	Age
1009	F52F12.5	Age
1010	mec-1	Age
1011	F35D11.4	Age
1012	4R79.2	Age
1013	F44B9.8	Age
1014	R90.1	Age
1015	nrf-5	Age
1016	T21C9.13	Age
1017	fbxc-36	Age
1018	fig-1	Age
1019	F29G9.7	Age
1020	Y23H5A.8	Age
1021	hot-4	Age
1022	Y54G2A.18	Age
1023	C40H1.9	Age
1024	R102.8	Age
1025	F02D8.1	Age
1026	acl-1	Age
1027	W03A5.4	Age
1028	ZK813.5	Age
1029	dep-1	Age
1030	W02D9.5	Age
1031	sul-2	Age
1032	unc-84	Age
1033	swan-1	Age
1034	F02E9.1	Age
1035	F47G4.2	Age
1036	E04F6.8	Age
1037	K02E11.6	Age
1038	C01G12.13	Age
1039	F45F2.9	Age
1040	cyp-34A8	Age
1041	Y47D7A.2	Age
1042	bath-2	Age
1043	ZC581.9	Age
1044	F42G8.10	Age
1045	T05F1.13	Age
1046	ZK287.3	Age
1047	B0034.4	Age
1048	F28B3.6	Age
1049	F37A8.2	Age
1050	C29E4.9	Age
1051	F08F3.9	Age
1052	Y102E9.5	Age
1053	asfl-1	Age
1054	F54F7.6	Age
1055	srp-8	Age
1056	clp-3	Age
1057	T21D12.14	Age
1058	Y48B6A.6	Age
1059	F43E2.6	Age
1060	msp-55	Age
1061	str-131	Age
1062	cpar-1	Age
1063	C56C10.6	Age
1064	fbxa-90	Age
1065	kin-10	Age
1066	C01B12.3	Age
1067	trap-2	Age
1068	F16F9.3	Age
1069	F52F12.8	Age
1070	srd-2	Age
1071	Y56A3A.33	Age
1072	W04G3.10	Age
1073	F17C8.3	Age
1074	dnj-5	Age
1075	F10B5.3	Age
1076	C34C12.4	Age
1077	cyp-23A1	Age
1078	Y71G12B.3	Age
1079	ZK354.7	Age
1080	swd-3.3	Age
1081	T12F5.2	Age
1082	T22C1.9	Age
1083	T08A9.13	Age
1084	dpy-27	Age
1085	F47B8.3	Age
1086	T10G3.8	Age
1087	Y62H9A.6	Age
1088	hlh-30	Age
1089	T15H9.4	Age
1090	fbxa-125	Age
1091	myo-2	Age
1092	Y55F3BR.2	Age
1093	F36H2.4	Age
1094	M01A10.1	Age
1095	Y14H12B.2	Age
1096	F36A2.11	Age
1097	F56H6.9	Age
1098	cnc-2	Age
1099	nhr-128	Age
1100	ZK512.10	Age
1101	Y34D9A.8	Age
1102	cpg-2	Age
1103	pod-2	Age
1104	F43D2.2	Age
1105	epn-1	Age
1106	fkb-5	Age
1107	vab-1	Age
1108	W02H3.1	Age
1109	K04H4.2	Age
1110	C06E1.11	Age
1111	Y66H1A.4	Age
1112	C07E3.6	Age
1113	B0222.1	Age
1114	Y39F10C.1	Age
1115	T11F8.1	Age
1116	Y41G9A.2	Age
1117	aqp-4	Age
1118	K10D2.1	Age
1119	cft-1	Age
1120	clp-7	Age
1121	nspd-7	Age
1122	C55C2.4	Age
1123	daf-18	Age
1124	F22D3.4	Age
1125	H06H21.9	Age
1126	T04A8.15	Age
1127	ssq-3	Age
1128	R07G3.8	Age
1129	nhr-61	Age
1130	M04F3.4	Age
1131	F46C8.3	Age
1132	F54D8.6	Age
1133	ZK795.4	Age
1134	T05A7.6	Age
1135	msp-78	Age
1136	F10G8.8	Age
1137	2001-06-01	Age
1138	col-96	Age
1139	AC3.12	Age
1140	polk-1	Age
1141	F42A9.6	Age
1142	nxt-1	Age
1143	Y48E1B.8	Age
1144	ncx-3	Age
1145	nab-1	Age
1146	T01D3.3	Age
1147	spp-21	Age
1148	B0222.11	Age
1149	C16D9.6	Age
1150	eri-6	Age
1151	D2062.1	Age
1152	Y44A6D.2	Age
1153	C17C3.15	Age
1154	Y47D3B.3	Age
1155	M162.5	Age
1156	pgp-10	Age
1157	Y48E1B.3	Age
1158	M05B5.1	Age
1159	C07A12.7	Age
1160	C14C11.7	Age
1161	F44F4.10	Age
1162	unc-2	Age
1163	ZK54.1	Age
1164	F08F3.8	Age
1165	vps-20	Age
1166	T27A10.6	Age
1167	F22B3.4	Age
1168	F40F11.2	Age
1169	W10G11.20	Age
1170	hop-1	Age
1171	Y69E1A.5	Age
1172	tnt-2	Age
1173	C17H12.5	Age
1174	drs-2	Age
1175	R13A1.10	Age
1176	tag-277	Age
1177	etr-1	Age
1178	ZK39.10	Age
1179	F32D1.7	Age
1180	prx-3	Age
1181	dnj-26	Age
1182	W04E12.2	Age
1183	ZK973.1	Age
1184	cey-3	Age
1185	W05H5.3	Age
1186	T13H5.6	Age
1187	cpna-5	Age
1188	gla-3	Age
1189	F44E2.6	Age
1190	adt-2	Age
1191	ZK970.8	Age
1192	ZK177.8	Age
1193	fog-1	Age
1194	dad-1	Age
1195	snr-3	Age
1196	syd-1	Age
1197	Y54G2A.46	Age
1198	T20D3.11	Age
1199	unc-41	Age
1200	C35E7.9	Age
1201	Y45F10B.8	Age
1202	C29F7.2	Age
1203	C29F3.3	Age
1204	F35E2.9	Age
1205	T22C1.11	Age
1206	pad-2	Age
1207	C18B12.2	Age
1208	Y69A2AR.31	Age
1209	Y59C2A.3	Age
1210	rpl-35	Age
1211	F36G3.1	Age
1212	smg-4	Age
1213	C10G11.1	Age
1214	pptr-2	Age
1215	C15B12.1	Age
1216	C46C2.5	Age
1217	Y39H10A.6	Age
1218	C46E10.1	Age
1219	vit-3	Age
1220	flp-9	Age
1221	Y73B6BL.14	Age
1222	F40H3.3	Age
1223	Y62F5A.12	Age
1224	B0207.9	Age
1225	Y37E11AR.7	Age
1226	syd-2	Age
1227	plp-1	Age
1228	ZK484.6	Age
1229	C02H6.1	Age
1230	tsp-21	Age
1231	unc-62	Age
1232	eat-5	Age
1233	F22E5.13	Age
1234	clh-3	Age
1235	acl-13	Age
1236	Y38H6C.16	Age
1237	cutl-3	Age
1238	T22F3.12	Age
1239	C14F11.2	Age
1240	tsp-16	Age
1241	R07H5.8	Age
1242	gst-3	Age
1243	C31H1.5	Age
1244	Y32B12C.1	Age
1245	cpsf-4	Age
1246	bus-18	Age
1247	DH11.4	Age
1248	M01F1.9	Age
1249	C30F12.3	Age
1250	Y34B4A.11	Age
1251	F33E11.2	Age
1252	K06A1.2	Age
1253	Y71G12B.27	Age
1254	sel-12	Age
1255	ndx-3	Age
1256	unc-25	Age
1257	Y113G7A.7	Age
1258	Y106G6D.1	Age
1259	Y18D10A.21	Age
1260	gst-24	Age
1261	Y57G11C.38	Age
1262	Y49F6B.8	Age
1263	fut-2	Age
1264	K09B3.1	Age
1265	his-11	Age
1266	K10D6.3	Age
1267	nhr-208	Age
1268	Y26E6A.3	Age
1269	cdc-25.4	Age
1270	M02D8.5	Age
1271	ZC395.10	Age
1272	Y116A8A.7	Age
1273	Y55B1BR.5	Age
1274	F42G8.5	Age
1275	C06E1.8	Age
1276	C10G8.4	Age
1277	aqp-3	Age
1278	F44F4.9	Age
1279	T02H6.3	Age
1280	ZC449.2	Age
1281	T24F1.3	Age
1282	ZK822.6	Age
1283	Y32B12A.4	Age
1284	C25D7.13	Age
1285	ZC317.6	Age
1286	wee-1.3	Age
1287	F37C4.7	Age
1288	ZK637.6	Age
1289	cnc-8	Age
1290	C06E7.2	Age
1291	ZK849.6	Age
1292	klc-2	Age
1293	F40H6.1	Age
1294	F59A3.1	Age
1295	far-8	Age
1296	M03A1.3	Age
1297	pgp-12	Age
1298	M162.7	Age
1299	crn-4	Age
1300	F26G1.6	Age
1301	npp-16	Age
1302	T14G10.5	Age
1303	Y71H2B.5	Age
1304	Y66C5A.1	Age
1305	ttr-34	Age
1306	ttr-38	Age
1307	fmo-5	Age
1308	sym-2	Age
1309	C44C1.1	Age
1310	Y57G11A.2	Age
1311	T15B7.2	Age
1312	H34I24.1	Age
1313	W05E10.2	Age
1314	R08A2.3	Age
1315	Y51A2A.4	Age
1316	W03B1.1	Age
1317	B0554.7	Age
1318	plk-3	Age
1319	R10E4.6	Age
1320	F13G11.3	Age
1321	C26G2.2	Age
1322	Y71F9B.14	Age
1323	Y75B8A.19	Age
1324	Y42A5A.1	Age
1325	C08E3.14	Age
1326	C18H7.4	Age
1327	T02B11.9	Age
1328	C27H5.3	Age
1329	acdh-5	Age
1330	fbxb-96	Age
1331	cwn-1	Age
1332	sdc-3	Age
1333	sod-4	Age
1334	aqp-2	Age
1335	Y102A5C.2	Age
1336	moc-2	Age
1337	ssq-4	Age
1338	F07A11.4	Age
1339	C16D9.1	Age
1340	cal-3	Age
1341	Y41C4A.6	Age
1342	krs-1	Age
1343	Y59E9AR.1	Age
1344	C05C8.7	Age
1345	H08M01.1	Age
1346	Y45F10B.13	Age
1347	C02F5.2	Age
1348	ZK1251.5	Age
1349	C28C12.1	Age
1350	K01D12.15	Age
1351	K08C9.2	Age
1352	T20F7.3	Age
1353	F55F10.3	Age
1354	fkh-9	Age
1355	T26C12.3	Age
1356	coq-5	Age
1357	K08A2.2	Age
1358	W06B4.1	Age
1359	C25E10.10	Age
1360	fbxa-37	Age
1361	F55G11.4	Age
1362	btb-20	Age
1363	zag-1	Age
1364	T14G8.3	Age
1365	R08E5.2	Age
1366	F46A9.2	Age
1367	F01D5.3	Age
1368	wht-5	Age
1369	H12D21.2	Age
1370	C47E8.3	Age
1371	T12G3.2	Age
1372	K11E4.1	Age
1373	Y69A2AR.22	Age
1374	nipi-3	Age
1375	ZK354.8	Age
1376	T04A11.1	Age
1377	cyp-34A4	Age
1378	inx-14	Age
1379	srr-4	Age
1380	K01A6.5	Age
1381	cyp-13A10	Age
1382	cyb-2.2	Age
1383	coh-1	Age
1384	R02D5.3	Age
1385	R02E4.2	Age
1386	K08F11.1	Age
1387	pcbd-1	Age
1388	F45H10.2	Age
1389	inx-9	Age
1390	K05F1.1	Age
1391	C04E6.5	Age
1392	Y42H9B.3	Age
1393	icd-1	Age
1394	tre-2	Age
1395	rps-17	Age
1396	ugt-31	Age
1397	F45C12.2	Age
1398	clec-31	Age
1399	M04C9.3	Age
1400	cyp-13A2	Age
1401	klp-19	Age
1402	F56H6.7	Age
1403	R09A8.5	Age
1404	T06D8.1	Age
1405	K10C8.3	Age
1406	Y38H8A.7	Age
1407	F25B4.4	Age
1408	C14A6.2	Age
1409	cdh-12	Age
1410	F52B10.3	Age
1411	faah-6	Age
1412	T27E7.10	Age
1413	pmp-2	Age
1414	ZK938.1	Age
1415	C13G5.2	Age
1416	R05A10.5	Age
1417	vps-25	Age
1418	dut-1	Age
1419	aka-1	Age
1420	T08D10.4	Age
1421	Y38C1AA.7	Age
1422	ced-1	Age
1423	EEED8.3	Age
1424	C39H7.1	Age
1425	mab-21	Age
1426	puf-5	Age
1427	ced-3	Age
1428	col-139	Age
1429	F43G9.8	Age
1430	nhr-63	Age
1431	daf-9	Age
1432	F54H5.5	Age
1433	wht-4	Age
1434	ckb-4	Age
1435	nspd-2	Age
1436	F47E1.4	Age
1437	mtm-5	Age
1438	nhr-3	Age
1439	zim-2	Age
1440	F52G3.5	Age
1441	sel-9	Age
1442	T06D8.5	Age
1443	D2063.4	Age
1444	ZC434.8	Age
1445	F48E3.8	Age
1446	F54A5.1	Age
1447	nas-29	Age
1448	F29G6.2	Age
1449	Y48A6B.7	Age
1450	C42C1.3	Age
1451	Y71G12B.4	Age
1452	F26H11.4	Age
1453	ttr-51	Age
1454	Y34F4.5	Age
1455	C30F12.4	Age
1456	Y46E12BL.3	Age
1457	F17C8.7	Age
1458	sut-1	Age
1459	B0205.11	Age
1460	ric-4	Age
1461	M05B5.4	Age
1462	T20F5.4	Age
1463	W06G6.11	Age
1464	hlh-1	Age
1465	mig-2	Age
1466	B0432.14	Age
1467	bmk-1	Age
1468	Y17G9B.8	Age
1469	F47D12.6	Age
1470	lat-2	Age
1471	F41E6.7	Age
1472	try-6	Age
1473	F14D7.1	Age
1474	nhr-147	Age
1475	F23D12.10	Age
1476	T18D3.5	Age
1477	ssq-2	Age
1478	hdl-1	Age
1479	cca-1	Age
1480	cap-2	Age
1481	2001-10-01	Age
1482	lgc-55	Age
1483	C10C6.3	Age
1484	Y57G7A.6	Age
1485	H06I04.6	Age
1486	lfi-1	Age
1487	nhr-109	Age
1488	T28F12.1	Age
1489	nhr-112	Age
1490	ctn-1	Age
1491	K07A1.6	Age
1492	Y38F2AR.10	Age
1493	T22B7.4	Age
1494	Y116F11A.6	Age
1495	Y73F8A.12	Age
1496	T28H11.8	Age
1497	F25H5.8	Age
1498	col-137	Age
1499	F49F1.14	Age
1500	gsp-3	Age
1501	asna-1	Age
1502	M04F3.6	Age
1503	H06I04.5	Age
1504	C49A9.1	Age
1505	ZK1010.5	Age
1506	cyp-25A4	Age
1507	F11A5.9	Age
1508	riok-3	Age
1509	C35B1.4	Age
1510	ins-9	Age
1511	C06A6.4	Age
1512	F19F10.3	Age
1513	fbxb-21	Age
1514	msp-64	Age
1515	K07C11.4	Age
1516	ccb-1	Age
1517	grd-1	Age
1518	lact-5	Age
1519	mboa-7	Age
1520	C25D7.1	Age
1521	him-8	Age
1522	nspd-1	Age
1523	F15A2.7	Age
1524	C33F10.11	Age
1525	odr-2	Age
1526	F20D1.7	Age
1527	ZC155.4	Age
1528	cpr-3	Age
1529	T02E1.8	Age
1530	Y105C5A.7	Age
1531	T04G9.4	Age
1532	F36D1.1	Age
1533	dhs-29	Age
1534	C16B8.3	Age
1535	Y41C4A.11	Age
1536	lgc-10	Age
1537	C45G7.4	Age
1538	dur-1	Age
1539	vps-34	Age
1540	C42C1.9	Age
1541	D1014.2	Age
1542	T22F7.5	Age
1543	T04F3.3	Age
1544	ndg-4	Age
1545	egl-15	Age
1546	C09B8.3	Age
1547	T08G3.4	Age
1548	vps-4	Age
1549	unc-52	Age
1550	ttr-42	Age
1551	F57B1.1	Age
1552	T10B5.8	Age
1553	C44B9.3	Age
1554	srd-53	Age
1555	trf-1	Age
1556	cdk-1	Age
1557	cutl-29	Age
1558	T04B2.3	Age
1559	F29G6.1	Age
1560	F41F3.1	Age
1561	srv-32	Age
1562	T23B12.8	Age
1563	apd-3	Age
1564	T18D3.7	Age
1565	K09C6.7	Age
1566	F11G11.13	Age
1567	cbn-1	Age
1568	K02D10.2	Age
1569	C17H12.3	Age
1570	fbxa-120	Age
1571	tag-280	Age
1572	amx-1	Age
1573	dsh-1	Age
1574	B0334.6	Age
1575	drh-2	Age
1576	C33E10.4	Age
1577	C41H7.1	Age
1578	T01G1.4	Age
1579	R11G1.7	Age
1580	Y48A5A.3	Age
1581	dnj-14	Age
1582	nhr-46	Age
1583	M88.3	Age
1584	rnh-1.1	Age
1585	ZK546.4	Age
1586	hrg-6	Age
1587	hsp-1	Age
1588	bus-19	Age
1589	ZC13.1	Age
1590	F52E1.2	Age
1591	C37C3.9	Age
1592	Y71G12B.8	Age
1593	R12B2.3	Age
1594	Y57G11C.4	Age
1595	F31E9.3	Age
1596	prx-13	Age
1597	F13H8.8	Age
1598	F18G5.5	Age
1599	tag-19	Age
1600	Y18D10A.9	Age
1601	F28B3.1	Age
1602	C05C12.6	Age
1603	F21D5.2	Age
1604	C42D4.1	Age
1605	F58A6.5	Age
1606	Y50E8A.2	Age
1607	prx-1	Age
1608	F21H7.3	Age
1609	frm-3	Age
1610	Y51B9A.7	Age
1611	C35B8.3	Age
1612	sri-14	Age
1613	ZK185.3	Age
1614	col-169	Age
1615	casy-1	Age
1616	T11B7.2	Age
1617	fbxc-54	Age
1618	F36H2.5	Age
1619	T12B5.14	Age
1620	F42G8.9	Age
1621	F30F8.2	Age
1622	W06D4.2	Age
1623	F35B12.9	Age
1624	F20A1.1	Age
1625	fbxa-216	Age
1626	B0205.13	Age
1627	gst-34	Age
1628	rpl-25.1	Age
1629	C35D10.2	Age
1630	F29B9.7	Age
1631	Y92H12A.3	Age
1632	K09C4.10	Age
1633	F15E6.10	Age
1634	T04A11.11	Age
1635	utx-1	Age
1636	R11E3.1	Age
1637	C01H6.8	Age
1638	cyp-31A3	Age
1639	F32D1.2	Age
1640	ZC410.3	Age
1641	H12D21.5	Age
1642	F59E12.3	Age
1643	R11F4.1	Age
1644	nhr-168	Age
1645	F33H12.6	Age
1646	C49F5.3	Age
1647	F58E6.5	Age
1648	syp-3	Age
1649	W05B2.3	Age
1650	F12F6.7	Age
1651	sym-1	Age
1652	mys-3	Age
1653	col-140	Age
1654	Y71F9B.13	Age
1655	Y51F10.2	Age
1656	ZK354.2	Age
1657	Y38H8A.1	Age
1658	F58A6.1	Age
1659	ncx-9	Age
1660	unc-38	Age
1661	F08G12.1	Age
1662	W02D9.9	Age
1663	T28D9.7	Age
1664	phy-3	Age
1665	ifta-2	Age
1666	Y51F10.7	Age
1667	T13C5.6	Age
1668	F54A3.1	Age
1669	F22D6.8	Age
1670	chs-1	Age
1671	T22C1.8	Age
1672	B0205.14	Age
1673	C35D10.11	Age
1674	T21B4.15	Age
1675	rgs-11	Age
1676	sng-1	Age
1677	pzf-1	Age
1678	mboa-1	Age
1679	pyk-1	Age
1680	K03H4.2	Age
1681	K08D10.12	Age
1682	Y62E10A.11	Age
1683	Y23H5B.1	Age
1684	Y71F9AR.2	Age
1685	W02D9.7	Age
1686	F47G4.4	Age
1687	ZC204.2	Age
1688	cas-2	Age
1689	K09E3.7	Age
1690	col-127	Age
1691	F36H1.3	Age
1692	Y60A3A.26	Age
1693	F40F12.8	Age
1694	lys-5	Age
1695	F25B3.4	Age
1696	nos-1	Age
1697	gpa-17	Age
1698	T27A3.5	Age
1699	pus-1	Age
1700	F38A5.8	Age
1701	R05D7.7	Age
1702	C02C6.3	Age
1703	dylt-3	Age
1704	T23B3.5	Age
1705	C32E8.1	Age
1706	ZC506.1	Age
1707	col-180	Age
1708	W03G11.4	Age
1709	F46F2.5	Age
1710	H06H21.8	Age
1711	F57A10.4	Age
1712	D1069.4	Age
1713	spe-6	Age
1714	C27D8.1	Age
1715	unc-4	Age
1716	ckb-2	Age
1717	ZK1251.3	Age
1718	sfxn-1.4	Age
1719	F13A7.11	Age
1720	ZK262.4	Age
1721	W01G7.2	Age
1722	irg-2	Age
1723	F36G9.3	Age
1724	F44D12.8	Age
1725	K02E11.4	Age
1726	F31A3.5	Age
1727	F18H3.1	Age
1728	T20G5.4	Age
1729	F22D6.9	Age
1730	che-3	Age
1731	C09H5.7	Age
1732	F17H10.3	Age
1733	F07B7.7	Age
1734	T04C12.7	Age
1735	fipr-13	Age
1736	scl-14	Age
1737	W04G3.12	Age
1738	T24D1.2	Age
1739	cutl-11	Age
1740	C33B4.5	Age
1741	F13H6.4	Age
1742	nhr-48	Age
1743	Y116A8A.2	Age
1744	R13H9.5	Age
1745	C17C3.1	Age
1746	M05D6.1	Age
1747	C31E10.6	Age
1748	C52B9.11	Age
1749	C08A9.10	Age
1750	fog-2	Age
1751	C27D6.12	Age
1752	ZK688.4	Age
1753	C23G10.1	Age
1754	F55C9.5	Age
1755	F53B2.5	Age
1756	C41G11.1	Age
1757	nsy-7	Age
1758	cey-2	Age
1759	F13G11.2	Age
1760	C48E7.7	Age
1761	C14B1.8	Age
1762	D1022.4	Age
1763	Y55F3AM.11	Age
1764	mod-1	Age
1765	cyp-14A2	Age
1766	Y54E2A.5	Age
1767	Y45F3A.4	Age
1768	C17H12.12	Age
1769	C08F8.3	Age
1770	R12G8.1	Age
1771	F59A1.16	Age
1772	C03C10.4	Age
1773	fbxa-60	Age
1774	rpl-6	Age
1775	C25A8.2	Age
1776	dhs-30	Age
1777	T14B4.2	Age
1778	F15D3.8	Age
1779	Y73E7A.8	Age
1780	C32D5.8	Age
1781	C17E7.12	Age
1782	C32H11.9	Age
1783	T20F10.5	Age
1784	Y19D10B.7	Age
1785	nex-1	Age
1786	spas-1	Age
1787	Y71F9AL.2	Age
1788	Y59E9AL.8	Age
1789	T22F7.4	Age
1790	C27C12.3	Age
1791	F20D6.5	Age
1792	lrr-1	Age
1793	T08A9.4	Age
1794	Y47G6A.13	Age
1795	cdk-4	Age
1796	B0563.1	Age
1797	C18E3.9	Age
1798	Y47D3A.13	Age
1799	ZK384.4	Age
1800	Y51A2B.6	Age
1801	Y77E11A.2	Age
1802	ugt-50	Age
1803	lgc-41	Age
1804	Y54G2A.24	Age
1805	F21A10.2	Age
1806	C15A11.7	Age
1807	M02D8.4	Age
1808	ZK856.12	Age
1809	T10B5.4	Age
1810	Y4C6B.6	Age
1811	ttr-17	Age
1812	C16B8.4	Age
1813	fbxa-210	Age
1814	T27A8.2	Age
1815	T07D3.3	Age
1816	pgp-5	Age
1817	F38H4.5	Age
1818	K02F6.2	Age
1819	kqt-1	Age
1820	F10D2.8	Age
1821	pmk-1	Age
1822	nlp-19	Age
1823	C17C3.5	Age
1824	F17C11.2	Age
1825	F19C6.4	Age
1826	hmg-3	Age
1827	T01C3.3	Age
1828	F30F8.1	Age
1829	unc-79	Age
1830	nuo-3	Age
1831	F31F6.8	Age
1832	gst-22	Age
1833	F53B1.6	Age
1834	F35C11.3	Age
1835	egl-46	Age
1836	PDB1.1	Age
1837	Y53H1C.3	Age
1838	paf-2	Age
1839	T03F6.6	Age
1840	F40G12.2	Age
1841	C29E4.14	Age
1842	F54F7.2	Age
1843	adm-4	Age
1844	F55B11.7	Age
1845	kin-31	Age
1846	F28F5.4	Age
1847	ZC581.3	Age
1848	C09H10.9	Age
1849	nhr-190	Age
1850	Y47D9A.4	Age
1851	sams-5	Age
1852	ins-20	Age
1853	T09B4.3	Age
1854	T08G3.7	Age
1855	C41H7.6	Age
1856	C33F10.12	Age
1857	Y22D7AL.9	Age
1858	fbxb-101	Age
1859	egg-3	Age
1860	msp-142	Age
1861	F33D11.9	Age
1862	Y54G2A.45	Age
1863	cdh-4	Age
1864	snt-6	Age
1865	skr-18	Age
1866	R09H10.6	Age
1867	let-653	Age
1868	daf-6	Age
1869	snf-11	Age
1870	bath-42	Age
1871	F56F10.4	Age
1872	gap-2	Age
1873	rgs-5	Age
1874	col-17	Age
1875	arl-13	Age
1876	Y11D7A.14	Age
1877	glb-25	Age
1878	set-10	Age
1879	abf-5	Age
1880	F32G8.3	Age
1881	F14F11.1	Age
1882	tag-241	Age
1883	F44F4.3	Age
1884	C05C10.3	Age
1885	F28A10.4	Age
1886	nlp-16	Age
1887	C25G4.6	Age
1888	cye-1	Age
1889	C33G8.2	Age
1890	peb-1	Age
1891	gpn-1	Age
1892	Y59H11AM.4	Age
1893	sri-40	Age
1894	F44E2.4	Age
1895	C14A6.12	Age
1896	C49G7.3	Age
1897	C24D10.5	Age
1898	F52C6.12	Age
1899	Y37E11AL.4	Age
1900	B0379.7	Age
1901	srr-3	Age
1902	cuc-1	Age
1903	sptf-2	Age
1904	F38H4.6	Age
1905	C43F9.4	Age
1906	E02A10.4	Age
1907	T25B9.8	Age
1908	F46E10.2	Age
1909	hsd-3	Age
1910	C05E11.7	Age
1911	D1086.20	Age
1912	Y102A5C.11	Age
1913	psr-1	Age
1914	tag-76	Age
1915	F19B10.4	Age
1916	M70.3	Age
1917	K04C2.8	Age
1918	C25G4.10	Age
1919	K03B8.4	Age
1920	F26F4.12	Age
1921	igcm-3	Age
1922	Y79H2A.2	Age
1923	atg-2	Age
1924	Y49E10.24	Age
1925	atg-4.1	Age
1926	glr-4	Age
1927	F13H8.7	Age
1928	K09G1.2	Age
1929	C32E12.1	Age
1930	spe-10	Age
1931	K07A1.4	Age
1932	T01H8.2	Age
1933	tnt-4	Age
1934	ccch-5	Age
1935	F46B6.8	Age
1936	Y69A2AR.23	Age
1937	gly-12	Age
1938	Y18D10A.23	Age
1939	ftn-2	Age
1940	fbxa-110	Age
1941	dct-11	Age
1942	F23D12.1	Age
1943	fsn-1	Age
1944	gst-20	Age
1945	K11H12.6	Age
1946	aat-3	Age
1947	ZC15.10	Age
1948	F26A1.4	Age
1949	C01G10.6	Age
1950	H01G02.4	Age
1951	acp-4	Age
1952	Y47G6A.3	Age
1953	hmg-12	Age
1954	F26G5.1	Age
1955	W09G3.1	Age
1956	W03D8.10	Age
1957	nas-31	Age
1958	ZK637.12	Age
1959	Y74C10AL.2	Age
1960	klc-1	Age
1961	C50D2.5	Age
1962	F42A9.3	Age
1963	chhy-1	Age
1964	K12H6.12	Age
1965	nos-2	Age
1966	K01G5.8	Age
1967	VM106R.1	Age
1968	R09E10.6	Age
1969	set-22	Age
1970	F46F5.9	Age
1971	gei-17	Age
1972	F26D11.12	Age
1973	C35D10.12	Age
1974	ZK742.6	Age
1975	hlh-32	Age
1976	acbp-3	Age
1977	nhr-146	Age
1978	F08A8.8	Age
1979	fbxa-69	Age
1980	C43G2.3	Age
1981	ghi-1	Age
1982	gst-43	Age
1983	T14A8.2	Age
1984	Y45G5AM.7	Age
1985	D1053.3	Age
1986	D1053.4	Age
1987	R04E5.2	Age
1988	cdr-2	Age
1989	C14C11.1	Age
1990	F44E2.3	Age
1991	F15D3.9	Age
1992	C05C10.5	Age
1993	T19B10.5	Age
1994	ugt-42	Age
1995	pgp-3	Age
1996	F40H3.2	Age
1997	cdh-5	Age
1998	R06B10.1	Age
[truncated: 6,415 more rows]

## Sheet: 78 genes
Public_name	PROBE_ID	Chromosome	Position (bp)	Age (-log10 p)	aS (-log10 p)	GB (-log10 p)	GBxaS (-log10 p)	N2	NL5901	JU1511	SCH1511	JU1926	SCH1926	JU1931	SCH1931	JU1941	SCH1941
Y48G1BL.4	AGIWUR32326	I	217148	7.06	4.292	3.456	3.992	-0.04	0.22	-0.8	0.33	-0.88	0.26	0.14	0.29	-0.09	0.07
K03E5.2	AGIWUR16735	I	3419475	8.326	6.152	6.19	4.103	-0.95	-0.51	-0.54	0.72	-0.56	0.75	-0.51	-0.46	-0.09	0.86
K03E5.2	AGIWUR27970	I	3419475	7.262	5.536	5.534	3.997	-0.9	-0.57	-0.66	0.77	-0.46	0.77	-0.5	-0.5	-0.16	0.83
K03E5.2	AGIWUR26766	I	3419475	6.806	6.291	5.839	3.642	-1.01	-0.57	-0.58	0.83	-0.56	0.74	-0.51	-0.48	-0.05	0.81
K03E5.2	AGIWUR13604	I	3419475	6.608	6.337	5.884	4.196	-0.85	-0.7	-0.64	0.77	-0.53	0.69	-0.63	-0.47	-0.12	0.97
K03E5.2	AGIWUR26478	I	3419475	5.935	6.258	4.89	3.409	-0.93	-0.54	-0.7	0.74	-0.5	0.71	-0.45	-0.4	0	0.82
F52F12.1	AGIWUR17666	I	9888348	6.506	7.357	7.229	6.893	0.03	0.2	0.18	-0.5	0.09	-0.23	0.39	0.14	-0.08	-0.65
F52F12.1	AGIWUR21319	I	9888348	5.615	4.518	5.452	5.56	0.04	0.27	0.2	-0.61	0.12	-0.22	0.38	0.14	-0.13	-0.82
B0205.14	AGIWUR26793	I	10726907	18.334	17.927	12.299	12.352	-1.93	-1.17	-1.9	1.17	-2.08	1.61	-2.11	-0.65	-1.05	1.18
B0205.14	AGIWUR31946	I	10726907	17.816	17.989	12.419	12.693	-1.91	-1.33	-1.9	1.27	-2.05	1.62	-2.05	-0.56	-0.93	1.02
B0205.14	AGIWUR19150	I	10726907	15.913	15.507	10.306	9.943	-1.96	-1.26	-1.89	1.21	-2.18	1.61	-2.38	-0.65	-1.07	1.19
B0205.14	AGIWUR29668	I	10726907	15.808	15.687	10.405	10.602	-1.9	-1.34	-2	1.25	-1.97	1.62	-2.09	-0.58	-0.98	1.04
B0205.14	AGIWUR42563	I	10726907	15.563	15.626	10.651	11.398	-1.76	-1.39	-1.83	1.26	-1.87	1.57	-1.74	-0.53	-0.9	0.99
F46A8.1	AGIWUR27635	I	11250131	6.908	8.286	5.646	4.466	0.16	0.6	-0.8	0.45	-0.64	0.42	-0.6	-0.04	-0.89	0.34
T02G6.7	AGIWUR6776	I	11827540	11.049	13.271	10.638	10.516	-0.91	-0.77	-0.67	0.91	-0.82	0.93	-0.87	-0.77	-0.32	1.06
fbxc-54	AGIWUR18725	II	31768	10.435	7.556	4.226	4.001	-0.45	0.04	-0.46	0.34	-0.33	0.74	-0.32	-0.14	-0.28	0.43
C08G5.6	AGIWUR31084	II	770560	5.476	4.728	4.824	5.579	-0.51	-0.59	-0.4	0.6	-0.5	1.03	-0.21	-0.33	-0.18	0.24
bath-2	AGIWUR14381	II	1921453	11.837	12.213	4.027	7.659	-0.48	-0.25	-0.95	0.62	-0.83	1.1	-0.8	0.04	-0.35	0.51
K09F6.5	AGIWUR37171	II	2272067	6.318	4.163	5.252	4.442	0.08	-0.03	-0.46	0.42	-0.32	0.46	-0.07	0.27	-0.58	-0.11
F22E5.6	AGIWUR40165	II	2649875	14.578	16.278	13.626	13.092	-2.51	-2.49	-2.07	1.39	-2.16	1.84	-1.93	-1.08	-1.13	0.9
F22E5.6	AGIWUR39051	II	2649875	4.785	8.671	5.665	6.191	-0.53	-0.49	-0.45	0.55	-0.46	0.95	-0.34	-0.25	-0.04	0.31
sdz-35	AGIWUR36477	II	3207871	13.842	14.89	11.431	12.045	-1.89	-2.15	-1.8	1.28	-1.95	1.75	-2.1	-0.81	-1.13	0.98
F14D2.15	AGIWUR23622	II	3342337	6.086	3.887	15.676	9.819	1.19	0.93	-1.89	-0.45	-2.17	-0.25	-0.26	0	-0.32	-0.51
ZK177.9	AGIWUR36184	II	5517140	11.7	11.47	11.959	11.223	-1.3	-1.45	-1.19	0.98	-1.41	1.57	-1.31	-1.16	-0.21	0.89
C32D5.8	AGIWUR20118	II	6342637	7.757	9.762	5.49	7.288	-0.29	-0.2	-0.48	0.55	-0.45	0.62	-0.37	-0.32	0.01	0.44
C32D5.8	AGIWUR24529	II	6342637	4.867	7.158	4.258	4.975	-0.42	-0.33	-0.59	0.55	-0.41	0.53	-0.31	-0.37	0.04	0.65
C44B7.4	AGIWUR13362	II	6868898	9.997	3.899	4.447	3.77	-0.46	-0.16	-0.4	0.61	-0.53	0.66	-0.39	-0.22	-0.26	0.43
F57G9.6	AGIWUR4855	II	12402370	5.115	8.018	6.232	3.72	-1.64	-2.19	1.08	-2.17	0.68	-1.86	0.82	-0.08	-0.04	-1.43
fbxa-60	AGIWUR20061	III	944769	3.661	3.436	12.062	6.094	1.84	0.99	-2.72	-3.05	-3.15	-2.61	-3.08	-2.92	-0.48	-2.99
F58B6.1	AGIWUR25640	III	1112266	3.95	5.36	7.662	3.639	-0.27	-1.67	0.16	-0.28	0.26	0.14	0.52	-0.63	0.37	0.09
F58B6.1	AGIWUR42074	III	1112266	4.089	4.008	6.219	5.175	-0.12	-1.17	0.17	-0.16	0.26	0.21	0.58	-0.52	0.03	0.01
fbxa-37	AGIWUR16699	III	1285008	5.265	7.502	10.982	10.032	0.38	0.19	-0.31	0.02	-0.09	0.48	-0.16	0.15	-1.38	0.05
Y22D7AR.12	AGIWUR30137	III	1716486	3.786	5.275	13.049	7.238	0.98	0.44	-3.06	-3.37	-3.25	-3.15	0.89	0.76	-0.47	-3.37
nas-28	AGIWUR10042	III	6180914	5.134	3.735	5.232	3.512	-0.6	-0.73	-0.34	0.84	-0.77	0.73	-0.85	-0.72	-0.15	0.82
Y102E9.5	AGIWUR14452	III	6728100	7.004	6.761	4.347	4.177	0.28	0.03	0.06	-0.62	0.38	-0.55	0.25	0.14	-0.15	-0.79
Y41C4A.11	AGIWUR18044	III	11719800	9.767	11.519	4.651	9.409	-2.23	-2.22	-4.02	1.53	-4.38	1.8	-3.67	-2.97	-2.8	1.32
T12D8.9	AGIWUR28203	III	13617004	5.324	8.078	3.921	6.595	-0.17	0.06	0.48	-0.52	0.3	-0.29	0.36	-0.02	-0.16	-0.98
Y94H6A.10	AGIWUR41705	IV	2709898	6.152	3.982	7.75	5.014	0.81	0.79	-4.53	-4.68	-3.74	1.01	-3.92	1.26	-2.39	0.3
Y54G2A.23	AGIWUR8295	IV	2927513	6.264	4.004	4.483	4.086	0.65	0.28	-1.26	0.34	-1.76	0.08	-1.46	0.51	-0.55	0.48
Y37E11AL.4	AGIWUR21195	IV	3663631	7.347	5.368	7.404	6.58	-0.38	-1.04	-0.67	-0.79	-0.46	-0.7	0.99	-0.88	0.96	-0.62
R07C12.2	AGIWUR2270	IV	4148128	8.965	9.802	6.595	5.423	0.37	0.69	-4.01	0.7	-4.15	0.23	-4.04	-0.17	-2.65	1.03
K08D10.10	AGIWUR27539	IV	4154391	8.898	11.802	8.096	5.149	0.41	0.96	-2.51	0.65	-2.76	0.38	-2.46	0.08	-1.51	0.54
K08D10.9	AGIWUR39171	IV	4158184	8.313	11.357	5.14	5.238	0.2	0.4	-1.58	0.67	-1.62	0.62	-1.67	0.39	-0.81	0.43
scrm-5	AGIWUR3106	IV	4162510	6.253	9.553	7.812	6.806	1.08	0.33	-1.99	0.35	-2.51	0.15	-2.52	0.31	-1.39	0.49
scrm-8	AGIWUR9450	IV	4164685	4.362	9.029	6.217	6.898	1.14	-0.1	-2.1	0.4	-2.4	0.24	-2.73	0.39	-1.25	0.42
F19C7.5	AGIWUR33005	IV	4595950	7.323	10.016	6.074	7.476	0.8	-0.05	-2.53	0.36	-2.73	0.81	-2.55	0.68	-1.49	0.26
fbxb-77	AGIWUR28574	IV	4754191	7.26	6.713	5.523	7.69	-2.04	-1.27	1.35	-2.29	1.67	-1.86	-1.59	-1.91	0.17	-2.29
Y17G9B.8	AGIWUR17568	IV	4757171	11.882	8.459	12.195	11.882	-0.04	0.39	-2.7	0.29	-2.59	0.22	1.31	0.24	-1.65	0.05
drh-1	AGIWUR1034	IV	6607366	9.103	10.87	7.92	7.112	0.77	0.5	-2.73	0.38	-3.38	0.55	-3.04	0.4	-1.96	0.67
C17H12.10	AGIWUR32645	IV	6806755	11.813	10.36	8.158	8.304	-1.33	-1.15	-1.52	1	-1.29	1.46	-1.43	-0.83	-0.6	1.02
arf-1.1	AGIWUR29192	IV	7634821	10.688	13.411	6.466	10.309	-1.26	-1.4	-2.14	1.36	-1.89	1.77	-1.92	-1	-1.33	0.73
arf-1.1	AGIWUR9982	IV	7634821	6.937	8.256	4.837	6.98	-1.11	-1.71	-1.51	1.15	-1.82	1.5	-1.95	-1.14	-1.24	1.14
F42A9.6	AGIWUR15055	IV	8609261	16.036	18.166	16.044	14.251	0.88	0.56	-2.56	0.17	-2.3	0.56	-2.43	0.39	-1.23	0.54
C33D9.8	AGIWUR30795	IV	8783309	10.344	10.22	3.946	5.195	-0.02	0.32	-1.29	0.51	-1.33	0.89	-1.25	0.36	-0.81	0.45
T11B7.2	AGIWUR18714	IV	8843414	5.839	6.394	4.755	6.483	-0.46	-0.54	-0.87	0.71	-0.77	1.13	-0.62	-0.8	-0.24	0.61
ZK822.1	AGIWUR6904	IV	11918087	5.528	5.149	3.922	4.593	-0.79	-0.97	-0.49	0.76	-0.98	0.95	-0.87	-0.61	-0.55	1.05
K08E4.3	AGIWUR26770	IV	12057604	7.187	6.233	4.648	3.846	-0.08	0.15	-0.32	0.14	-0.32	0.23	-0.21	-0.21	0	0.44
M18.6	AGIWUR34671	IV	12121355	6.403	11.239	6.158	4.743	0.25	0.34	-0.76	0.29	-0.76	0.39	-0.73	0.4	-0.29	0.08
C32H11.1	AGIWUR10713	IV	12912766	8.208	9.838	6.728	5.006	-2.45	-2.69	1.58	-2.64	1.29	-2.21	0.67	-2.42	-0.41	-2.31
F55G11.4	AGIWUR16709	IV	12973612	8.331	9.314	6.001	9.106	-0.01	-1	-1.75	0.66	-1.93	1.94	-1.7	0.01	-2.17	-0.13
scl-11	AGIWUR843	IV	13051353	9.221	8.454	5.317	4.51	-0.8	-1.05	1.07	-1	1.05	-1.06	0.35	-1.18	0.12	-0.9
F55B11.3	AGIWUR26421	IV	14424666	3.407	4.951	8.072	5.674	1.73	0.01	-2.06	0.62	-1.89	0.03	-2.01	-2.31	-1.85	-1.86
F55B11.5	AGIWUR37102	IV	14427668	8.909	3.681	6.171	4.491	-2.37	-2.63	0.98	-2.65	1.48	-2.99	0.76	-0.84	0.17	-1.77
C30H6.12	AGIWUR34320	IV	17383399	6.819	8.25	8.345	6.598	-0.91	-1.1	-0.68	0.86	-0.64	1.23	-0.97	-0.7	-0.29	0.73
C30H6.12	AGIWUR11706	IV	17383399	8.193	7.546	7.345	6.276	-0.9	-1.04	-0.73	0.94	-0.85	1.05	-1.14	-0.72	-0.52	1.04
C30H6.12	AGIWUR32487	IV	17383399	6.737	7.272	7.373	6.279	-0.89	-1.18	-0.71	0.88	-0.75	1.23	-1.03	-0.7	-0.38	0.84
C30H6.12	AGIWUR4607	IV	17383399	5.426	6.292	5.955	4.758	-0.84	-0.99	-0.46	0.67	-0.83	0.96	-1.11	-0.77	-0.41	1.14
C30H6.12	AGIWUR303	IV	17383399	3.663	4.192	4.574	3.657	-0.77	-1.26	-0.45	0.71	-0.85	0.99	-1.25	-0.81	-0.5	1.12
nhr-155	AGIWUR27454	V	539203	6.169	4.632	11.891	4.377	-2.49	-2.55	-0.7	0.55	-0.99	0.44	-0.3	2.16	-1.68	-1.28
srp-3	AGIWUR13979	V	1908895	9.676	12.346	10.579	8.379	-0.01	-0.21	0.49	-2.52	0.38	-2.25	1.25	0.61	-0.87	-2.58
T28A11.16	AGIWUR33578	V	3258518	4.665	4.763	10.571	5.29	-0.23	-0.48	-1.24	0.76	-1.22	1.54	-2.93	-3.15	-0.43	0.88
C52A10.2	AGIWUR13014	V	5234780	3.701	8.763	5.668	3.852	-0.46	-0.84	0.25	-0.74	0.12	-0.46	1.46	-0.54	-0.23	-0.46
ppt-1	AGIWUR34415	V	6624684	10.2	13.814	12.973	8.822	-1.18	-0.98	-0.17	-2.56	-0.13	-2.44	2.34	-0.14	-0.74	-2.52
ppt-1	AGIWUR35478	V	6624684	6.795	12.083	10.265	5.199	-1.06	-1.19	-0.39	-2.62	-0.04	-2.41	2.36	-0.21	-0.91	-2.46
F26D11.12	AGIWUR21854	V	7954771	10.517	5.379	4.88	6.97	-0.32	-0.22	-0.77	0.45	-0.65	1	-0.48	-0.34	-0.25	0.47
tbb-6	AGIWUR44382	V	12261785	12.092	12.709	5.91	9.761	-2.63	-3.11	-3.54	1.49	-3.69	1.75	-3.56	-0.82	-2.09	1.1
D1086.12	AGIWUR36541	V	14101239	6.23	8.462	6.143	6.244	0.27	0.5	0.18	-1.44	0.28	-0.81	0.47	-0.03	-0.15	-1.39
acs-2	AGIWUR41007	V	15567373	5.567	4.896	7.156	7.043	0.59	1.46	0.18	-2.38	-0.04	-2.56	-0.65	-0.11	-0.29	-2.38
K06B4.4	AGIWUR25623	V	15669151	11.406	5.575	9.015	6.635	0.47	-0.77	0.21	-0.21	0.49	-0.13	-1.47	-0.53	0.45	-0.04
K06B4.15	AGIWUR31005	V	15670413	6.831	4.314	6.905	5.05	0.38	-0.91	0.29	-0.06	0.52	-0.08	-2.29	-0.59	0.48	-0.15
F21H7.2	AGIWUR23420	V	16227134	9.002	5.202	6.612	4.308	0.58	-0.4	0.22	-0.29	0.22	-0.26	-1.67	-0.5	0.36	-0.19
gst-22	AGIWUR20527	V	16231014	4.115	9.274	12.581	12.042	0.2	0.01	-0.09	0.16	-0.13	0.27	-3.4	0.05	0.09	0.31
T13F3.9	AGIWUR40089	V	16266708	3.724	4.699	11.223	7.089	-0.33	-0.51	-0.34	-0.32	-0.24	-0.38	1.51	0.06	-0.33	-0.55
F13A7.11	AGIWUR19640	V	16394011	6.942	7.015	4.715	6.258	0.51	0.07	-1.04	0.13	-0.88	0.42	-1.14	0.27	-0.62	0.61
F57E7.1	AGIWUR31789	V	16481559	6.37	10.967	10.238	8.745	-0.36	-0.38	-0.12	0.38	-0.42	0.35	-2.27	0.16	0.27	0.77
F57E7.2	AGIWUR13259	V	16482399	5.226	5.387	3.927	3.415	-0.21	-0.21	-0.24	0.34	-0.21	0.3	-0.28	-0.15	0.01	0.43
Y51A2A.4	AGIWUR16311	V	18290914	5.973	4.445	15.122	8.405	0.29	2.3	-1.98	-1.93	-2.03	-1.87	-1.88	1.03	-2.03	-1.91
ttr-25	AGIWUR27649	V	18556711	3.933	6.72	4.68	3.728	-0.06	-0.12	0.17	-0.34	0.42	0.2	0.29	-0.31	-0.1	-0.82
Y39B6A.27	AGIWUR21823	V	19031713	12.123	11.582	6.335	6.201	-0.96	0.56	-1.29	0.34	-1.12	0.44	-1.7	0.56	0.25	0.58
Y39B6A.27	AGIWUR12883	V	19031713	10.913	8.992	4.455	3.899	-1.08	0.46	-1.59	0.43	-1.41	0.56	-2.23	0.57	0.07	0.81
F21D9.2	AGIWUR31772	V	19258456	3.72	6.363	9.225	5.774	0.31	-0.58	-0.22	-0.11	0.05	-0.28	-2.6	-0.49	0.89	0.45
C25F9.11	AGIWUR27999	V	19432416	3.642	5.417	12.836	5.066	0.94	0.83	-1.51	-0.87	-1.45	0.05	-1.24	1.54	-2.91	-2.01
F25E2.2	AGIWUR29915	X	806994	11.882	7.858	6.553	6.357	0.59	0.06	0.54	-1.45	0.38	-0.96	0.36	-0.31	-0.4	-2.19
T28B4.1	AGIWUR24308	X	6588763	4.482	6.318	4.302	5.642	0.04	0.25	0.31	-0.3	0.08	-0.27	0.21	-0.01	-0.1	-0.64
W03G11.3	AGIWUR22839	X	12100124	6.525	9.221	3.506	6.005	0.15	0.1	0.18	-0.73	0.16	-0.43	0.28	0	0.12	-0.69
F15A2.7	AGIWUR17936	X	13489755	3.416	4.931	8.448	7.562	-0.75	-1.1	0.38	0.48	-0.14	0.4	0.65	-1.01	0.01	-0.72
nhr-255	AGIWUR24393	X	15742542	4.796	5.963	7.001	5.863	-0.39	-0.53	-0.19	0.53	-0.33	0.51	-0.37	-0.47	-0.04	0.68
