# Supplementary material for: Genetic background modifies phenotypic and transcriptional responses in a C. elegans model of α-synuclein toxicity
Source: BMC Genomics. 2019 Mar 20;20:232. doi: 10.1186/s12864-019-5597-1 (PMC6427842; doi:10.1186/s12864-019-5597-1)
Supplement: Supplementary file 5 — Lifespan assays in α-synuclein ILs and relevant wild isolates. (TXT 2 kb) [file 12864_2019_5597_MOESM5_ESM.txt]

Genotype	Day_start	Treatment	Batch	1	2	3	4	5	6	7	8	9	10	11	12	13	14	15	16	17	18	19	20	21	22	23	24	25	26	27	28	29	30	31	32	33	34	35	36	37	38	39	40	41	42
N2	20160327	RT	2	0	0	0	0	0	0	0	0	0	0	0	1	1	2	4	4	7	15	9	5	7	4	0	0	0	0	0	0	0	0	0	0	0	0	0	0	0	0	0	0	0	0
NL5901	20160327	RT	2	0	0	0	0	0	0	0	0	0	0	2	2	4	6	7	5	8	6	5	5	9	6	3	4	4	2	0	0	0	0	0	0	0	0	0	0	0	0	0	0	0	0
JU1511	20160327	RT	2	0	0	0	0	0	0	0	1	1	1	2	6	11	11	14	9	0	0	0	0	0	0	0	0	0	0	0	0	0	0	0	0	0	0	0	0	0	0	0	0	0	0
SCH1511	20160327	RT	2	0	0	0	0	0	0	0	7	6	5	20	4	3	8	3	3	0	0	1	0	1	0	0	0	0	0	0	0	0	0	0	0	0	0	0	0	0	0	0	0	0	0
JU1926	20160327	RT	2	0	0	0	0	0	0	0	0	0	0	7	12	14	3	10	10	12	9	7	1	0	0	0	0	0	0	0	0	0	0	0	0	0	0	0	0	0	0	0	0	0	0
SCH1926	20160327	RT	2	0	0	0	0	0	0	0	3	3	5	1	4	3	0	0	0	0	0	0	0	0	0	0	0	0	0	0	0	0	0	0	0	0	0	0	0	0	0	0	0	0	0
JU1931	20160327	RT	2	0	0	0	0	0	0	0	0	0	0	1	2	0	0	1	5	6	14	1	4	2	2	0	0	0	0	0	0	0	0	0	0	0	0	0	0	0	0	0	0	0	0
SCH1931	20160327	RT	2	0	0	0	0	0	0	0	2	3	3	0	1	0	1	3	2	1	0	0	2	0	0	0	0	0	0	0	0	0	0	0	0	0	0	0	0	0	0	0	0	0	0
JU1941	20160327	RT	2	0	0	0	0	0	0	0	0	1	2	0	0	2	0	3	3	5	6	5	3	0	2	0	1	3	2	0	0	0	0	0	0	0	0	0	0	0	0	0	0	0	0
SCH1941	20160327	RT	2	0	0	0	0	0	0	0	7	0	6	3	6	3	4	2	3	0	3	0	1	0	0	0	1	0	0	0	0	0	0	0	0	0	0	0	0	0	0	0	0	0	0
N2	20160423	RT	3	0	0	0	0	0	0	0	0	3	0	0	0	4	1	4	9	0	4	1	6	5	4	6	3	0	4	1	1	0	0	0	0	0	0	0	0	0	0	0	0	0	0
NL5901	20160423	RT	3	0	0	0	0	0	0	0	1	1	0	2	7	8	2	7	1	2	5	1	3	3	4	5	3	2	4	1	1	2	2	1	2	0	0	0	0	0	0	0	0	0	0
JU1511	20160423	RT	3	0	0	0	0	0	0	1	0	0	1	3	9	9	6	2	2	11	14	11	9	5	0	0	0	0	0	0	0	0	0	0	0	0	0	0	0	0	0	0	0	0	0
SCH1511	20160423	RT	3	0	0	0	0	0	0	0	2	0	1	2	1	4	4	0	0	0	1	2	3	3	2	0	0	0	0	1	0	0	0	0	0	0	0	0	0	0	0	0	0	0	0
JU1926	20160423	RT	3	0	0	0	0	0	0	1	0	0	0	1	4	13	2	5	3	0	4	8	7	4	1	6	2	1	1	3	2	0	0	1	0	0	0	0	0	0	0	0	0	0	0
SCH1926	20160423	RT	3	0	0	0	0	0	0	0	0	0	0	0	1	1	3	0	0	0	2	0	1	0	0	1	0	0	0	0	0	0	0	0	0	0	0	0	0	0	0	0	0	0	0
JU1931	20160423	RT	3	0	0	0	0	0	0	1	1	0	0	0	5	5	2	0	2	1	1	3	3	6	7	9	4	2	2	1	0	1	1	1	0	0	0	0	0	0	0	0	0	0	0
SCH1931	20160423	RT	3	0	0	0	0	0	0	1	0	2	1	0	0	1	2	3	0	0	0	2	1	0	2	2	1	1	3	2	0	0	2	2	0	0	0	0	0	0	0	0	0	0	0
JU1941	20160423	RT	3	0	0	0	0	0	1	2	0	1	1	3	0	5	1	0	2	0	3	3	3	3	3	3	6	1	5	1	0	0	0	0	0	0	0	0	0	0	0	0	0	0	0
SCH1941	20160423	RT	3	0	0	0	0	0	0	0	0	0	0	1	0	0	1	0	0	1	0	0	1	0	1	3	0	1	0	1	0	0	0	0	0	0	0	0	0	0	0	0	0	0	0
