# Supplementary material for: Genetic background modifies phenotypic and transcriptional responses in a C. elegans model of α-synuclein toxicity
Source: BMC Genomics. 2019 Mar 20;20:232. doi: 10.1186/s12864-019-5597-1 (PMC6427842; doi:10.1186/s12864-019-5597-1)
Supplement: Supplementary file 6 — Rates of matricidal hatching in α-synuclein ILs and relevant wild isolates. (TXT 574 bytes) [file 12864_2019_5597_MOESM6_ESM.txt]

Genotype	Bagging	Normal	Perc_bagging	Perc_normal	chi_square_vs_N2	p_value	chi_square_vs_control_genotype	p_value
N2	23	138	0.14	0.86	na	na	na	na
NL5901	16	164	0.09	0.91	2.44	0.12	2.44	0.12
JU1511	14	153	0.08	0.92	2.85	0.09	na	na
SCH1511	62	149	0.29	0.71	11.81	0.00059	25.59	<0.00001
JU1926	16	170	0.09	0.91	2.79	0.09	na	na
SCH1926	125	153	0.45	0.55	42.94	<0.00001	69.65	<0.00001
JU1931	21	117	0.15	0.85	0.05	0.82	na	na
SCH1931	50	96	0.34	0.66	16.83	0.00004	13.7	0.0002
JU1941	35	120	0.23	0.77	7.01	0.008	na	na
SCH1941	105	154	0.41	0.59	32.3	<0.00001	13.98	0.0002
